# Supplementary material for: Global Genome and Transcriptome Analyses of Magnaporthe oryzae Epidemic Isolate 98-06 Uncover Novel Effectors and Pathogenicity-Related Genes, Revealing Gene Gain and Lose Dynamics in Genome Evolution
Source: PLoS Pathog. 2015 Apr 2;11(4):e1004801. doi: 10.1371/journal.ppat.1004801 (PMC4383609; doi:10.1371/journal.ppat.1004801)
Supplement: S4 Table — (XLS) [file ppat.1004801.s019.xls]

## Sheet: summary of gene clusters
	#Number of clusters	#Number of proteins	A	B	C	D
A&B&C&D	10351	42670	10799	10712	10578	10581
A&B&C	146	476	166	163	147	0
A&B&D	165	522	176	176	0	170
A&C&D	386	1177	399	0	390	388
B&C&D	173	522	0	174	175	173
A&B	851	1889	1000	889	0	0
A&C	34	71	36	0	35	0
A&D	45	161	116	0	0	45
B&C	25	51	0	26	25	0
B&D	29	59	0	30	0	29
C&D	914	1837	0	0	917	920
A	83	717	717	0	0	0
B	21	73	0	73	0	0
C	2	4	0	0	4	0
D	11	23	0	0	0	23
Total	13236	50252	13409	12243	12271	12329
		#Total number of clusters	12061	11761	12031	12074
	Total proteins	#Unclustered proteins	#Number of clusters	#Unique families	Ave. proteins per cluster
A	14030	621	12061	83	1.11
B	12608	365	11761	21	1.04
C	12679	408	12031	2	1.02
D	12860	531	12074	11	1.02
Total	52177		47927
A: 98-06	A&B&C&D means that the clusters contain at least one proteins in each of the four isolates.
B: 70-15
C: Y34
D: P131

## Sheet: paralogs in the four isolates
Cluster	Number of paralogs in 98-06	Number of paralogs in 70-15	Number of paralogs in Y34	Number of paralogs in P131	Gene ID
ORTHOMCL0	158	0	0	0	Mo_GLEAN_10000173 Mo_GLEAN_10000174 Mo_GLEAN_10000175 Mo_GLEAN_10000176 Mo_GLEAN_10000177 Mo_GLEAN_10000178 Mo_GLEAN_10000179 Mo_GLEAN_10000180 Mo_GLEAN_10000181 Mo_GLEAN_10000281 Mo_GLEAN_10000282 Mo_GLEAN_10000283 Mo_GLEAN_10000284 Mo_GLEAN_10000285 Mo_GLEAN_10000286 Mo_GLEAN_10000287 Mo_GLEAN_10000288 Mo_GLEAN_10000289 Mo_GLEAN_10000290 Mo_GLEAN_10000291 Mo_GLEAN_10000292 Mo_GLEAN_10000293 Mo_…	；
ORTHOMCL1	27	23	23	25	MGG_00233 MGG_00806 MGG_03810 MGG_04775 MGG_05589 MGG_08236 MGG_08285 MGG_09589 MGG_10912 MGG_11638 MGG_12214 MGG_12447 MGG_12613 MGG_13591 MGG_13597 MGG_13767 MGG_14831 MGG_14897 MGG_14943 MGG_14945 MGG_15097 MGG_15100 MGG_15272 Mo_GLEAN_10000047 Mo_GLEAN_10000969 Mo_GLEAN_10001059 Mo_GLEAN_10001445 Mo_GLEAN_10001597 Mo_GLEAN_10001598 Mo_GLEAN_10001610 Mo_GLEAN_10002790 Mo_GLEAN_10002791 Mo_GLEA…	；			98-06	70-15	Y34	P131
ORTHOMCL10	30	0	0	0	Mo_GLEAN_10000046 Mo_GLEAN_10000190 Mo_GLEAN_10000221 Mo_GLEAN_10000223 Mo_GLEAN_10000244 Mo_GLEAN_10000304 Mo_GLEAN_10000352 Mo_GLEAN_10000429 Mo_GLEAN_10000453 Mo_GLEAN_10000481 Mo_GLEAN_10000633 Mo_GLEAN_10000677 Mo_GLEAN_10000875 Mo_GLEAN_10001668 Mo_GLEAN_10002526 Mo_GLEAN_10002794 Mo_GLEAN_10002938 Mo_GLEAN_10003051 Mo_GLEAN_10003509 Mo_GLEAN_10003567 Mo_GLEAN_10003660 Mo_GLEAN_10003783 Mo_…	；		number of genes with ≥1 paralog	1803	792	390	420
ORTHOMCL100	2	2	2	2	MGG_04385 MGG_09063 Mo_GLEAN_10002508 Mo_GLEAN_10011361 OOU_Y34scaffold00420g5 OOU_Y34scaffold00744g6 OOW_P131scaffold01020g5 OOW_P131scaffold01166g6	；		% of all genes	0.1286	0.0628	0.0308	0.0327
ORTHOMCL1000	1	1	1	1	MGG_00787 Mo_GLEAN_10013343 OOU_Y34scaffold00153g16 OOW_P131scaffold01307g5	；		number of families containing ≥2 paralogs	455	310	150	165
ORTHOMCL10000	1	1	1	1	MGG_17168 Mo_GLEAN_10012398 OOU_Y34scaffold00037g10 OOW_P131scaffold00265g26	；
ORTHOMCL10001	1	1	1	1	MGG_17169 Mo_GLEAN_10012421 OOU_Y34scaffold00037g34 OOW_P131scaffold00265g1	；
ORTHOMCL10002	1	1	1	1	MGG_17174 Mo_GLEAN_10012432 OOU_Y34scaffold00037g45 OOW_P131scaffold00082g21	；		number of paralogs	number of genes with paralogs in 98-06	number of genes with paralogs in 70-15	number of genes with paralogs in Y34	number of genes with paralogs in P131
ORTHOMCL10003	1	1	1	1	MGG_17179 Mo_GLEAN_10012492 OOU_Y34scaffold00247g60 OOW_P131scaffold01381g13	；		1 paralog	650	502	240	266
ORTHOMCL10004	1	1	1	1	MGG_17180 Mo_GLEAN_10012497 OOU_Y34scaffold00247g54 OOW_P131scaffold01381g19	；		2 paralogs	159	84	45	51
ORTHOMCL10005	1	1	1	1	MGG_17182 Mo_GLEAN_10012533 OOU_Y34scaffold00247g17 OOW_P131scaffold01381g57	；		3 paralogs	80	68	20	24
ORTHOMCL10006	1	1	1	1	MGG_17184 Mo_GLEAN_10012570 OOU_Y34scaffold00088g46 OOW_P131scaffold00476g6	；		4 paralogs	50	20	25	15
ORTHOMCL10007	1	1	1	1	MGG_17187 Mo_GLEAN_10012629 OOU_Y34scaffold00095g13 OOW_P131scaffold00505g8	；		5 paralogs	18	6	0	6
ORTHOMCL10008	1	1	1	1	MGG_17188 Mo_GLEAN_10012639 OOU_Y34scaffold00095g21 OOW_P131scaffold00151g12	；		6 paralogs	28	7	7	14
ORTHOMCL10009	1	1	1	1	MGG_17189 Mo_GLEAN_10012640 OOU_Y34scaffold00095g22 OOW_P131scaffold00151g11	；		7 paralogs	80	24	8	8
ORTHOMCL1001	1	1	1	1	MGG_00788 Mo_GLEAN_10013342 OOU_Y34scaffold00153g18 OOW_P131scaffold01307g3	；		8 paralogs	18	0	0	0
ORTHOMCL10010	1	1	1	1	MGG_17190 Mo_GLEAN_10012646 OOU_Y34scaffold00095g28 OOW_P131scaffold00151g5	；		9 paralogs	70	10	10	0
ORTHOMCL10011	1	1	1	1	MGG_17192 Mo_GLEAN_10012668 OOU_Y34scaffold00095g51 OOW_P131scaffold01365g18	；		≥10 paralogs	650	71	35	36
ORTHOMCL10012	1	1	1	1	MGG_17193 Mo_GLEAN_10012672 OOU_Y34scaffold00095g55 OOW_P131scaffold01015g1	；
ORTHOMCL10013	1	1	1	1	MGG_17195 Mo_GLEAN_10012713 OOU_Y34scaffold00559g41 OOW_P131scaffold01171g9	；
ORTHOMCL10014	1	1	1	1	MGG_17196 Mo_GLEAN_10012715 OOU_Y34scaffold00559g43 OOW_P131scaffold01171g7	；
ORTHOMCL10015	1	1	1	1	MGG_17197 Mo_GLEAN_10012720 OOU_Y34scaffold00559g49 OOW_P131scaffold01171g1	；
ORTHOMCL10016	1	1	1	1	MGG_17198 Mo_GLEAN_10012721 OOU_Y34scaffold00253g6 OOW_P131scaffold00548g1	；
ORTHOMCL10017	1	1	1	1	MGG_17200 Mo_GLEAN_10012725 OOU_Y34scaffold00253g1 OOW_P131scaffold00075g2	；
ORTHOMCL10018	1	1	1	1	MGG_17202 Mo_GLEAN_10012733 OOU_Y34scaffold00583g1 OOW_P131scaffold01583g1	；
ORTHOMCL10019	1	1	1	1	MGG_17203 Mo_GLEAN_10012749 OOU_Y34scaffold00748g29 OOW_P131scaffold01189g15	；
ORTHOMCL1002	1	1	1	1	MGG_00789 Mo_GLEAN_10013341 OOU_Y34scaffold00153g19 OOW_P131scaffold01307g2	；
ORTHOMCL10020	1	1	1	1	MGG_17205 Mo_GLEAN_10012759 OOU_Y34scaffold00748g19 OOW_P131scaffold00027g1	；
ORTHOMCL10021	1	1	1	1	MGG_17206 Mo_GLEAN_10012769 OOU_Y34scaffold00748g9 OOW_P131scaffold00027g11	；
ORTHOMCL10022	1	1	1	1	MGG_17208 Mo_GLEAN_10012795 OOU_Y34scaffold00091g6 OOW_P131scaffold01131g7	；
ORTHOMCL10023	3	1	0	0	MGG_17215 Mo_GLEAN_10000651 Mo_GLEAN_10000781 Mo_GLEAN_10001053	；
ORTHOMCL10024	3	1	0	0	MGG_17216 Mo_GLEAN_10000649 Mo_GLEAN_10000885 Mo_GLEAN_10000889	；
ORTHOMCL10025	1	1	1	1	MGG_17222 Mo_GLEAN_10012826 OOU_Y34scaffold00946g17 OOW_P131scaffold01694g5	；
ORTHOMCL10026	1	1	1	1	MGG_17223 Mo_GLEAN_10012827 OOU_Y34scaffold00946g18 OOW_P131scaffold01694g4	；
ORTHOMCL10027	1	1	1	1	MGG_17224 Mo_GLEAN_10012832 OOU_Y34scaffold00946g23 OOW_P131scaffold00452g2	；
ORTHOMCL10028	1	1	1	1	MGG_17225 Mo_GLEAN_10012833 OOU_Y34scaffold00946g24 OOW_P131scaffold00452g3	；
ORTHOMCL10029	1	1	1	1	MGG_17226 Mo_GLEAN_10012838 OOU_Y34scaffold00204g2 OOW_P131scaffold00281g3	；
ORTHOMCL1003	1	1	1	1	MGG_00791 Mo_GLEAN_10013339 OOU_Y34scaffold00153g21 OOW_P131scaffold00602g36	；
ORTHOMCL10030	1	1	1	1	MGG_17227 Mo_GLEAN_10012841 OOU_Y34scaffold00124g1 OOW_P131scaffold00281g5	；
ORTHOMCL10031	1	1	1	1	MGG_17232 Mo_GLEAN_10008454 OOU_Y34scaffold00851g6 OOW_P131scaffold01106g1	；
ORTHOMCL10032	1	1	1	1	MGG_17234 Mo_GLEAN_10008451 OOU_Y34scaffold00851g5 OOW_P131scaffold00110g1	；
ORTHOMCL10033	1	1	1	1	MGG_17235 Mo_GLEAN_10008445 OOU_Y34scaffold00923g1 OOW_P131scaffold01546g20	；
ORTHOMCL10034	1	1	1	1	MGG_17236 Mo_GLEAN_10008444 OOU_Y34scaffold00923g2 OOW_P131scaffold01546g19	；
ORTHOMCL10035	1	1	1	1	MGG_17239 Mo_GLEAN_10008423 OOU_Y34scaffold00351g2 OOW_P131scaffold00921g2	；
ORTHOMCL10036	1	1	1	1	MGG_17248 Mo_GLEAN_10001472 OOU_Y34scaffold00694g1 OOW_P131scaffold00371g1	；
ORTHOMCL10037	1	1	1	1	MGG_17249 Mo_GLEAN_10002596 OOU_Y34scaffold00694g3 OOW_P131scaffold00371g3	；
ORTHOMCL10038	1	1	1	1	MGG_17250 Mo_GLEAN_10002597 OOU_Y34scaffold00694g4 OOW_P131scaffold00371g4	；
ORTHOMCL10039	1	1	1	1	MGG_17254 Mo_GLEAN_10002607 OOU_Y34scaffold00694g12 OOW_P131scaffold01271g3	；
ORTHOMCL1004	1	1	1	1	MGG_00792 Mo_GLEAN_10013338 OOU_Y34scaffold00153g22 OOW_P131scaffold00602g35	；
ORTHOMCL10040	1	1	1	1	MGG_17256 Mo_GLEAN_10002619 OOU_Y34scaffold00775g1 OOW_P131scaffold01271g12	；
ORTHOMCL10041	1	1	1	1	MGG_17258 Mo_GLEAN_10002640 OOU_Y34scaffold00097g14 OOW_P131scaffold00117g2	；
ORTHOMCL10042	1	1	1	1	MGG_17263 Mo_GLEAN_10002643 OOU_Y34scaffold00254g17 OOW_P131scaffold00956g2	；
ORTHOMCL10043	1	1	1	1	MGG_17264 Mo_GLEAN_10002644 OOU_Y34scaffold00254g16 OOW_P131scaffold00956g3	；
ORTHOMCL10044	1	1	1	1	MGG_17271 Mo_GLEAN_10002429 OOU_Y34scaffold00720g17 OOW_P131scaffold00943g5	；
ORTHOMCL10045	1	1	1	1	MGG_17278 Mo_GLEAN_10002476 OOU_Y34scaffold01003g15 OOW_P131scaffold01291g26	；
ORTHOMCL10046	1	1	1	1	MGG_17280 Mo_GLEAN_10002487 OOU_Y34scaffold01003g24 OOW_P131scaffold01291g17	；
ORTHOMCL10047	1	1	1	1	MGG_17281 Mo_GLEAN_10002488 OOU_Y34scaffold01003g25 OOW_P131scaffold01291g16	；
ORTHOMCL10048	1	1	1	1	MGG_17282 Mo_GLEAN_10002490 OOU_Y34scaffold01003g27 OOW_P131scaffold01291g14	；
ORTHOMCL10049	1	1	1	1	MGG_17283 Mo_GLEAN_10002501 OOU_Y34scaffold01003g40 OOW_P131scaffold01291g1	；
ORTHOMCL1005	1	1	1	1	MGG_00795 Mo_GLEAN_10013333 OOU_Y34scaffold00574g2 OOW_P131scaffold00602g30	；
ORTHOMCL10050	1	2	1	0	MGG_17295 MGG_17650 Mo_GLEAN_10000107 OOW_P131scaffold01785g1	；
ORTHOMCL10051	1	1	1	1	MGG_17311 Mo_GLEAN_10012919 OOU_Y34scaffold00697g50 OOW_P131scaffold00215g2	；
ORTHOMCL10052	1	1	1	1	MGG_17316 Mo_GLEAN_10012928 OOU_Y34scaffold00697g41 OOW_P131scaffold00304g3	；
ORTHOMCL10053	1	1	1	1	MGG_17319 Mo_GLEAN_10012968 OOU_Y34scaffold00759g1 OOW_P131scaffold01325g1	；
ORTHOMCL10054	1	1	1	1	MGG_17321 Mo_GLEAN_10012980 OOU_Y34scaffold00053g2 OOW_P131scaffold01325g11	；
ORTHOMCL10055	1	1	1	1	MGG_17326 Mo_GLEAN_10013048 OOU_Y34scaffold00496g5 OOW_P131scaffold00713g5	；
ORTHOMCL10056	1	1	1	1	MGG_17329 Mo_GLEAN_10013071 OOU_Y34scaffold00462g60 OOW_P131scaffold01132g18	；
ORTHOMCL10057	1	1	1	1	MGG_17330 Mo_GLEAN_10013080 OOU_Y34scaffold00462g50 OOW_P131scaffold01132g8	；
ORTHOMCL10058	1	1	1	1	MGG_17331 Mo_GLEAN_10013090 OOU_Y34scaffold00462g40 OOW_P131scaffold00532g3	；
ORTHOMCL10059	1	1	1	1	MGG_17332 Mo_GLEAN_10013093 OOU_Y34scaffold00462g37 OOW_P131scaffold00532g6	；
ORTHOMCL1006	1	1	1	1	MGG_00797 Mo_GLEAN_10013330 OOU_Y34scaffold00574g4 OOW_P131scaffold00602g28	；
ORTHOMCL10060	1	1	1	1	MGG_17334 Mo_GLEAN_10013113 OOU_Y34scaffold00462g20 OOW_P131scaffold00114g9	；
ORTHOMCL10061	1	1	1	1	MGG_17336 Mo_GLEAN_10013150 OOU_Y34scaffold00832g3 OOW_P131scaffold01094g4	；
ORTHOMCL10062	1	1	1	1	MGG_17339 Mo_GLEAN_10013155 OOU_Y34scaffold00168g3 OOW_P131scaffold00345g98	；
ORTHOMCL10063	1	1	1	1	MGG_17340 Mo_GLEAN_10013163 OOU_Y34scaffold00126g121 OOW_P131scaffold00345g89	；
ORTHOMCL10064	1	1	1	1	MGG_17341 Mo_GLEAN_10013165 OOU_Y34scaffold00126g119 OOW_P131scaffold00345g87	；
ORTHOMCL10065	1	1	1	1	MGG_17342 Mo_GLEAN_10013166 OOU_Y34scaffold00126g118 OOW_P131scaffold00345g86	；
ORTHOMCL10066	1	1	1	1	MGG_17344 Mo_GLEAN_10013193 OOU_Y34scaffold00126g90 OOW_P131scaffold00345g59	；
ORTHOMCL10067	1	1	1	1	MGG_17346 Mo_GLEAN_10013195 OOU_Y34scaffold00126g89 OOW_P131scaffold00345g58	；
ORTHOMCL10068	1	1	1	1	MGG_17347 Mo_GLEAN_10013199 OOU_Y34scaffold00126g85 OOW_P131scaffold00345g54	；
ORTHOMCL10069	1	1	1	1	MGG_17348 Mo_GLEAN_10013201 OOU_Y34scaffold00126g84 OOW_P131scaffold00345g53	；
ORTHOMCL1007	1	1	1	1	MGG_00798 Mo_GLEAN_10013329 OOU_Y34scaffold00574g5 OOW_P131scaffold00602g27	；
ORTHOMCL10070	1	1	1	1	MGG_17350 Mo_GLEAN_10013206 OOU_Y34scaffold00126g81 OOW_P131scaffold00345g50	；
ORTHOMCL10071	1	1	1	1	MGG_17351 Mo_GLEAN_10013224 OOU_Y34scaffold00126g63 OOW_P131scaffold00345g32	；
ORTHOMCL10072	1	1	1	1	MGG_17353 Mo_GLEAN_10013234 OOU_Y34scaffold00126g54 OOW_P131scaffold00345g23	；
ORTHOMCL10073	1	1	1	1	MGG_17355 Mo_GLEAN_10013249 OOU_Y34scaffold00126g42 OOW_P131scaffold00345g11	；
ORTHOMCL10074	1	1	1	1	MGG_17356 Mo_GLEAN_10013255 OOU_Y34scaffold00126g36 OOW_P131scaffold00345g5	；
ORTHOMCL10075	1	1	1	1	MGG_17357 Mo_GLEAN_10013259 OOU_Y34scaffold00126g32 OOW_P131scaffold00345g1	；
ORTHOMCL10076	1	1	1	1	MGG_17359 Mo_GLEAN_10013262 OOU_Y34scaffold00126g30 OOW_P131scaffold00123g2	；
ORTHOMCL10077	1	1	1	1	MGG_17361 Mo_GLEAN_10013264 OOU_Y34scaffold00126g29 OOW_P131scaffold00123g3	；
ORTHOMCL10078	1	1	1	1	MGG_17362 Mo_GLEAN_10013270 OOU_Y34scaffold00126g24 OOW_P131scaffold00123g8	；
ORTHOMCL10079	1	1	1	1	MGG_17363 Mo_GLEAN_10013295 OOU_Y34scaffold00677g2 OOW_P131scaffold01283g3	；
ORTHOMCL1008	1	1	1	1	MGG_00799 Mo_GLEAN_10013328 OOU_Y34scaffold00574g6 OOW_P131scaffold00602g26	；
ORTHOMCL10080	1	1	1	1	MGG_17365 Mo_GLEAN_10013331 OOU_Y34scaffold00574g3 OOW_P131scaffold00602g29	；
ORTHOMCL10081	1	1	1	1	MGG_17366 Mo_GLEAN_10013334 OOU_Y34scaffold00574g1 OOW_P131scaffold00602g31	；
ORTHOMCL10082	1	1	1	1	MGG_17367 Mo_GLEAN_10013336 OOU_Y34scaffold00153g23 OOW_P131scaffold00602g34	；
ORTHOMCL10083	1	1	1	1	MGG_17371 Mo_GLEAN_10013368 OOU_Y34scaffold00183g5 OOW_P131scaffold01307g34	；
ORTHOMCL10084	1	1	1	1	MGG_17372 Mo_GLEAN_10013369 OOU_Y34scaffold00183g4 OOW_P131scaffold01307g35	；
ORTHOMCL10085	1	1	1	1	MGG_17373 Mo_GLEAN_10013372 OOU_Y34scaffold00183g1 OOW_P131scaffold01307g38	；
ORTHOMCL10086	1	1	1	1	MGG_17379 Mo_GLEAN_10013389 OOU_Y34scaffold00669g81 OOW_P131scaffold01068g17	；
ORTHOMCL10087	1	1	1	1	MGG_17381 Mo_GLEAN_10013410 OOU_Y34scaffold00669g60 OOW_P131scaffold00474g2	；
ORTHOMCL10088	1	1	1	1	MGG_17382 Mo_GLEAN_10013411 OOU_Y34scaffold00669g59 OOW_P131scaffold00474g1	；
ORTHOMCL10089	1	1	1	1	MGG_17384 Mo_GLEAN_10013414 OOU_Y34scaffold00669g56 OOW_P131scaffold01213g57	；
ORTHOMCL1009	1	1	1	1	MGG_00800 Mo_GLEAN_10013326 OOU_Y34scaffold01007g24 OOW_P131scaffold00602g24	；
ORTHOMCL10090	1	1	1	1	MGG_17385 Mo_GLEAN_10013415 OOU_Y34scaffold00669g55 OOW_P131scaffold01213g56	；
ORTHOMCL10091	1	1	1	1	MGG_17386 Mo_GLEAN_10013418 OOU_Y34scaffold00669g52 OOW_P131scaffold01213g53	；
ORTHOMCL10092	1	1	1	1	MGG_17388 Mo_GLEAN_10013424 OOU_Y34scaffold00669g45 OOW_P131scaffold01213g46	；
ORTHOMCL10093	1	1	1	1	MGG_17389 Mo_GLEAN_10013427 OOU_Y34scaffold00669g42 OOW_P131scaffold01213g43	；
ORTHOMCL10094	1	1	1	1	MGG_17390 Mo_GLEAN_10013429 OOU_Y34scaffold00669g40 OOW_P131scaffold01213g41	；
ORTHOMCL10095	1	1	1	1	MGG_17391 Mo_GLEAN_10013431 OOU_Y34scaffold00669g38 OOW_P131scaffold01213g39	；
ORTHOMCL10096	1	1	1	1	MGG_17393 Mo_GLEAN_10013452 OOU_Y34scaffold00669g16 OOW_P131scaffold01213g17	；
ORTHOMCL10097	1	1	1	1	MGG_17394 Mo_GLEAN_10013453 OOU_Y34scaffold00669g15 OOW_P131scaffold01213g16	；
ORTHOMCL10098	1	1	1	1	MGG_17396 Mo_GLEAN_10013482 OOU_Y34scaffold00099g10 OOW_P131scaffold00499g10	；
ORTHOMCL10099	1	1	1	1	MGG_17397 Mo_GLEAN_10013484 OOU_Y34scaffold00099g12 OOW_P131scaffold00499g12	；
ORTHOMCL101	2	2	2	2	MGG_04437 MGG_06459 Mo_GLEAN_10011393 Mo_GLEAN_10012523 OOU_Y34scaffold00247g28 OOU_Y34scaffold00744g39 OOW_P131scaffold01358g6 OOW_P131scaffold01381g45	；
ORTHOMCL1010	1	1	1	1	MGG_00802 Mo_GLEAN_10013323 OOU_Y34scaffold01007g22 OOW_P131scaffold00602g22	；
ORTHOMCL10100	1	1	1	1	MGG_17398 Mo_GLEAN_10013494 OOU_Y34scaffold00099g21 OOW_P131scaffold00499g21	；
ORTHOMCL10101	1	1	1	1	MGG_17399 Mo_GLEAN_10013495 OOU_Y34scaffold00099g22 OOW_P131scaffold00499g22	；
ORTHOMCL10102	1	1	1	1	MGG_17400 Mo_GLEAN_10013509 OOU_Y34scaffold00226g6 OOW_P131scaffold00218g6	；
ORTHOMCL10103	1	1	1	1	MGG_17401 Mo_GLEAN_10013512 OOU_Y34scaffold00122g5 OOW_P131scaffold00218g7	；
ORTHOMCL10104	1	1	1	1	MGG_17402 Mo_GLEAN_10013515 OOU_Y34scaffold00122g2 OOW_P131scaffold00218g10	；
ORTHOMCL10105	1	1	1	1	MGG_17403 Mo_GLEAN_10013526 OOU_Y34scaffold00134g12 OOW_P131scaffold00267g11	；
ORTHOMCL10106	1	1	1	1	MGG_17404 Mo_GLEAN_10013534 OOU_Y34scaffold00528g6 OOW_P131scaffold00267g19	；
ORTHOMCL10107	1	1	1	1	MGG_17405 Mo_GLEAN_10013535 OOU_Y34scaffold00528g7 OOW_P131scaffold00267g20	；
ORTHOMCL10108	1	1	1	1	MGG_17407 Mo_GLEAN_10013538 OOU_Y34scaffold00528g9 OOW_P131scaffold00267g22	；
ORTHOMCL10109	1	1	1	1	MGG_17409 Mo_GLEAN_10013546 OOU_Y34scaffold00528g15 OOW_P131scaffold00267g28	；
ORTHOMCL1011	1	1	1	1	MGG_00803 Mo_GLEAN_10013322 OOU_Y34scaffold01007g21 OOW_P131scaffold00602g21	；
ORTHOMCL10110	1	1	1	1	MGG_17410 Mo_GLEAN_10013549 OOU_Y34scaffold00528g18 OOW_P131scaffold00267g31	；
ORTHOMCL10111	1	1	1	1	MGG_17411 Mo_GLEAN_10013550 OOU_Y34scaffold00528g19 OOW_P131scaffold00267g32	；
ORTHOMCL10112	1	1	1	1	MGG_17412 Mo_GLEAN_10013560 OOU_Y34scaffold00528g30 OOW_P131scaffold00267g42	；
ORTHOMCL10113	1	1	1	1	MGG_17413 Mo_GLEAN_10013565 OOU_Y34scaffold00528g35 OOW_P131scaffold00267g47	；
ORTHOMCL10114	1	1	1	1	MGG_17415 Mo_GLEAN_10013571 OOU_Y34scaffold00528g41 OOW_P131scaffold00267g53	；
ORTHOMCL10115	1	1	1	1	MGG_17416 Mo_GLEAN_10013574 OOU_Y34scaffold00528g44 OOW_P131scaffold00267g56	；
ORTHOMCL10116	1	1	1	1	MGG_17417 Mo_GLEAN_10013586 OOU_Y34scaffold00528g56 OOW_P131scaffold00267g68	；
ORTHOMCL10117	1	1	1	1	MGG_17419 Mo_GLEAN_10013593 OOU_Y34scaffold00528g62 OOW_P131scaffold01052g1	；
ORTHOMCL10118	1	1	1	1	MGG_17420 Mo_GLEAN_10013595 OOU_Y34scaffold00528g65 OOW_P131scaffold01052g4	；
ORTHOMCL10119	1	1	1	1	MGG_17421 Mo_GLEAN_10013597 OOU_Y34scaffold00528g67 OOW_P131scaffold00240g20	；
ORTHOMCL1012	1	1	1	1	MGG_00804 Mo_GLEAN_10013321 OOU_Y34scaffold01007g20 OOW_P131scaffold00602g20	；
ORTHOMCL10120	1	1	1	1	MGG_17422 Mo_GLEAN_10013599 OOU_Y34scaffold00528g69 OOW_P131scaffold00240g18	；
ORTHOMCL10121	1	1	1	1	MGG_17425 Mo_GLEAN_10013619 OOU_Y34scaffold00528g86 OOW_P131scaffold00240g1	；
ORTHOMCL10122	1	1	1	1	MGG_17426 Mo_GLEAN_10013622 OOU_Y34scaffold00522g70 OOW_P131scaffold01708g33	；
ORTHOMCL10123	1	1	1	1	MGG_17428 Mo_GLEAN_10013632 OOU_Y34scaffold00522g61 OOW_P131scaffold01708g24	；
ORTHOMCL10124	1	1	1	1	MGG_17429 Mo_GLEAN_10013639 OOU_Y34scaffold00522g53 OOW_P131scaffold01708g17	；
ORTHOMCL10125	1	1	1	1	MGG_17430 Mo_GLEAN_10013640 OOU_Y34scaffold00522g52 OOW_P131scaffold01708g16	；
ORTHOMCL10126	1	1	1	1	MGG_17431 Mo_GLEAN_10013657 OOU_Y34scaffold00522g35 OOW_P131scaffold01046g35	；
ORTHOMCL10127	1	1	1	1	MGG_17432 Mo_GLEAN_10013660 OOU_Y34scaffold00522g32 OOW_P131scaffold01046g32	；
ORTHOMCL10128	1	1	1	1	MGG_17433 Mo_GLEAN_10013661 OOU_Y34scaffold00522g31 OOW_P131scaffold01046g31	；
ORTHOMCL10129	1	1	1	1	MGG_17434 Mo_GLEAN_10013662 OOU_Y34scaffold00522g30 OOW_P131scaffold01046g30	；
ORTHOMCL1013	1	1	1	1	MGG_00805 Mo_GLEAN_10013320 OOU_Y34scaffold01007g19 OOW_P131scaffold00602g19	；
ORTHOMCL10130	1	1	1	1	MGG_17436 Mo_GLEAN_10013670 OOU_Y34scaffold00522g22 OOW_P131scaffold01046g22	；
ORTHOMCL10131	1	1	1	1	MGG_17437 Mo_GLEAN_10013671 OOU_Y34scaffold00522g21 OOW_P131scaffold01046g21	；
ORTHOMCL10132	1	1	1	1	MGG_17438 Mo_GLEAN_10013674 OOU_Y34scaffold00522g18 OOW_P131scaffold01046g18	；
ORTHOMCL10133	1	1	1	1	MGG_17439 Mo_GLEAN_10013680 OOU_Y34scaffold00522g12 OOW_P131scaffold01046g12	；
ORTHOMCL10134	1	1	1	1	MGG_17440 Mo_GLEAN_10013681 OOU_Y34scaffold00522g11 OOW_P131scaffold01046g11	；
ORTHOMCL10135	1	1	1	1	MGG_17441 Mo_GLEAN_10013689 OOU_Y34scaffold00522g3 OOW_P131scaffold01046g3	；
ORTHOMCL10136	1	1	1	1	MGG_17442 Mo_GLEAN_10013690 OOU_Y34scaffold00522g1 OOW_P131scaffold01046g1	；
ORTHOMCL10137	1	1	1	1	MGG_17443 Mo_GLEAN_10013691 OOU_Y34scaffold01114g2 OOW_P131scaffold00593g1	；
ORTHOMCL10138	1	1	1	1	MGG_17444 Mo_GLEAN_10013697 OOU_Y34scaffold00203g6 OOW_P131scaffold00593g8	；
ORTHOMCL10139	1	1	1	1	MGG_17445 Mo_GLEAN_10013698 OOU_Y34scaffold00203g7 OOW_P131scaffold00593g9	；
ORTHOMCL1014	1	1	1	1	MGG_00809 Mo_GLEAN_10013315 OOU_Y34scaffold01007g15 OOW_P131scaffold00602g15	；
ORTHOMCL10140	1	1	1	1	MGG_17446 Mo_GLEAN_10013699 OOU_Y34scaffold00203g8 OOW_P131scaffold00593g10	；
ORTHOMCL10141	1	1	1	1	MGG_17447 Mo_GLEAN_10013711 OOU_Y34scaffold00203g20 OOW_P131scaffold00224g16	；
ORTHOMCL10142	1	1	1	1	MGG_17451 Mo_GLEAN_10013750 OOU_Y34scaffold00203g59 OOW_P131scaffold00225g25	；
ORTHOMCL10143	1	1	1	1	MGG_17452 Mo_GLEAN_10013755 OOU_Y34scaffold00203g64 OOW_P131scaffold00225g30	；
ORTHOMCL10144	1	1	1	1	MGG_17453 Mo_GLEAN_10013756 OOU_Y34scaffold00203g65 OOW_P131scaffold00225g31	；
ORTHOMCL10145	1	1	1	1	MGG_17455 Mo_GLEAN_10013772 OOU_Y34scaffold00203g82 OOW_P131scaffold00232g10	；
ORTHOMCL10146	1	1	1	1	MGG_17460 Mo_GLEAN_10013803 OOU_Y34scaffold00203g107 OOW_P131scaffold00470g13	；
ORTHOMCL10147	1	1	1	1	MGG_17462 Mo_GLEAN_10013806 OOU_Y34scaffold00203g109 OOW_P131scaffold00470g15	；
ORTHOMCL10148	1	1	1	1	MGG_17463 Mo_GLEAN_10013808 OOU_Y34scaffold00203g111 OOW_P131scaffold01024g2	；
ORTHOMCL10149	1	1	1	1	MGG_17466 Mo_GLEAN_10013833 OOU_Y34scaffold00704g13 OOW_P131scaffold00756g5	；
ORTHOMCL1015	1	1	1	1	MGG_00810 Mo_GLEAN_10013314 OOU_Y34scaffold01007g14 OOW_P131scaffold00602g14	；
ORTHOMCL10150	1	1	1	1	MGG_17467 Mo_GLEAN_10013850 OOU_Y34scaffold00198g4 OOW_P131scaffold00220g14	；
ORTHOMCL10151	1	1	1	1	MGG_17468 Mo_GLEAN_10013854 OOU_Y34scaffold00198g8 OOW_P131scaffold00220g18	；
ORTHOMCL10152	1	1	1	1	MGG_17469 Mo_GLEAN_10013866 OOU_Y34scaffold00608g1 OOW_P131scaffold00220g30	；
ORTHOMCL10153	1	1	1	1	MGG_17471 Mo_GLEAN_10013889 OOU_Y34scaffold00608g25 OOW_P131scaffold00220g54	；
ORTHOMCL10154	1	1	1	1	MGG_17472 Mo_GLEAN_10013894 OOU_Y34scaffold00608g29 OOW_P131scaffold00220g58	；
ORTHOMCL10155	1	1	1	1	MGG_17473 Mo_GLEAN_10013895 OOU_Y34scaffold00608g30 OOW_P131scaffold00220g59	；
ORTHOMCL10156	1	1	1	1	MGG_17476 Mo_GLEAN_10013908 OOU_Y34scaffold00608g41 OOW_P131scaffold00220g70	；
ORTHOMCL10157	1	1	1	1	MGG_17477 Mo_GLEAN_10013909 OOU_Y34scaffold00608g42 OOW_P131scaffold00220g71	；
ORTHOMCL10158	1	1	1	1	MGG_17478 Mo_GLEAN_10013914 OOU_Y34scaffold00608g47 OOW_P131scaffold00220g76	；
ORTHOMCL10159	1	1	1	1	MGG_17479 Mo_GLEAN_10013920 OOU_Y34scaffold00608g54 OOW_P131scaffold00534g2	；
ORTHOMCL1016	1	1	1	1	MGG_00811 Mo_GLEAN_10013313 OOU_Y34scaffold01007g13 OOW_P131scaffold00602g13	；
ORTHOMCL10160	1	1	1	1	MGG_17481 Mo_GLEAN_10013933 OOU_Y34scaffold00608g67 OOW_P131scaffold01557g3	；
ORTHOMCL10161	1	1	1	1	MGG_17483 Mo_GLEAN_10013957 OOU_Y34scaffold00608g88 OOW_P131scaffold00462g4	；
ORTHOMCL10162	1	1	1	1	MGG_17491 Mo_GLEAN_10013995 OOU_Y34scaffold00672g22 OOW_P131scaffold01087g22	；
ORTHOMCL10163	1	1	1	1	MGG_17492 Mo_GLEAN_10013996 OOU_Y34scaffold00672g23 OOW_P131scaffold01087g23	；
ORTHOMCL10164	1	1	1	1	MGG_17495 Mo_GLEAN_10014012 OOU_Y34scaffold00931g4 OOW_P131scaffold01294g1	；
ORTHOMCL10165	1	1	1	1	MGG_17503 Mo_GLEAN_10004224 OOU_Y34scaffold00055g2 OOW_P131scaffold00172g1	；
ORTHOMCL10166	1	1	1	1	MGG_17505 Mo_GLEAN_10004206 OOU_Y34scaffold00793g11 OOW_P131scaffold00214g31	；
ORTHOMCL10167	1	1	1	1	MGG_17506 Mo_GLEAN_10004199 OOU_Y34scaffold00793g18 OOW_P131scaffold00214g24	；
ORTHOMCL10168	1	1	1	1	MGG_17508 Mo_GLEAN_10004194 OOU_Y34scaffold00793g26 OOW_P131scaffold00214g16	；
ORTHOMCL10169	1	1	1	1	MGG_17509 Mo_GLEAN_10004193 OOU_Y34scaffold00793g27 OOW_P131scaffold00214g15	；
ORTHOMCL1017	1	1	1	1	MGG_00812 Mo_GLEAN_10013312 OOU_Y34scaffold01007g12 OOW_P131scaffold00602g12	；
ORTHOMCL10170	1	1	1	1	MGG_17510 Mo_GLEAN_10004189 OOU_Y34scaffold00793g31 OOW_P131scaffold00214g11	；
ORTHOMCL10171	1	1	1	1	MGG_17512 Mo_GLEAN_10004184 OOU_Y34scaffold00793g35 OOW_P131scaffold00214g7	；
ORTHOMCL10172	1	1	1	1	MGG_17513 Mo_GLEAN_10004183 OOU_Y34scaffold00793g36 OOW_P131scaffold00214g6	；
ORTHOMCL10173	1	1	1	1	MGG_17514 Mo_GLEAN_10004182 OOU_Y34scaffold00793g37 OOW_P131scaffold00214g5	；
ORTHOMCL10174	1	1	1	1	MGG_17515 Mo_GLEAN_10004180 OOU_Y34scaffold00793g41 OOW_P131scaffold00214g1	；
ORTHOMCL10175	1	1	1	1	MGG_17516 Mo_GLEAN_10004179 OOU_Y34scaffold00793g42 OOW_P131scaffold00305g1	；
ORTHOMCL10176	1	1	1	1	MGG_17519 Mo_GLEAN_10004168 OOU_Y34scaffold01085g7 OOW_P131scaffold01123g7	；
ORTHOMCL10177	1	1	1	1	MGG_17520 Mo_GLEAN_10004165 OOU_Y34scaffold01085g10 OOW_P131scaffold01123g10	；
ORTHOMCL10178	1	1	1	1	MGG_17522 Mo_GLEAN_10004134 OOU_Y34scaffold00267g18 OOW_P131scaffold00525g18	；
ORTHOMCL10179	1	1	1	1	MGG_17523 Mo_GLEAN_10004125 OOU_Y34scaffold00267g27 OOW_P131scaffold00525g27	；
ORTHOMCL1018	1	1	1	1	MGG_00813 Mo_GLEAN_10013310 OOU_Y34scaffold01007g10 OOW_P131scaffold00602g10	；
ORTHOMCL10180	1	1	1	1	MGG_17524 Mo_GLEAN_10004114 OOU_Y34scaffold00206g12 OOW_P131scaffold00034g45	；
ORTHOMCL10181	1	1	1	1	MGG_17526 Mo_GLEAN_10004110 OOU_Y34scaffold00206g9 OOW_P131scaffold00034g42	；
ORTHOMCL10182	1	1	1	1	MGG_17527 Mo_GLEAN_10004109 OOU_Y34scaffold00206g8 OOW_P131scaffold00034g41	；
ORTHOMCL10183	1	1	1	1	MGG_17528 Mo_GLEAN_10004097 OOU_Y34scaffold00119g6 OOW_P131scaffold00034g29	；
ORTHOMCL10184	1	1	1	1	MGG_17529 Mo_GLEAN_10004095 OOU_Y34scaffold00119g8 OOW_P131scaffold00034g27	；
ORTHOMCL10185	1	1	1	1	MGG_17531 Mo_GLEAN_10004089 OOU_Y34scaffold00119g13 OOW_P131scaffold00034g22	；
ORTHOMCL10186	1	1	1	1	MGG_17532 Mo_GLEAN_10004088 OOU_Y34scaffold00119g14 OOW_P131scaffold00034g21	；
ORTHOMCL10187	1	1	1	1	MGG_17533 Mo_GLEAN_10004087 OOU_Y34scaffold00119g15 OOW_P131scaffold00034g20	；
ORTHOMCL10188	1	1	1	1	MGG_17541 Mo_GLEAN_10002871 OOU_Y34scaffold00160g7 OOW_P131scaffold00389g12	；
ORTHOMCL10189	1	1	1	1	MGG_17543 Mo_GLEAN_10002876 OOU_Y34scaffold00217g4 OOW_P131scaffold00389g8	；
ORTHOMCL1019	1	1	1	1	MGG_00814 Mo_GLEAN_10013309 OOU_Y34scaffold01007g9 OOW_P131scaffold00602g9	；
ORTHOMCL10190	1	1	1	1	MGG_17565 Mo_GLEAN_10004026 OOU_Y34scaffold00475g1 OOW_P131scaffold00122g3	；
ORTHOMCL10191	1	1	1	1	MGG_17568 Mo_GLEAN_10004004 OOU_Y34scaffold00312g15 OOW_P131scaffold00515g15	；
ORTHOMCL10192	1	1	1	1	MGG_17571 Mo_GLEAN_10003985 OOU_Y34scaffold01075g2 OOW_P131scaffold01623g2	；
ORTHOMCL10193	1	1	1	1	MGG_17573 Mo_GLEAN_10003982 OOU_Y34scaffold01075g4 OOW_P131scaffold01623g4	；
ORTHOMCL10194	1	1	1	1	MGG_17575 Mo_GLEAN_10003975 OOU_Y34scaffold01075g9 OOW_P131scaffold01342g1	；
ORTHOMCL10195	1	1	1	1	MGG_17577 Mo_GLEAN_10003962 OOU_Y34scaffold01075g22 OOW_P131scaffold00152g4	；
ORTHOMCL10196	1	1	1	1	MGG_17578 Mo_GLEAN_10003961 OOU_Y34scaffold01075g23 OOW_P131scaffold00152g5	；
ORTHOMCL10197	1	1	1	1	MGG_17579 Mo_GLEAN_10003938 OOU_Y34scaffold00798g1 OOW_P131scaffold00104g2	；
ORTHOMCL10198	1	1	1	1	MGG_17580 Mo_GLEAN_10003937 OOU_Y34scaffold00294g1 OOW_P131scaffold00162g3	；
ORTHOMCL10199	1	1	1	1	MGG_17582 Mo_GLEAN_10003899 OOU_Y34scaffold00306g4 OOW_P131scaffold00079g4	；
ORTHOMCL102	2	2	2	2	MGG_04714 MGG_06984 Mo_GLEAN_10004829 Mo_GLEAN_10009470 OOU_Y34scaffold00663g17 OOU_Y34scaffold00751g11 OOW_P131scaffold01188g3 OOW_P131scaffold01370g10	；
ORTHOMCL1020	1	1	1	1	MGG_00815 Mo_GLEAN_10013308 OOU_Y34scaffold01007g8 OOW_P131scaffold00602g8	；
ORTHOMCL10200	1	1	1	1	MGG_17584 Mo_GLEAN_10003897 OOU_Y34scaffold00306g5 OOW_P131scaffold00079g5	；
ORTHOMCL10201	1	1	1	1	MGG_17590 Mo_GLEAN_10001675 OOU_Y34scaffold00405g10 OOW_P131scaffold01616g1	；
ORTHOMCL10202	1	1	1	1	MGG_17591 Mo_GLEAN_10001680 OOU_Y34scaffold00405g3 OOW_P131scaffold01616g8	；
ORTHOMCL10203	1	1	1	1	MGG_17593 Mo_GLEAN_10001700 OOU_Y34scaffold00706g26 OOW_P131scaffold00280g6	；
ORTHOMCL10204	1	1	1	1	MGG_17595 Mo_GLEAN_10001718 OOU_Y34scaffold00706g8 OOW_P131scaffold00145g3	；
ORTHOMCL10205	1	1	1	1	MGG_17596 Mo_GLEAN_10001719 OOU_Y34scaffold00706g7 OOW_P131scaffold00145g2	；
ORTHOMCL10206	1	1	1	1	MGG_17597 Mo_GLEAN_10001725 OOU_Y34scaffold00706g1 OOW_P131scaffold01259g1	；
ORTHOMCL10207	1	1	1	1	MGG_17605 Mo_GLEAN_10002379 OOU_Y34scaffold01031g10 OOW_P131scaffold00506g10	；
ORTHOMCL10208	1	1	1	1	MGG_17607 Mo_GLEAN_10002387 OOU_Y34scaffold01031g2 OOW_P131scaffold00506g2	；
ORTHOMCL10209	1	1	1	1	MGG_17608 Mo_GLEAN_10002388 OOU_Y34scaffold01031g1 OOW_P131scaffold00506g1	；
ORTHOMCL1021	1	1	1	1	MGG_00816 Mo_GLEAN_10013307 OOU_Y34scaffold01007g7 OOW_P131scaffold00602g7	；
ORTHOMCL10210	1	1	1	1	MGG_17617 Mo_GLEAN_10001777 OOU_Y34scaffold01015g7 OOW_P131scaffold00251g2	；
ORTHOMCL10211	1	1	1	1	MGG_17618 Mo_GLEAN_10001776 OOU_Y34scaffold01015g6 OOW_P131scaffold00251g3	；
ORTHOMCL10212	1	1	1	1	MGG_17623 Mo_GLEAN_10001765 OOU_Y34scaffold00848g6 OOW_P131scaffold00758g1	；
ORTHOMCL10213	1	1	1	1	MGG_17627 Mo_GLEAN_10001739 OOU_Y34scaffold00691g5 OOW_P131scaffold00147g13	；
ORTHOMCL10214	1	1	1	1	MGG_17628 Mo_GLEAN_10001736 OOU_Y34scaffold00691g8 OOW_P131scaffold00147g16	；
ORTHOMCL10215	1	1	1	1	MGG_17629 Mo_GLEAN_10009077 OOU_Y34scaffold00069g6 OOW_P131scaffold00197g2	；
ORTHOMCL10216	1	1	1	1	MGG_17630 Mo_GLEAN_10009074 OOU_Y34scaffold00069g3 OOW_P131scaffold00197g5	；
ORTHOMCL10217	1	1	1	1	MGG_17632 Mo_GLEAN_10009045 OOU_Y34scaffold00290g27 OOW_P131scaffold01143g8	；
ORTHOMCL10218	1	1	1	1	MGG_17633 Mo_GLEAN_10009042 OOU_Y34scaffold00290g30 OOW_P131scaffold01143g11	；
ORTHOMCL10219	1	1	1	1	MGG_17634 Mo_GLEAN_10009038 OOU_Y34scaffold00290g34 OOW_P131scaffold01143g15	；
ORTHOMCL1022	1	1	1	1	MGG_00817 Mo_GLEAN_10013306 OOU_Y34scaffold01007g6 OOW_P131scaffold00602g6	；
ORTHOMCL10220	1	1	1	1	MGG_17635 Mo_GLEAN_10009030 OOU_Y34scaffold00523g7 OOW_P131scaffold00037g1	；
ORTHOMCL10221	1	1	1	1	MGG_17641 Mo_GLEAN_10000410 OOU_Y34scaffold01011g1 OOW_P131scaffold00132g1	；
ORTHOMCL10222	1	1	1	1	MGG_17644 Mo_GLEAN_10000112 OOU_Y34scaffold00806g2 OOW_P131scaffold01042g1	；
ORTHOMCL10223	1	1	1	1	MGG_17659 Mo_GLEAN_10009026 OOU_Y34scaffold00523g2 OOW_P131scaffold00008g2	；
ORTHOMCL10224	1	1	1	1	MGG_17669 Mo_GLEAN_10008988 OOU_Y34scaffold00540g56 OOW_P131scaffold01057g21	；
ORTHOMCL10225	1	1	1	1	MGG_17670 Mo_GLEAN_10008981 OOU_Y34scaffold00540g50 OOW_P131scaffold01057g15	；
ORTHOMCL10226	1	1	1	1	MGG_17671 Mo_GLEAN_10008967 OOU_Y34scaffold00540g35 OOW_P131scaffold01261g6	；
ORTHOMCL10227	1	1	1	1	MGG_17672 Mo_GLEAN_10008965 OOU_Y34scaffold00540g31 OOW_P131scaffold01261g2	；
ORTHOMCL10228	1	1	1	1	MGG_17673 Mo_GLEAN_10008959 OOU_Y34scaffold00540g23 OOW_P131scaffold01393g63	；
ORTHOMCL10229	1	1	1	1	MGG_17674 Mo_GLEAN_10008936 OOU_Y34scaffold00629g5 OOW_P131scaffold01393g36	；
ORTHOMCL1023	1	1	1	1	MGG_00818 Mo_GLEAN_10013305 OOU_Y34scaffold01007g5 OOW_P131scaffold00602g5	；
ORTHOMCL10230	1	1	1	1	MGG_17677 Mo_GLEAN_10008909 OOU_Y34scaffold00255g3 OOW_P131scaffold01393g10	；
ORTHOMCL10231	1	1	1	1	MGG_17678 Mo_GLEAN_10008908 OOU_Y34scaffold00255g4 OOW_P131scaffold01393g9	；
ORTHOMCL10232	1	1	1	1	MGG_17679 Mo_GLEAN_10008904 OOU_Y34scaffold00255g8 OOW_P131scaffold01393g5	；
ORTHOMCL10233	1	1	1	1	MGG_17680 Mo_GLEAN_10008903 OOU_Y34scaffold00255g9 OOW_P131scaffold01393g4	；
ORTHOMCL10234	1	1	1	1	MGG_17681 Mo_GLEAN_10008899 OOU_Y34scaffold00255g14 OOW_P131scaffold00751g2	；
ORTHOMCL10235	1	1	1	1	MGG_17683 Mo_GLEAN_10008879 OOU_Y34scaffold00255g35 OOW_P131scaffold00751g23	；
ORTHOMCL10236	1	1	1	1	MGG_17685 Mo_GLEAN_10008866 OOU_Y34scaffold00255g49 OOW_P131scaffold01349g31	；
ORTHOMCL10237	1	1	1	1	MGG_17686 Mo_GLEAN_10008853 OOU_Y34scaffold00255g63 OOW_P131scaffold01349g17	；
ORTHOMCL10238	1	1	1	1	MGG_17687 Mo_GLEAN_10008850 OOU_Y34scaffold00255g66 OOW_P131scaffold01349g14	；
ORTHOMCL10239	1	1	1	1	MGG_17689 Mo_GLEAN_10008843 OOU_Y34scaffold00255g72 OOW_P131scaffold01349g8	；
ORTHOMCL1024	1	1	1	1	MGG_00819 Mo_GLEAN_10013304 OOU_Y34scaffold01007g3 OOW_P131scaffold00602g3	；
ORTHOMCL10240	1	1	1	1	MGG_17690 Mo_GLEAN_10008842 OOU_Y34scaffold00255g73 OOW_P131scaffold01349g7	；
ORTHOMCL10241	1	1	1	1	MGG_17693 Mo_GLEAN_10008816 OOU_Y34scaffold00689g21 OOW_P131scaffold01683g52	；
ORTHOMCL10242	1	1	1	1	MGG_17694 Mo_GLEAN_10008812 OOU_Y34scaffold00689g25 OOW_P131scaffold01683g48	；
ORTHOMCL10243	1	1	1	1	MGG_17695 Mo_GLEAN_10008811 OOU_Y34scaffold00689g26 OOW_P131scaffold01683g47	；
ORTHOMCL10244	1	1	1	1	MGG_17696 Mo_GLEAN_10008806 OOU_Y34scaffold00514g121 OOW_P131scaffold01683g43	；
ORTHOMCL10245	1	1	1	1	MGG_17697 Mo_GLEAN_10008805 OOU_Y34scaffold00514g120 OOW_P131scaffold01683g42	；
ORTHOMCL10246	1	1	1	1	MGG_17698 Mo_GLEAN_10008798 OOU_Y34scaffold00514g115 OOW_P131scaffold01683g37	；
ORTHOMCL10247	1	1	1	1	MGG_17699 Mo_GLEAN_10008797 OOU_Y34scaffold00514g114 OOW_P131scaffold01683g36	；
ORTHOMCL10248	1	1	1	1	MGG_17701 Mo_GLEAN_10008787 OOU_Y34scaffold00514g104 OOW_P131scaffold01683g26	；
ORTHOMCL10249	1	1	1	1	MGG_17702 Mo_GLEAN_10008786 OOU_Y34scaffold00514g103 OOW_P131scaffold01683g25	；
ORTHOMCL1025	1	1	1	1	MGG_00820 Mo_GLEAN_10013303 OOU_Y34scaffold01007g2 OOW_P131scaffold00602g2	；
ORTHOMCL10250	1	1	1	1	MGG_17704 Mo_GLEAN_10008783 OOU_Y34scaffold00514g100 OOW_P131scaffold01683g22	；
ORTHOMCL10251	1	1	1	1	MGG_17705 Mo_GLEAN_10008774 OOU_Y34scaffold00514g91 OOW_P131scaffold01683g13	；
ORTHOMCL10252	1	1	1	1	MGG_17706 Mo_GLEAN_10008773 OOU_Y34scaffold00514g90 OOW_P131scaffold01683g12	；
ORTHOMCL10253	1	1	1	1	MGG_17707 Mo_GLEAN_10008767 OOU_Y34scaffold00514g84 OOW_P131scaffold01683g6	；
ORTHOMCL10254	1	1	1	1	MGG_17708 Mo_GLEAN_10008765 OOU_Y34scaffold00514g82 OOW_P131scaffold01683g4	；
ORTHOMCL10255	1	1	1	1	MGG_17709 Mo_GLEAN_10008761 OOU_Y34scaffold00514g78 OOW_P131scaffold00134g36	；
ORTHOMCL10256	1	1	1	1	MGG_17712 Mo_GLEAN_10008719 OOU_Y34scaffold00514g37 OOW_P131scaffold00186g7	；
ORTHOMCL10257	1	1	1	1	MGG_17713 Mo_GLEAN_10008717 OOU_Y34scaffold00514g35 OOW_P131scaffold00186g5	；
ORTHOMCL10258	1	1	1	1	MGG_17714 Mo_GLEAN_10008716 OOU_Y34scaffold00514g34 OOW_P131scaffold00186g4	；
ORTHOMCL10259	1	1	1	1	MGG_17716 Mo_GLEAN_10008705 OOU_Y34scaffold00514g24 OOW_P131scaffold00188g1	；
ORTHOMCL1026	1	1	1	1	MGG_00821 Mo_GLEAN_10013302 OOU_Y34scaffold00509g1 OOW_P131scaffold00602g1	；
ORTHOMCL10260	1	1	1	1	MGG_17721 Mo_GLEAN_10008663 OOU_Y34scaffold00248g19 OOW_P131scaffold00559g20	；
ORTHOMCL10261	1	1	1	1	MGG_17722 Mo_GLEAN_10008662 OOU_Y34scaffold00248g18 OOW_P131scaffold00559g19	；
ORTHOMCL10262	1	1	1	1	MGG_17723 Mo_GLEAN_10008657 OOU_Y34scaffold00248g12 OOW_P131scaffold00559g13	；
ORTHOMCL10263	1	1	1	1	MGG_17724 Mo_GLEAN_10008648 OOU_Y34scaffold00248g3 OOW_P131scaffold00559g4	；
ORTHOMCL10264	1	1	1	1	MGG_17725 Mo_GLEAN_10008646 OOU_Y34scaffold00487g102 OOW_P131scaffold00559g1	；
ORTHOMCL10265	1	1	1	1	MGG_17726 Mo_GLEAN_10008645 OOU_Y34scaffold00487g101 OOW_P131scaffold00167g4	；
ORTHOMCL10266	1	1	1	1	MGG_17731 Mo_GLEAN_10008596 OOU_Y34scaffold00487g56 OOW_P131scaffold01181g6	；
ORTHOMCL10267	1	1	1	1	MGG_17732 Mo_GLEAN_10008592 OOU_Y34scaffold00487g52 OOW_P131scaffold01181g10	；
ORTHOMCL10268	1	1	1	1	MGG_17733 Mo_GLEAN_10008590 OOU_Y34scaffold00487g50 OOW_P131scaffold01181g12	；
ORTHOMCL10269	1	1	1	1	MGG_17735 Mo_GLEAN_10008572 OOU_Y34scaffold00487g35 OOW_P131scaffold01331g7	；
ORTHOMCL1027	1	1	1	1	MGG_00822 Mo_GLEAN_10013301 OOU_Y34scaffold00640g1 OOW_P131scaffold01638g1	；
ORTHOMCL10270	1	1	1	1	MGG_17737 Mo_GLEAN_10008569 OOU_Y34scaffold00487g31 OOW_P131scaffold01331g11	；
ORTHOMCL10271	1	1	1	1	MGG_17739 Mo_GLEAN_10008567 OOU_Y34scaffold00487g30 OOW_P131scaffold01331g12	；
ORTHOMCL10272	1	1	1	1	MGG_17740 Mo_GLEAN_10008558 OOU_Y34scaffold00487g21 OOW_P131scaffold01331g21	；
ORTHOMCL10273	1	1	1	1	MGG_17741 Mo_GLEAN_10008535 OOU_Y34scaffold00085g6 OOW_P131scaffold01331g47	；
ORTHOMCL10274	1	1	1	1	MGG_17742 Mo_GLEAN_10008533 OOU_Y34scaffold00085g8 OOW_P131scaffold01331g49	；
ORTHOMCL10275	1	1	1	1	MGG_17743 Mo_GLEAN_10008532 OOU_Y34scaffold00085g9 OOW_P131scaffold01331g50	；
ORTHOMCL10276	1	1	0	2	MGG_17750 Mo_GLEAN_10001054 OOU_Y34scaffold00311g10 OOU_Y34scaffold01175g9	；
ORTHOMCL10277	1	1	1	1	MGG_17754 Mo_GLEAN_10001574 OOU_Y34scaffold00898g2 OOW_P131scaffold00105g4	；
ORTHOMCL10278	1	1	1	1	MGG_17766 Mo_GLEAN_10001057 OOU_Y34scaffold00883g5 OOW_P131scaffold01086g3	；
ORTHOMCL10279	1	1	1	1	MGG_17767 Mo_GLEAN_10000264 OOU_Y34scaffold00894g2 OOW_P131scaffold00007g2	；
ORTHOMCL1028	1	1	1	1	MGG_00823 Mo_GLEAN_10013300 OOU_Y34scaffold00640g2 OOW_P131scaffold01638g2	；
ORTHOMCL10280	1	1	1	1	MGG_17768 Mo_GLEAN_10000265 OOU_Y34scaffold00894g1 OOW_P131scaffold00007g1	；
ORTHOMCL10281	1	1	1	1	MGG_17776 Mo_GLEAN_10002364 OOU_Y34scaffold00978g1 OOW_P131scaffold00875g1	；
ORTHOMCL10282	1	1	1	1	MGG_17779 Mo_GLEAN_10005590 OOU_Y34scaffold00057g4 OOW_P131scaffold00348g4	；
ORTHOMCL10283	1	1	1	1	MGG_17786 Mo_GLEAN_10005557 OOU_Y34scaffold00432g3 OOW_P131scaffold00434g7	；
ORTHOMCL10284	1	1	1	1	MGG_17789 Mo_GLEAN_10005546 OOU_Y34scaffold00658g2 OOW_P131scaffold01314g12	；
ORTHOMCL10285	1	1	1	1	MGG_17792 Mo_GLEAN_10005527 OOU_Y34scaffold00258g9 OOW_P131scaffold01043g7	；
ORTHOMCL10286	1	1	1	1	MGG_17793 Mo_GLEAN_10005519 OOU_Y34scaffold00485g26 OOW_P131scaffold01336g23	；
ORTHOMCL10287	1	1	1	1	MGG_17794 Mo_GLEAN_10005517 OOU_Y34scaffold00485g24 OOW_P131scaffold01336g21	；
ORTHOMCL10288	1	1	1	1	MGG_17795 Mo_GLEAN_10005513 OOU_Y34scaffold00485g20 OOW_P131scaffold01336g17	；
ORTHOMCL10289	1	1	1	1	MGG_17796 Mo_GLEAN_10005512 OOU_Y34scaffold00485g19 OOW_P131scaffold01336g16	；
ORTHOMCL1029	1	1	1	1	MGG_00825 Mo_GLEAN_10013298 OOU_Y34scaffold00739g1 OOW_P131scaffold01345g2	；
ORTHOMCL10290	1	1	1	1	MGG_17798 Mo_GLEAN_10005500 OOU_Y34scaffold00485g9 OOW_P131scaffold01336g7	；
ORTHOMCL10291	1	1	1	1	MGG_17799 Mo_GLEAN_10005493 OOU_Y34scaffold00485g2 OOW_P131scaffold01258g16	；
ORTHOMCL10292	1	1	1	1	MGG_17802 Mo_GLEAN_10005478 OOU_Y34scaffold00547g11 OOW_P131scaffold01258g3	；
ORTHOMCL10293	1	1	1	1	MGG_17803 Mo_GLEAN_10005477 OOU_Y34scaffold00547g12 OOW_P131scaffold01258g2	；
ORTHOMCL10294	1	1	1	1	MGG_17805 Mo_GLEAN_10005472 OOU_Y34scaffold00631g6 OOW_P131scaffold00275g4	；
ORTHOMCL10295	1	1	1	1	MGG_17808 Mo_GLEAN_10005470 OOU_Y34scaffold00631g8 OOW_P131scaffold01104g2	；
ORTHOMCL10296	1	1	1	1	MGG_17809 Mo_GLEAN_10005467 OOU_Y34scaffold00770g2 OOW_P131scaffold00293g3	；
ORTHOMCL10297	1	1	1	1	MGG_17810 Mo_GLEAN_10005466 OOU_Y34scaffold00770g3 OOW_P131scaffold00293g4	；
ORTHOMCL10298	1	1	1	1	MGG_17812 Mo_GLEAN_10005456 OOU_Y34scaffold00770g12 OOW_P131scaffold00289g3	；
ORTHOMCL10299	1	1	1	1	MGG_17813 Mo_GLEAN_10005455 OOU_Y34scaffold00770g13 OOW_P131scaffold00289g2	；
ORTHOMCL103	2	2	2	2	MGG_04994 MGG_07200 Mo_GLEAN_10007784 Mo_GLEAN_10009918 OOU_Y34scaffold00071g6 OOU_Y34scaffold00703g9 OOW_P131scaffold00314g147 OOW_P131scaffold00461g19	；
ORTHOMCL1030	1	1	1	1	MGG_00826 Mo_GLEAN_10013297 OOU_Y34scaffold00739g2 OOW_P131scaffold01345g1	；
ORTHOMCL10300	1	1	1	1	MGG_17814 Mo_GLEAN_10005445 OOU_Y34scaffold00251g17 OOW_P131scaffold01185g13	；
ORTHOMCL10301	1	1	1	1	MGG_17817 Mo_GLEAN_10005441 OOU_Y34scaffold00251g14 OOW_P131scaffold01185g10	；
ORTHOMCL10302	1	1	1	1	MGG_17820 Mo_GLEAN_10005433 OOU_Y34scaffold00251g7 OOW_P131scaffold01185g3	；
ORTHOMCL10303	1	1	1	1	MGG_17821 Mo_GLEAN_10005431 OOU_Y34scaffold00251g5 OOW_P131scaffold01185g1	；
ORTHOMCL10304	1	1	1	1	MGG_17822 Mo_GLEAN_10005429 OOU_Y34scaffold00251g3 OOW_P131scaffold00477g2	；
ORTHOMCL10305	1	1	1	1	MGG_17823 Mo_GLEAN_10005428 OOU_Y34scaffold00251g2 OOW_P131scaffold00477g3	；
ORTHOMCL10306	1	1	1	1	MGG_17825 Mo_GLEAN_10005421 OOU_Y34scaffold00180g6 OOW_P131scaffold00477g9	；
ORTHOMCL10307	1	1	1	1	MGG_17829 Mo_GLEAN_10005387 OOU_Y34scaffold00021g10 OOW_P131scaffold00045g30	；
ORTHOMCL10308	1	1	1	1	MGG_17830 Mo_GLEAN_10005386 OOU_Y34scaffold00021g11 OOW_P131scaffold00045g29	；
ORTHOMCL10309	1	1	1	1	MGG_17831 Mo_GLEAN_10005378 OOU_Y34scaffold00021g19 OOW_P131scaffold00045g21	；
ORTHOMCL1031	1	1	1	1	MGG_00829 Mo_GLEAN_10013294 OOU_Y34scaffold00677g3 OOW_P131scaffold01283g4	；
ORTHOMCL10310	1	1	1	1	MGG_17833 Mo_GLEAN_10005374 OOU_Y34scaffold00021g24 OOW_P131scaffold00045g17	；
ORTHOMCL10311	1	1	1	1	MGG_17837 Mo_GLEAN_10005358 OOU_Y34scaffold00021g38 OOW_P131scaffold00045g3	；
ORTHOMCL10312	1	1	1	1	MGG_17838 Mo_GLEAN_10005348 OOU_Y34scaffold00477g8 OOW_P131scaffold00754g1	；
ORTHOMCL10313	1	1	1	1	MGG_17840 Mo_GLEAN_10005333 OOU_Y34scaffold00435g10 OOW_P131scaffold00272g11	；
ORTHOMCL10314	1	1	1	1	MGG_17841 Mo_GLEAN_10005332 OOU_Y34scaffold00435g11 OOW_P131scaffold00272g12	；
ORTHOMCL10315	1	1	1	1	MGG_17843 Mo_GLEAN_10000715 OOU_Y34scaffold00220g2 OOW_P131scaffold00296g2	；
ORTHOMCL10316	1	1	1	1	MGG_17853 Mo_GLEAN_10003135 OOU_Y34scaffold01067g6 OOW_P131scaffold01441g1	；
ORTHOMCL10317	1	1	1	1	MGG_17854 Mo_GLEAN_10003138 OOU_Y34scaffold01067g3 OOW_P131scaffold01128g1	；
ORTHOMCL10318	1	1	1	1	MGG_17858 Mo_GLEAN_10003155 OOU_Y34scaffold00913g1 OOW_P131scaffold01128g20	；
ORTHOMCL10319	1	1	1	1	MGG_17859 Mo_GLEAN_10003156 OOU_Y34scaffold00916g1 OOW_P131scaffold01005g1	；
ORTHOMCL1032	1	1	1	1	MGG_00830 Mo_GLEAN_10013293 OOU_Y34scaffold00677g4 OOW_P131scaffold01283g5	；
ORTHOMCL10320	1	1	1	1	MGG_17860 Mo_GLEAN_10003163 OOU_Y34scaffold00916g8 OOW_P131scaffold01615g12	；
ORTHOMCL10321	1	1	1	1	MGG_17861 Mo_GLEAN_10003164 OOU_Y34scaffold00916g9 OOW_P131scaffold01615g11	；
ORTHOMCL10322	1	1	1	1	MGG_17864 Mo_GLEAN_10003178 OOU_Y34scaffold00916g19 OOW_P131scaffold01615g1	；
ORTHOMCL10323	1	1	1	1	MGG_17870 Mo_GLEAN_10011151 OOU_Y34scaffold00265g7 OOW_P131scaffold00904g2	；
ORTHOMCL10324	1	1	1	1	MGG_17871 Mo_GLEAN_10011130 OOU_Y34scaffold00308g12 OOW_P131scaffold01299g40	；
ORTHOMCL10325	1	1	1	1	MGG_17872 Mo_GLEAN_10011122 OOU_Y34scaffold00308g20 OOW_P131scaffold01299g32	；
ORTHOMCL10326	1	1	1	1	MGG_17873 Mo_GLEAN_10011107 OOU_Y34scaffold00308g35 OOW_P131scaffold01299g17	；
ORTHOMCL10327	1	1	1	1	MGG_17874 Mo_GLEAN_10011104 OOU_Y34scaffold00308g39 OOW_P131scaffold01299g13	；
ORTHOMCL10328	1	1	1	1	MGG_17876 Mo_GLEAN_10011092 OOU_Y34scaffold00308g53 OOW_P131scaffold01304g3	；
ORTHOMCL10329	1	1	1	1	MGG_17877 Mo_GLEAN_10011087 OOU_Y34scaffold00178g7 OOW_P131scaffold01582g7	；
ORTHOMCL1033	1	1	1	1	MGG_00831 Mo_GLEAN_10013292 OOU_Y34scaffold00747g1 OOW_P131scaffold01318g1	；
ORTHOMCL10330	1	1	1	1	MGG_17878 Mo_GLEAN_10011086 OOU_Y34scaffold00178g6 OOW_P131scaffold01582g6	；
ORTHOMCL10331	1	1	1	1	MGG_17881 Mo_GLEAN_10011072 OOU_Y34scaffold00275g7 OOW_P131scaffold01007g3	；
ORTHOMCL10332	1	1	1	1	MGG_17883 Mo_GLEAN_10011069 OOU_Y34scaffold00275g9 OOW_P131scaffold01007g5	；
ORTHOMCL10333	1	1	1	1	MGG_17884 Mo_GLEAN_10011067 OOU_Y34scaffold00275g11 OOW_P131scaffold01007g7	；
ORTHOMCL10334	1	1	1	1	MGG_17886 Mo_GLEAN_10011054 OOU_Y34scaffold00275g23 OOW_P131scaffold01007g19	；
ORTHOMCL10335	1	1	1	1	MGG_17887 Mo_GLEAN_10011051 OOU_Y34scaffold00275g26 OOW_P131scaffold01007g23	；
ORTHOMCL10336	1	1	1	1	MGG_17888 Mo_GLEAN_10011046 OOU_Y34scaffold00275g31 OOW_P131scaffold01007g28	；
ORTHOMCL10337	1	1	1	1	MGG_17889 Mo_GLEAN_10011045 OOU_Y34scaffold00275g32 OOW_P131scaffold01007g29	；
ORTHOMCL10338	1	1	1	1	MGG_17890 Mo_GLEAN_10011034 OOU_Y34scaffold00275g41 OOW_P131scaffold01007g38	；
ORTHOMCL10339	1	1	1	1	MGG_17891 Mo_GLEAN_10011032 OOU_Y34scaffold00275g43 OOW_P131scaffold01007g40	；
ORTHOMCL1034	1	1	1	1	MGG_00832 Mo_GLEAN_10013290 OOU_Y34scaffold00126g3 OOW_P131scaffold00356g3	；
ORTHOMCL10340	1	1	1	1	MGG_17893 Mo_GLEAN_10011023 OOU_Y34scaffold00275g54 OOW_P131scaffold01007g51	；
ORTHOMCL10341	1	1	1	1	MGG_17896 Mo_GLEAN_10011004 OOU_Y34scaffold00419g6 OOW_P131scaffold00261g7	；
ORTHOMCL10342	1	1	1	1	MGG_17897 Mo_GLEAN_10011003 OOU_Y34scaffold00419g7 OOW_P131scaffold00261g6	；
ORTHOMCL10343	1	1	1	1	MGG_17899 Mo_GLEAN_10010999 OOU_Y34scaffold00581g1 OOW_P131scaffold00261g3	；
ORTHOMCL10344	1	1	1	1	MGG_17900 Mo_GLEAN_10010992 OOU_Y34scaffold00581g7 OOW_P131scaffold01153g8	；
ORTHOMCL10345	1	1	1	1	MGG_17901 Mo_GLEAN_10010991 OOU_Y34scaffold00581g8 OOW_P131scaffold01153g7	；
ORTHOMCL10346	1	1	1	1	MGG_17903 Mo_GLEAN_10010981 OOU_Y34scaffold00581g19 OOW_P131scaffold01045g8	；
ORTHOMCL10347	1	1	1	1	MGG_17907 Mo_GLEAN_10010968 OOU_Y34scaffold00199g4 OOW_P131scaffold00964g3	；
ORTHOMCL10348	1	1	1	1	MGG_17908 Mo_GLEAN_10010963 OOU_Y34scaffold00199g10 OOW_P131scaffold00388g16	；
ORTHOMCL10349	1	1	1	1	MGG_17909 Mo_GLEAN_10010962 OOU_Y34scaffold00199g11 OOW_P131scaffold00388g15	；
ORTHOMCL1035	1	1	1	1	MGG_00833 Mo_GLEAN_10013289 OOU_Y34scaffold00126g4 OOW_P131scaffold00356g4	；
ORTHOMCL10350	1	1	1	1	MGG_17910 Mo_GLEAN_10010958 OOU_Y34scaffold00199g15 OOW_P131scaffold00388g11	；
ORTHOMCL10351	1	1	1	1	MGG_17911 Mo_GLEAN_10010945 OOU_Y34scaffold00645g5 OOW_P131scaffold00952g21	；
ORTHOMCL10352	1	1	1	1	MGG_17915 Mo_GLEAN_10010932 OOU_Y34scaffold00566g4 OOW_P131scaffold00952g9	；
ORTHOMCL10353	1	1	1	1	MGG_17917 Mo_GLEAN_10010928 OOU_Y34scaffold00272g2 OOW_P131scaffold00952g3	；
ORTHOMCL10354	1	1	1	1	MGG_17920 Mo_GLEAN_10010925 OOU_Y34scaffold00458g1 OOW_P131scaffold00952g1	；
ORTHOMCL10355	1	1	1	1	MGG_17921 Mo_GLEAN_10010923 OOU_Y34scaffold00458g2 OOW_P131scaffold01310g42	；
ORTHOMCL10356	1	1	1	1	MGG_17922 Mo_GLEAN_10010922 OOU_Y34scaffold00458g3 OOW_P131scaffold01310g41	；
ORTHOMCL10357	1	1	1	1	MGG_17923 Mo_GLEAN_10010918 OOU_Y34scaffold00458g6 OOW_P131scaffold01310g38	；
ORTHOMCL10358	1	1	1	1	MGG_17924 Mo_GLEAN_10010914 OOU_Y34scaffold00458g10 OOW_P131scaffold01310g34	；
ORTHOMCL10359	1	1	1	1	MGG_17925 Mo_GLEAN_10010911 OOU_Y34scaffold00458g14 OOW_P131scaffold01310g30	；
ORTHOMCL1036	1	1	1	1	MGG_00834 Mo_GLEAN_10013288 OOU_Y34scaffold00126g5 OOW_P131scaffold00356g5	；
ORTHOMCL10360	1	1	1	1	MGG_17926 Mo_GLEAN_10010905 OOU_Y34scaffold00458g20 OOW_P131scaffold01310g24	；
ORTHOMCL10361	1	1	1	1	MGG_17928 Mo_GLEAN_10010898 OOU_Y34scaffold00458g26 OOW_P131scaffold01310g18	；
ORTHOMCL10362	1	1	1	1	MGG_17929 Mo_GLEAN_10010896 OOU_Y34scaffold00458g28 OOW_P131scaffold01310g16	；
ORTHOMCL10363	1	1	1	1	MGG_17931 Mo_GLEAN_10010894 OOU_Y34scaffold00458g29 OOW_P131scaffold01310g15	；
ORTHOMCL10364	1	1	1	1	MGG_17933 Mo_GLEAN_10010889 OOU_Y34scaffold00458g33 OOW_P131scaffold01310g11	；
ORTHOMCL10365	1	1	1	1	MGG_17937 Mo_GLEAN_10010877 OOU_Y34scaffold00458g45 OOW_P131scaffold00941g1	；
ORTHOMCL10366	1	1	1	1	MGG_17938 Mo_GLEAN_10010876 OOU_Y34scaffold00458g46 OOW_P131scaffold00941g2	；
ORTHOMCL10367	1	1	1	1	MGG_17942 Mo_GLEAN_10010859 OOU_Y34scaffold00150g7 OOW_P131scaffold00601g3	；
ORTHOMCL10368	1	1	1	1	MGG_17943 Mo_GLEAN_10010851 OOU_Y34scaffold00150g15 OOW_P131scaffold00601g11	；
ORTHOMCL10369	1	1	1	1	MGG_17945 Mo_GLEAN_10010844 OOU_Y34scaffold00150g19 OOW_P131scaffold00601g15	；
ORTHOMCL1037	1	1	1	1	MGG_00835 Mo_GLEAN_10013287 OOU_Y34scaffold00126g6 OOW_P131scaffold00123g26	；
ORTHOMCL10370	1	1	1	1	MGG_17946 Mo_GLEAN_10010843 OOU_Y34scaffold00150g20 OOW_P131scaffold00601g16	；
ORTHOMCL10371	1	1	1	1	MGG_17948 Mo_GLEAN_10010840 OOU_Y34scaffold00210g15 OOW_P131scaffold01019g5	；
ORTHOMCL10372	1	1	1	1	MGG_17949 Mo_GLEAN_10010831 OOU_Y34scaffold00210g6 OOW_P131scaffold01031g7	；
ORTHOMCL10373	1	1	1	1	MGG_17952 Mo_GLEAN_10010815 OOU_Y34scaffold00233g9 OOW_P131scaffold00284g8	；
ORTHOMCL10374	1	1	1	1	MGG_17953 Mo_GLEAN_10010814 OOU_Y34scaffold00233g10 OOW_P131scaffold00284g7	；
ORTHOMCL10375	1	1	1	1	MGG_17955 Mo_GLEAN_10010786 OOU_Y34scaffold00301g46 OOW_P131scaffold01054g75	；
ORTHOMCL10376	1	1	1	1	MGG_17958 Mo_GLEAN_10010766 OOU_Y34scaffold00301g28 OOW_P131scaffold01054g57	；
ORTHOMCL10377	1	1	1	1	MGG_17959 Mo_GLEAN_10010763 OOU_Y34scaffold00301g25 OOW_P131scaffold01054g54	；
ORTHOMCL10378	1	1	1	1	MGG_17960 Mo_GLEAN_10010762 OOU_Y34scaffold00301g24 OOW_P131scaffold01054g53	；
ORTHOMCL10379	1	1	1	1	MGG_17961 Mo_GLEAN_10010752 OOU_Y34scaffold00301g14 OOW_P131scaffold01054g43	；
ORTHOMCL1038	1	1	1	1	MGG_00836 Mo_GLEAN_10013286 OOU_Y34scaffold00126g7 OOW_P131scaffold00123g25	；
ORTHOMCL10380	1	1	1	1	MGG_17962 Mo_GLEAN_10010751 OOU_Y34scaffold00301g13 OOW_P131scaffold01054g42	；
ORTHOMCL10381	1	1	1	1	MGG_17969 Mo_GLEAN_10010733 OOU_Y34scaffold00666g2 OOW_P131scaffold01054g26	；
ORTHOMCL10382	1	1	1	1	MGG_17970 Mo_GLEAN_10010732 OOU_Y34scaffold00666g3 OOW_P131scaffold01054g25	；
ORTHOMCL10383	1	1	1	1	MGG_17971 Mo_GLEAN_10010720 OOU_Y34scaffold00666g17 OOW_P131scaffold01054g12	；
ORTHOMCL10384	1	1	1	1	MGG_17974 Mo_GLEAN_10010709 OOU_Y34scaffold00666g27 OOW_P131scaffold01054g3	；
ORTHOMCL10385	1	1	1	1	MGG_17975 Mo_GLEAN_10010707 OOU_Y34scaffold00666g29 OOW_P131scaffold01054g1	；
ORTHOMCL10386	1	1	1	1	MGG_17976 Mo_GLEAN_10010706 OOU_Y34scaffold00666g30 OOW_P131scaffold01340g1	；
ORTHOMCL10387	1	1	1	1	MGG_17977 Mo_GLEAN_10010702 OOU_Y34scaffold00666g34 OOW_P131scaffold01340g5	；
ORTHOMCL10388	1	1	1	1	MGG_17979 Mo_GLEAN_10010685 OOU_Y34scaffold00666g49 OOW_P131scaffold00283g8	；
ORTHOMCL10389	1	1	1	1	MGG_17981 Mo_GLEAN_10010674 OOU_Y34scaffold00666g58 OOW_P131scaffold01221g7	；
ORTHOMCL1039	1	1	1	1	MGG_00837 Mo_GLEAN_10013285 OOU_Y34scaffold00126g8 OOW_P131scaffold00123g24	；
ORTHOMCL10390	1	1	1	1	MGG_17982 Mo_GLEAN_10010672 OOU_Y34scaffold00666g60 OOW_P131scaffold01221g5	；
ORTHOMCL10391	1	1	1	1	MGG_17983 Mo_GLEAN_10010671 OOU_Y34scaffold00666g61 OOW_P131scaffold01221g4	；
ORTHOMCL10392	1	1	1	1	MGG_17984 Mo_GLEAN_10010665 OOU_Y34scaffold00666g68 OOW_P131scaffold00596g4	；
ORTHOMCL10393	1	1	1	1	MGG_17986 Mo_GLEAN_10010651 OOU_Y34scaffold00666g82 OOW_P131scaffold00596g17	；
ORTHOMCL10394	1	1	1	1	MGG_17987 Mo_GLEAN_10010650 OOU_Y34scaffold00666g83 OOW_P131scaffold00372g25	；
ORTHOMCL10395	1	1	1	1	MGG_17989 Mo_GLEAN_10010643 OOU_Y34scaffold00666g90 OOW_P131scaffold00372g17	；
ORTHOMCL10396	1	1	1	1	MGG_17990 Mo_GLEAN_10010642 OOU_Y34scaffold00666g91 OOW_P131scaffold00372g16	；
ORTHOMCL10397	1	1	1	1	MGG_17991 Mo_GLEAN_10010641 OOU_Y34scaffold00666g92 OOW_P131scaffold00372g15	；
ORTHOMCL10398	1	1	1	1	MGG_17992 Mo_GLEAN_10010640 OOU_Y34scaffold00666g93 OOW_P131scaffold00372g14	；
ORTHOMCL10399	1	1	1	1	MGG_17994 Mo_GLEAN_10010620 OOU_Y34scaffold00666g112 OOW_P131scaffold00124g2	；
ORTHOMCL104	2	2	2	2	MGG_05376 MGG_09519 Mo_GLEAN_10002337 Mo_GLEAN_10006450 OOU_Y34scaffold00548g22 OOU_Y34scaffold00790g15 OOW_P131scaffold00083g27 OOW_P131scaffold00321g4	；
ORTHOMCL1040	1	1	1	1	MGG_00838 Mo_GLEAN_10013284 OOU_Y34scaffold00126g9 OOW_P131scaffold00123g23	；
ORTHOMCL10400	1	1	1	1	MGG_17995 Mo_GLEAN_10010613 OOU_Y34scaffold00666g121 OOW_P131scaffold01072g7	；
ORTHOMCL10401	1	1	1	1	MGG_17997 Mo_GLEAN_10010609 OOU_Y34scaffold00666g125 OOW_P131scaffold00223g22	；
ORTHOMCL10402	1	1	1	1	MGG_17998 Mo_GLEAN_10010608 OOU_Y34scaffold00666g126 OOW_P131scaffold00223g21	；
ORTHOMCL10403	1	1	1	1	MGG_18000 Mo_GLEAN_10010598 OOU_Y34scaffold00666g136 OOW_P131scaffold00223g13	；
ORTHOMCL10404	1	1	1	1	MGG_18001 Mo_GLEAN_10010592 OOU_Y34scaffold00666g142 OOW_P131scaffold00223g7	；
ORTHOMCL10405	1	1	1	1	MGG_18002 Mo_GLEAN_10010590 OOU_Y34scaffold00666g144 OOW_P131scaffold00223g5	；
ORTHOMCL10406	1	1	1	1	MGG_18005 Mo_GLEAN_10010566 OOU_Y34scaffold00666g164 OOW_P131scaffold00198g17	；
ORTHOMCL10407	1	1	1	1	MGG_18007 Mo_GLEAN_10010559 OOU_Y34scaffold00666g171 OOW_P131scaffold01027g4	；
ORTHOMCL10408	1	1	1	1	MGG_18009 Mo_GLEAN_10010555 OOU_Y34scaffold00666g175 OOW_P131scaffold01027g8	；
ORTHOMCL10409	1	1	1	1	MGG_18011 Mo_GLEAN_10010546 OOU_Y34scaffold00666g183 OOW_P131scaffold01027g16	；
ORTHOMCL1041	1	1	1	1	MGG_00839 Mo_GLEAN_10013281 OOU_Y34scaffold00126g13 OOW_P131scaffold00123g19	；
ORTHOMCL10410	1	1	1	1	MGG_18013 Mo_GLEAN_10010531 OOU_Y34scaffold00666g197 OOW_P131scaffold01027g30	；
ORTHOMCL10411	1	1	1	1	MGG_18014 Mo_GLEAN_10010522 OOU_Y34scaffold00666g208 OOW_P131scaffold01027g41	；
ORTHOMCL10412	1	1	1	1	MGG_18015 Mo_GLEAN_10010512 OOU_Y34scaffold00666g218 OOW_P131scaffold01027g51	；
ORTHOMCL10413	1	1	1	1	MGG_18016 Mo_GLEAN_10010509 OOU_Y34scaffold00666g222 OOW_P131scaffold01027g55	；
ORTHOMCL10414	1	1	1	1	MGG_18017 Mo_GLEAN_10010508 OOU_Y34scaffold00666g223 OOW_P131scaffold01027g56	；
ORTHOMCL10415	1	1	1	1	MGG_18018 Mo_GLEAN_10010505 OOU_Y34scaffold00666g226 OOW_P131scaffold00552g5	；
ORTHOMCL10416	1	1	1	1	MGG_18019 Mo_GLEAN_10010503 OOU_Y34scaffold00666g229 OOW_P131scaffold00552g3	；
ORTHOMCL10417	1	1	1	1	MGG_18020 Mo_GLEAN_10010480 OOU_Y34scaffold01027g2 OOW_P131scaffold00975g2	；
ORTHOMCL10418	1	1	1	1	MGG_18022 Mo_GLEAN_10010470 OOU_Y34scaffold00378g5 OOW_P131scaffold00926g6	；
ORTHOMCL10419	1	1	1	1	MGG_18023 Mo_GLEAN_10010469 OOU_Y34scaffold00378g7 OOW_P131scaffold00926g8	；
ORTHOMCL1042	1	1	1	1	MGG_00840 Mo_GLEAN_10013280 OOU_Y34scaffold00126g14 OOW_P131scaffold00123g18	；
ORTHOMCL10420	1	1	1	1	MGG_18024 Mo_GLEAN_10010468 OOU_Y34scaffold00378g8 OOW_P131scaffold00926g9	；
ORTHOMCL10421	1	1	1	1	MGG_18025 Mo_GLEAN_10010463 OOU_Y34scaffold00378g12 OOW_P131scaffold00901g3	；
ORTHOMCL10422	1	1	1	1	MGG_18026 Mo_GLEAN_10010462 OOU_Y34scaffold00728g1 OOW_P131scaffold00901g4	；
ORTHOMCL10423	1	1	1	1	MGG_18027 Mo_GLEAN_10010460 OOU_Y34scaffold00728g3 OOW_P131scaffold00901g6	；
ORTHOMCL10424	1	1	1	1	MGG_18029 Mo_GLEAN_10010448 OOU_Y34scaffold00107g2 OOW_P131scaffold00326g2	；
ORTHOMCL10425	1	1	1	1	MGG_18032 Mo_GLEAN_10010420 OOU_Y34scaffold00777g19 OOW_P131scaffold01378g6	；
ORTHOMCL10426	1	1	1	1	MGG_18035 Mo_GLEAN_10010407 OOU_Y34scaffold00777g5 OOW_P131scaffold01262g9	；
ORTHOMCL10427	1	1	1	1	MGG_18036 Mo_GLEAN_10010406 OOU_Y34scaffold00777g3 OOW_P131scaffold01262g11	；
ORTHOMCL10428	1	1	1	1	MGG_18040 Mo_GLEAN_10002510 OOU_Y34scaffold00420g6 OOW_P131scaffold01020g6	；
ORTHOMCL10429	1	1	1	1	MGG_18041 Mo_GLEAN_10002512 OOU_Y34scaffold00420g8 OOW_P131scaffold01020g8	；
ORTHOMCL1043	1	1	1	1	MGG_00841 Mo_GLEAN_10013279 OOU_Y34scaffold00126g15 OOW_P131scaffold00123g17	；
ORTHOMCL10430	1	1	1	1	MGG_18042 Mo_GLEAN_10002513 OOU_Y34scaffold00420g9 OOW_P131scaffold01020g9	；
ORTHOMCL10431	1	1	1	1	MGG_18044 Mo_GLEAN_10002546 OOU_Y34scaffold00969g48 OOW_P131scaffold00516g4	；
ORTHOMCL10432	1	1	1	1	MGG_18045 Mo_GLEAN_10002571 OOU_Y34scaffold00969g24 OOW_P131scaffold00516g29	；
ORTHOMCL10433	1	1	1	1	MGG_18046 Mo_GLEAN_10002573 OOU_Y34scaffold00969g22 OOW_P131scaffold00102g22	；
ORTHOMCL10434	1	1	1	1	MGG_18049 Mo_GLEAN_10004441 OOU_Y34scaffold00334g21 OOW_P131scaffold00344g14	；
ORTHOMCL10435	1	1	1	1	MGG_18050 Mo_GLEAN_10004442 OOU_Y34scaffold00334g22 OOW_P131scaffold00344g15	；
ORTHOMCL10436	1	1	1	1	MGG_18051 Mo_GLEAN_10004443 OOU_Y34scaffold00334g23 OOW_P131scaffold00344g16	；
ORTHOMCL10437	1	1	1	1	MGG_18053 Mo_GLEAN_10004445 OOU_Y34scaffold00334g24 OOW_P131scaffold00344g17	；
ORTHOMCL10438	1	1	1	1	MGG_18054 Mo_GLEAN_10004447 OOU_Y34scaffold00334g26 OOW_P131scaffold00344g19	；
ORTHOMCL10439	1	1	1	1	MGG_18055 Mo_GLEAN_10004457 OOU_Y34scaffold00334g36 OOW_P131scaffold00344g29	；
ORTHOMCL1044	1	1	1	1	MGG_00842 Mo_GLEAN_10013278 OOU_Y34scaffold00126g16 OOW_P131scaffold00123g16	；
ORTHOMCL10440	1	1	1	1	MGG_18057 Mo_GLEAN_10004468 OOU_Y34scaffold00066g5 OOW_P131scaffold00689g7	；
ORTHOMCL10441	1	1	1	1	MGG_18060 Mo_GLEAN_10004481 OOU_Y34scaffold00652g6 OOW_P131scaffold00146g1	；
ORTHOMCL10442	1	1	1	1	MGG_18066 Mo_GLEAN_10004494 OOU_Y34scaffold00609g2 OOW_P131scaffold01586g2	；
ORTHOMCL10443	1	1	1	1	MGG_18077 Mo_GLEAN_10004515 OOU_Y34scaffold00489g7 OOW_P131scaffold00725g3	；
ORTHOMCL10444	1	1	1	1	MGG_18087 Mo_GLEAN_10004548 OOU_Y34scaffold00076g1 OOW_P131scaffold00031g5	；
ORTHOMCL10445	1	1	1	1	MGG_18091 Mo_GLEAN_10004591 OOU_Y34scaffold00841g6 OOW_P131scaffold01407g5	；
ORTHOMCL10446	1	1	1	1	MGG_18097 Mo_GLEAN_10004602 OOU_Y34scaffold00738g2 OOW_P131scaffold01620g2	；
ORTHOMCL10447	4	0	0	0	Mo_GLEAN_10000001 Mo_GLEAN_10000550 Mo_GLEAN_10000552 Mo_GLEAN_10000582	；
ORTHOMCL10448	1	0	1	2	Mo_GLEAN_10000034 OOU_Y34scaffold00900g1 OOU_Y34scaffold00900g2 OOW_P131scaffold00845g1	；
ORTHOMCL10449	3	0	0	1	Mo_GLEAN_10000058 Mo_GLEAN_10000392 Mo_GLEAN_10000393 OOU_Y34scaffold00316g1	；
ORTHOMCL1045	1	1	1	1	MGG_00843 Mo_GLEAN_10013277 OOU_Y34scaffold00126g17 OOW_P131scaffold00123g15	；
ORTHOMCL10450	1	0	2	1	Mo_GLEAN_10000103 OOU_Y34scaffold01053g4 OOW_P131scaffold00032g4 OOW_P131scaffold00951g1	；
ORTHOMCL10451	3	0	0	1	Mo_GLEAN_10000379 Mo_GLEAN_10000380 Mo_GLEAN_10000383 OOU_Y34scaffold00242g3	；
ORTHOMCL10452	4	0	0	0	Mo_GLEAN_10000411 Mo_GLEAN_10001594 Mo_GLEAN_10002792 Mo_GLEAN_10011167	；
ORTHOMCL10453	4	0	0	0	Mo_GLEAN_10000486 Mo_GLEAN_10002992 Mo_GLEAN_10005580 Mo_GLEAN_10006017	；
ORTHOMCL10454	4	0	0	0	Mo_GLEAN_10000497 Mo_GLEAN_10000602 Mo_GLEAN_10001590 Mo_GLEAN_10008497	；
ORTHOMCL10455	3	0	0	1	Mo_GLEAN_10000598 Mo_GLEAN_10004460 Mo_GLEAN_10012803 OOU_Y34scaffold01032g2	；
ORTHOMCL10456	4	0	0	0	Mo_GLEAN_10000870 Mo_GLEAN_10000871 Mo_GLEAN_10001357 Mo_GLEAN_10012844	；
ORTHOMCL10457	1	0	2	1	Mo_GLEAN_10001427 OOU_Y34scaffold00846g8 OOW_P131scaffold01409g1 OOW_P131scaffold01783g1	；
ORTHOMCL10458	4	0	0	0	Mo_GLEAN_10001522 Mo_GLEAN_10002361 Mo_GLEAN_10011164 Mo_GLEAN_10011845	；
ORTHOMCL10459	4	0	0	0	Mo_GLEAN_10002363 Mo_GLEAN_10002622 Mo_GLEAN_10005601 Mo_GLEAN_10011892	；
ORTHOMCL1046	1	1	1	1	MGG_00844 Mo_GLEAN_10013276 OOU_Y34scaffold00126g18 OOW_P131scaffold00123g14	；
ORTHOMCL10460	1	0	2	1	Mo_GLEAN_10002530 OOU_Y34scaffold00787g1 OOW_P131scaffold00277g2 OOW_P131scaffold01237g1	；
ORTHOMCL10461	2	0	1	1	Mo_GLEAN_10002593 Mo_GLEAN_10012804 OOU_Y34scaffold00969g1 OOW_P131scaffold00102g1	；
ORTHOMCL10462	1	0	2	1	Mo_GLEAN_10005494 OOU_Y34scaffold00485g3 OOW_P131scaffold01258g17 OOW_P131scaffold01336g1	；
ORTHOMCL10463	1	1	0	1	MGG_00015 Mo_GLEAN_10002937 OOU_Y34scaffold01060g2	；
ORTHOMCL10464	1	1	0	1	MGG_00016 Mo_GLEAN_10002936 OOU_Y34scaffold01060g1	；
ORTHOMCL10465	1	1	0	1	MGG_00017 Mo_GLEAN_10002934 OOU_Y34scaffold00723g2	；
ORTHOMCL10466	1	1	0	1	MGG_00018 Mo_GLEAN_10002933 OOU_Y34scaffold00723g3	；
ORTHOMCL10467	1	1	0	1	MGG_00019 Mo_GLEAN_10002932 OOU_Y34scaffold00723g4	；
ORTHOMCL10468	1	1	0	1	MGG_00022 Mo_GLEAN_10002930 OOU_Y34scaffold00723g7	；
ORTHOMCL10469	1	1	0	1	MGG_00023 Mo_GLEAN_10002929 OOU_Y34scaffold00723g8	；
ORTHOMCL1047	1	1	1	1	MGG_00845 Mo_GLEAN_10013275 OOU_Y34scaffold00126g19 OOW_P131scaffold00123g13	；
ORTHOMCL10470	1	1	0	1	MGG_00026 Mo_GLEAN_10002927 OOU_Y34scaffold00682g3	；
ORTHOMCL10471	1	1	0	1	MGG_00031 Mo_GLEAN_10002921 OOU_Y34scaffold00901g6	；
ORTHOMCL10472	1	1	0	1	MGG_00032 Mo_GLEAN_10002917 OOU_Y34scaffold00901g2	；
ORTHOMCL10473	1	1	0	1	MGG_00033 Mo_GLEAN_10002916 OOU_Y34scaffold00901g1	；
ORTHOMCL10474	1	1	0	1	MGG_00039 Mo_GLEAN_10002912 OOU_Y34scaffold00352g4	；
ORTHOMCL10475	1	1	0	1	MGG_00040 Mo_GLEAN_10002910 OOU_Y34scaffold00352g2	；
ORTHOMCL10476	1	1	0	1	MGG_00041 Mo_GLEAN_10002909 OOU_Y34scaffold00352g1	；
ORTHOMCL10477	1	1	0	1	MGG_00083 Mo_GLEAN_10002859 OOU_Y34scaffold00073g9	；
ORTHOMCL10478	0	1	1	1	MGG_00249 OOU_Y34scaffold00672g24 OOW_P131scaffold01087g24	；
ORTHOMCL10479	0	1	1	1	MGG_00260 OOU_Y34scaffold00672g12 OOW_P131scaffold01087g12	；
ORTHOMCL1048	1	1	1	1	MGG_00846 Mo_GLEAN_10013274 OOU_Y34scaffold00126g20 OOW_P131scaffold00123g12	；
ORTHOMCL10480	0	1	1	1	MGG_00267 OOU_Y34scaffold00672g3 OOW_P131scaffold01087g3	；
ORTHOMCL10481	1	1	0	1	MGG_00432 Mo_GLEAN_10013780 OOU_Y34scaffold00203g89	；
ORTHOMCL10482	1	1	1	0	MGG_00793 Mo_GLEAN_10013335 OOW_P131scaffold00602g33	；
ORTHOMCL10483	0	1	1	1	MGG_00827 OOU_Y34scaffold00677g1 OOW_P131scaffold01283g2	；
ORTHOMCL10484	0	1	1	1	MGG_01328 OOU_Y34scaffold00657g10 OOW_P131scaffold00178g18	；
ORTHOMCL10485	1	1	0	1	MGG_01369 Mo_GLEAN_10008170 OOU_Y34scaffold00245g27	；
ORTHOMCL10486	1	1	0	1	MGG_01539 Mo_GLEAN_10008372 OOU_Y34scaffold00592g11	；
ORTHOMCL10487	0	1	1	1	MGG_01546 OOU_Y34scaffold00592g19 OOW_P131scaffold01457g1	；
ORTHOMCL10488	0	1	1	1	MGG_01981 OOU_Y34scaffold00767g16 OOW_P131scaffold01155g16	；
ORTHOMCL10489	0	1	1	1	MGG_02004 OOU_Y34scaffold01180g14 OOW_P131scaffold01537g9	；
ORTHOMCL1049	1	1	1	1	MGG_00847 Mo_GLEAN_10013273 OOU_Y34scaffold00126g21 OOW_P131scaffold00123g11	；
ORTHOMCL10490	1	1	1	0	MGG_02050 Mo_GLEAN_10002118 OOW_P131scaffold01740g8	；
ORTHOMCL10491	1	1	1	0	MGG_02063 Mo_GLEAN_10000273 OOW_P131scaffold00489g2	；
ORTHOMCL10492	1	1	0	1	MGG_02091 Mo_GLEAN_10000785 OOU_Y34scaffold00561g1	；
ORTHOMCL10493	0	1	1	1	MGG_02232 OOU_Y34scaffold00625g4 OOW_P131scaffold00335g3	；
ORTHOMCL10494	0	1	1	1	MGG_02284 OOU_Y34scaffold00924g2 OOW_P131scaffold00970g1	；
ORTHOMCL10495	0	1	1	1	MGG_02341 OOU_Y34scaffold00940g2 OOW_P131scaffold01098g2	；
ORTHOMCL10496	1	1	1	0	MGG_02529 Mo_GLEAN_10010403 OOW_P131scaffold01481g1	；
ORTHOMCL10497	1	1	1	0	MGG_02543 Mo_GLEAN_10010425 OOW_P131scaffold01378g12	；
ORTHOMCL10498	1	1	1	0	MGG_02561 Mo_GLEAN_10010445 OOW_P131scaffold01203g1	；
ORTHOMCL10499	1	1	1	0	MGG_02581 Mo_GLEAN_10010472 OOW_P131scaffold00926g4	；
ORTHOMCL105	2	2	2	2	MGG_05553 MGG_07417 Mo_GLEAN_10004055 Mo_GLEAN_10006148 OOU_Y34scaffold00650g3 OOU_Y34scaffold00871g5 OOW_P131scaffold00111g5 OOW_P131scaffold01140g3	；
ORTHOMCL1050	1	1	1	1	MGG_00848 Mo_GLEAN_10013272 OOU_Y34scaffold00126g22 OOW_P131scaffold00123g10	；
ORTHOMCL10500	1	1	0	1	MGG_02671 Mo_GLEAN_10010603 OOU_Y34scaffold00666g131	；
ORTHOMCL10501	1	1	1	0	MGG_03054 Mo_GLEAN_10011094 OOW_P131scaffold01299g1	；
ORTHOMCL10502	1	1	0	1	MGG_03091 Mo_GLEAN_10011137 OOU_Y34scaffold00308g5	；
ORTHOMCL10503	0	1	1	1	MGG_03137 OOU_Y34scaffold00262g17 OOW_P131scaffold00626g19	；
ORTHOMCL10504	0	1	1	1	MGG_03146 OOU_Y34scaffold00262g8 OOW_P131scaffold00362g1	；
ORTHOMCL10505	0	1	1	1	MGG_03150 OOU_Y34scaffold00262g2 OOW_P131scaffold00362g7	；
ORTHOMCL10506	1	1	0	1	MGG_03227 Mo_GLEAN_10012173 OOU_Y34scaffold00765g41	；
ORTHOMCL10507	0	1	1	1	MGG_03259 OOU_Y34scaffold00765g80 OOW_P131scaffold01311g37	；
ORTHOMCL10508	1	1	1	0	MGG_03428 Mo_GLEAN_10011920 OOW_P131scaffold00357g1	；
ORTHOMCL10509	1	1	0	1	MGG_03489 Mo_GLEAN_10005670 OOU_Y34scaffold00448g54	；
ORTHOMCL1051	1	1	1	1	MGG_00849 Mo_GLEAN_10013271 OOU_Y34scaffold00126g23 OOW_P131scaffold00123g9	；
ORTHOMCL10510	0	1	1	1	MGG_03594 OOU_Y34scaffold00655g13 OOW_P131scaffold01337g68	；
ORTHOMCL10511	0	1	1	1	MGG_03806 OOU_Y34scaffold00578g2 OOW_P131scaffold00282g2	；
ORTHOMCL10512	0	1	1	1	MGG_03807 OOU_Y34scaffold00578g3 OOW_P131scaffold00282g3	；
ORTHOMCL10513	0	1	1	1	MGG_03808 OOU_Y34scaffold00578g5 OOW_P131scaffold00282g5	；
ORTHOMCL10514	0	1	1	1	MGG_03811 OOU_Y34scaffold00578g8 OOW_P131scaffold00416g2	；
ORTHOMCL10515	0	1	1	1	MGG_03812 OOU_Y34scaffold00578g9 OOW_P131scaffold00416g3	；
ORTHOMCL10516	0	1	1	1	MGG_03813 OOU_Y34scaffold00578g10 OOW_P131scaffold00416g4	；
ORTHOMCL10517	0	1	1	1	MGG_04094 OOU_Y34scaffold00255g77 OOW_P131scaffold01349g4	；
ORTHOMCL10518	0	1	1	1	MGG_04161 OOU_Y34scaffold00579g1 OOW_P131scaffold01393g13	；
ORTHOMCL10519	0	1	1	1	MGG_04176 OOU_Y34scaffold00302g5 OOW_P131scaffold01393g30	；
ORTHOMCL1052	1	1	1	1	MGG_00851 Mo_GLEAN_10013267 OOU_Y34scaffold00126g26 OOW_P131scaffold00123g6	；
ORTHOMCL10520	0	1	1	1	MGG_04354 OOU_Y34scaffold00979g30 OOW_P131scaffold01075g15	；
ORTHOMCL10521	1	1	0	1	MGG_04496 Mo_GLEAN_10004964 OOU_Y34scaffold01005g61	；
ORTHOMCL10522	0	1	1	1	MGG_04522 OOU_Y34scaffold00619g10 OOW_P131scaffold01358g47	；
ORTHOMCL10523	1	1	1	0	MGG_04687 Mo_GLEAN_10004848 OOW_P131scaffold01211g27	；
ORTHOMCL10524	1	1	1	0	MGG_04787 Mo_GLEAN_10000334 OOW_P131scaffold01630g1	；
ORTHOMCL10525	1	1	1	0	MGG_04795 Mo_GLEAN_10000043 OOW_P131scaffold00695g1	；
ORTHOMCL10526	1	1	1	0	MGG_04846 Mo_GLEAN_10001864 OOW_P131scaffold01383g2	；
ORTHOMCL10527	0	1	1	1	MGG_04883 OOU_Y34scaffold00745g48 OOW_P131scaffold00314g20	；
ORTHOMCL10528	0	1	1	1	MGG_05115 OOU_Y34scaffold00510g25 OOW_P131scaffold01120g18	；
ORTHOMCL10529	1	1	0	1	MGG_05192 Mo_GLEAN_10007544 OOU_Y34scaffold00516g84	；
ORTHOMCL1053	1	1	1	1	MGG_00852 Mo_GLEAN_10013266 OOU_Y34scaffold00126g27 OOW_P131scaffold00123g5	；
ORTHOMCL10530	1	1	0	1	MGG_05444 Mo_GLEAN_10003275 OOU_Y34scaffold00467g15	；
ORTHOMCL10531	1	1	1	0	MGG_05532 Mo_GLEAN_10001162 OOW_P131scaffold00557g5	；
ORTHOMCL10532	0	1	1	1	MGG_05806 OOU_Y34scaffold00143g4 OOW_P131scaffold00677g4	；
ORTHOMCL10533	1	1	1	0	MGG_05846 Mo_GLEAN_10003666 OOW_P131scaffold00190g5	；
ORTHOMCL10534	1	1	0	1	MGG_05850 Mo_GLEAN_10003672 OOU_Y34scaffold00807g1	；
ORTHOMCL10535	0	1	1	1	MGG_05887 OOU_Y34scaffold00325g1 OOW_P131scaffold01055g2	；
ORTHOMCL10536	1	1	0	1	MGG_05896 Mo_GLEAN_10003726 OOU_Y34scaffold00116g14	；
ORTHOMCL10537	1	1	1	0	MGG_05911 Mo_GLEAN_10003747 OOW_P131scaffold01327g4	；
ORTHOMCL10538	1	1	1	0	MGG_06348 Mo_GLEAN_10012650 OOW_P131scaffold00151g1	；
ORTHOMCL10539	0	1	1	1	MGG_06374 OOU_Y34scaffold00095g1 OOW_P131scaffold01285g2	；
ORTHOMCL1054	1	1	1	1	MGG_00853 Mo_GLEAN_10013265 OOU_Y34scaffold00126g28 OOW_P131scaffold00123g4	；
ORTHOMCL10540	1	1	0	1	MGG_06445 Mo_GLEAN_10012538 OOU_Y34scaffold00247g12	；
ORTHOMCL10541	1	1	1	0	MGG_06521 Mo_GLEAN_10012442 OOW_P131scaffold00082g11	；
ORTHOMCL10542	1	1	1	0	MGG_06543 Mo_GLEAN_10012415 OOW_P131scaffold00265g8	；
ORTHOMCL10543	0	1	1	1	MGG_06550 OOU_Y34scaffold00037g21 OOW_P131scaffold00265g15	；
ORTHOMCL10544	1	1	0	1	MGG_06614 Mo_GLEAN_10012333 OOU_Y34scaffold00224g7	；
ORTHOMCL10545	1	1	0	1	MGG_06794 Mo_GLEAN_10006898 OOU_Y34scaffold00571g1	；
ORTHOMCL10546	1	1	0	1	MGG_06795 Mo_GLEAN_10006897 OOU_Y34scaffold00571g2	；
ORTHOMCL10547	1	1	0	1	MGG_06797 Mo_GLEAN_10006896 OOU_Y34scaffold00571g3	；
ORTHOMCL10548	1	1	0	1	MGG_06798 Mo_GLEAN_10006895 OOU_Y34scaffold00571g4	；
ORTHOMCL10549	1	1	0	1	MGG_06799 Mo_GLEAN_10006893 OOU_Y34scaffold01042g3	；
ORTHOMCL1055	1	1	1	1	MGG_00856 Mo_GLEAN_10013260 OOU_Y34scaffold00126g31 OOW_P131scaffold00123g1	；
ORTHOMCL10550	1	1	1	0	MGG_06807 Mo_GLEAN_10009676 OOW_P131scaffold01124g1	；
ORTHOMCL10551	1	1	1	0	MGG_06953 Mo_GLEAN_10009507 OOW_P131scaffold00199g3	；
ORTHOMCL10552	1	1	1	0	MGG_07330 Mo_GLEAN_10009763 OOW_P131scaffold00535g15	；
ORTHOMCL10553	1	1	0	1	MGG_07367 Mo_GLEAN_10009719 OOU_Y34scaffold00034g2	；
ORTHOMCL10554	0	1	1	1	MGG_07376 OOU_Y34scaffold00505g4 OOW_P131scaffold01298g2	；
ORTHOMCL10555	0	1	1	1	MGG_07586 OOU_Y34scaffold00564g1 OOW_P131scaffold00636g1	；
ORTHOMCL10556	0	1	1	1	MGG_07608 OOU_Y34scaffold00719g46 OOW_P131scaffold00555g17	；
ORTHOMCL10557	1	1	1	0	MGG_07746 Mo_GLEAN_10002719 OOW_P131scaffold00984g4	；
ORTHOMCL10558	1	1	1	0	MGG_07786 Mo_GLEAN_10003469 OOW_P131scaffold01126g3	；
ORTHOMCL10559	1	1	0	1	MGG_07788 Mo_GLEAN_10003467 OOU_Y34scaffold00050g10	；
ORTHOMCL1056	1	1	1	1	MGG_00858 Mo_GLEAN_10013256 OOU_Y34scaffold00126g35 OOW_P131scaffold00345g4	；
ORTHOMCL10560	0	2	1	0	MGG_07810 MGG_13868 OOW_P131scaffold00914g1	；
ORTHOMCL10561	0	1	1	1	MGG_07824 OOU_Y34scaffold00016g3 OOW_P131scaffold01579g2	；
ORTHOMCL10562	0	1	1	1	MGG_07861 OOU_Y34scaffold00834g1 OOW_P131scaffold00627g4	；
ORTHOMCL10563	1	1	0	1	MGG_07933 Mo_GLEAN_10002029 OOU_Y34scaffold00692g10	；
ORTHOMCL10564	1	1	1	0	MGG_07985 Mo_GLEAN_10010401 OOW_P131scaffold00064g1	；
ORTHOMCL10565	1	1	1	0	MGG_07986 Mo_GLEAN_10010400 OOW_P131scaffold00050g1	；
ORTHOMCL10566	1	1	1	0	MGG_07987 Mo_GLEAN_10010397 OOW_P131scaffold01070g1	；
ORTHOMCL10567	1	1	0	1	MGG_08043 Mo_GLEAN_10010331 OOU_Y34scaffold00492g52	；
ORTHOMCL10568	0	1	1	1	MGG_08372 OOU_Y34scaffold01028g5 OOW_P131scaffold01619g5	；
ORTHOMCL10569	0	1	1	1	MGG_08379 OOU_Y34scaffold00138g18 OOW_P131scaffold00329g4	；
ORTHOMCL1057	1	1	1	1	MGG_00859 Mo_GLEAN_10013253 OOU_Y34scaffold00126g39 OOW_P131scaffold00345g8	；
ORTHOMCL10570	0	1	1	1	MGG_08416 OOU_Y34scaffold00956g8 OOW_P131scaffold01218g6	；
ORTHOMCL10571	0	1	1	1	MGG_08422 OOU_Y34scaffold00222g21 OOW_P131scaffold00511g14	；
ORTHOMCL10572	1	1	1	0	MGG_08441 Mo_GLEAN_10003562 OOW_P131scaffold00136g2	；
ORTHOMCL10573	0	1	1	1	MGG_08481 OOU_Y34scaffold00892g1 OOW_P131scaffold00237g3	；
ORTHOMCL10574	1	1	0	1	MGG_08482 Mo_GLEAN_10003508 OOU_Y34scaffold00743g5	；
ORTHOMCL10575	0	1	1	1	MGG_08485 OOU_Y34scaffold00743g4 OOW_P131scaffold00928g1	；
ORTHOMCL10576	0	1	1	1	MGG_08486 OOU_Y34scaffold00743g3 OOW_P131scaffold01698g2	；
ORTHOMCL10577	0	1	1	1	MGG_08487 OOU_Y34scaffold00743g2 OOW_P131scaffold00241g2	；
ORTHOMCL10578	0	1	1	1	MGG_08488 OOU_Y34scaffold00743g1 OOW_P131scaffold00241g1	；
ORTHOMCL10579	1	1	0	1	MGG_08682 Mo_GLEAN_10000597 OOU_Y34scaffold00972g3	；
ORTHOMCL1058	1	1	1	1	MGG_00860 Mo_GLEAN_10013252 OOU_Y34scaffold00126g40 OOW_P131scaffold00345g9	；
ORTHOMCL10580	0	1	1	1	MGG_08787 OOU_Y34scaffold00912g1 OOW_P131scaffold00363g1	；
ORTHOMCL10581	0	1	1	1	MGG_08818 OOU_Y34scaffold01073g24 OOW_P131scaffold01517g2	；
ORTHOMCL10582	1	1	1	0	MGG_08830 Mo_GLEAN_10011707 OOW_P131scaffold00195g41	；
ORTHOMCL10583	0	1	1	1	MGG_08952 OOU_Y34scaffold00909g1 OOW_P131scaffold00612g2	；
ORTHOMCL10584	0	1	1	1	MGG_08954 OOU_Y34scaffold00909g2 OOW_P131scaffold00612g1	；
ORTHOMCL10585	1	1	0	1	MGG_08977 Mo_GLEAN_10011867 OOU_Y34scaffold00288g11	；
ORTHOMCL10586	0	1	1	1	MGG_09154 OOU_Y34scaffold01057g1 OOW_P131scaffold01658g1	；
ORTHOMCL10587	1	1	0	1	MGG_09183 Mo_GLEAN_10009409 OOU_Y34scaffold00656g3	；
ORTHOMCL10588	1	1	1	0	MGG_09332 Mo_GLEAN_10005460 OOW_P131scaffold00207g2	；
ORTHOMCL10589	1	1	1	0	MGG_09349 Mo_GLEAN_10005482 OOW_P131scaffold01258g7	；
ORTHOMCL1059	1	1	1	1	MGG_00861 Mo_GLEAN_10013250 OOU_Y34scaffold00126g41 OOW_P131scaffold00345g10	；
ORTHOMCL10590	0	1	1	1	MGG_09397 OOU_Y34scaffold00658g3 OOW_P131scaffold01314g11	；
ORTHOMCL10591	1	1	1	0	MGG_09447 Mo_GLEAN_10005603 OOW_P131scaffold00069g5	；
ORTHOMCL10592	1	1	1	0	MGG_09448 Mo_GLEAN_10005602 OOW_P131scaffold00069g4	；
ORTHOMCL10593	1	1	1	0	MGG_09582 Mo_GLEAN_10004596 OOW_P131scaffold01723g1	；
ORTHOMCL10594	0	1	1	1	MGG_09667 OOU_Y34scaffold00483g1 OOW_P131scaffold00076g1	；
ORTHOMCL10595	0	1	1	1	MGG_09668 OOU_Y34scaffold00483g2 OOW_P131scaffold00076g2	；
ORTHOMCL10596	0	1	1	1	MGG_09740 OOU_Y34scaffold01029g2 OOW_P131scaffold00211g1	；
ORTHOMCL10597	0	1	1	1	MGG_09998 OOU_Y34scaffold00694g5 OOW_P131scaffold00371g5	；
ORTHOMCL10598	0	1	1	1	MGG_10109 OOU_Y34scaffold00946g16 OOW_P131scaffold01694g6	；
ORTHOMCL10599	1	1	0	1	MGG_10130 Mo_GLEAN_10002392 OOU_Y34scaffold00911g1	；
ORTHOMCL106	2	2	2	2	MGG_05847 MGG_08384 Mo_GLEAN_10003035 Mo_GLEAN_10003667 OOU_Y34scaffold00138g15 OOU_Y34scaffold00807g5 OOW_P131scaffold00190g4 OOW_P131scaffold00329g7	；
ORTHOMCL1060	1	1	1	1	MGG_00863 Mo_GLEAN_10013248 OOU_Y34scaffold00126g43 OOW_P131scaffold00345g12	；
ORTHOMCL10600	0	1	1	1	MGG_10280 OOU_Y34scaffold00201g1 OOW_P131scaffold01152g1	；
ORTHOMCL10601	1	1	0	1	MGG_10306 Mo_GLEAN_10003151 OOU_Y34scaffold00213g14	；
ORTHOMCL10602	1	1	1	0	MGG_10352 Mo_GLEAN_10003093 OOW_P131scaffold01657g21	；
ORTHOMCL10603	1	1	0	1	MGG_10367 Mo_GLEAN_10002410 OOU_Y34scaffold01015g13	；
ORTHOMCL10604	1	1	0	1	MGG_10368 Mo_GLEAN_10002411 OOU_Y34scaffold01015g12	；
ORTHOMCL10605	1	1	1	0	MGG_10436 Mo_GLEAN_10011189 OOW_P131scaffold01461g1	；
ORTHOMCL10606	1	1	0	1	MGG_10549 Mo_GLEAN_10001625 OOU_Y34scaffold00678g3	；
ORTHOMCL10607	1	1	0	1	MGG_10665 Mo_GLEAN_10009106 OOU_Y34scaffold00936g21	；
ORTHOMCL10608	1	1	1	0	MGG_10754 Mo_GLEAN_10000448 OOW_P131scaffold01703g1	；
ORTHOMCL10609	1	1	1	0	MGG_10766 Mo_GLEAN_10000665 OOW_P131scaffold00464g2	；
ORTHOMCL1061	1	1	1	1	MGG_00864 Mo_GLEAN_10013247 OOU_Y34scaffold00126g44 OOW_P131scaffold00345g13	；
ORTHOMCL10610	0	1	1	1	MGG_10805 OOU_Y34scaffold00040g1 OOW_P131scaffold00447g1	；
ORTHOMCL10611	0	1	1	1	MGG_10806 OOU_Y34scaffold00040g2 OOW_P131scaffold00447g2	；
ORTHOMCL10612	0	1	1	1	MGG_10814 OOU_Y34scaffold00956g2 OOW_P131scaffold00963g2	；
ORTHOMCL10613	0	1	1	1	MGG_10815 OOU_Y34scaffold00956g3 OOW_P131scaffold01218g1	；
ORTHOMCL10614	0	1	1	1	MGG_10816 OOU_Y34scaffold00956g4 OOW_P131scaffold01218g2	；
ORTHOMCL10615	0	1	1	1	MGG_10817 OOU_Y34scaffold00956g5 OOW_P131scaffold01218g3	；
ORTHOMCL10616	0	1	1	1	MGG_10835 OOU_Y34scaffold00979g65 OOW_P131scaffold00888g21	；
ORTHOMCL10617	0	1	1	1	MGG_10881 OOU_Y34scaffold00015g2 OOW_P131scaffold01548g8	；
ORTHOMCL10618	1	1	1	0	MGG_10921 Mo_GLEAN_10000420 OOW_P131scaffold01654g1	；
ORTHOMCL10619	1	1	1	0	MGG_10938 Mo_GLEAN_10000823 OOW_P131scaffold00620g4	；
ORTHOMCL1062	1	1	1	1	MGG_00865 Mo_GLEAN_10013246 OOU_Y34scaffold00126g45 OOW_P131scaffold00345g14	；
ORTHOMCL10620	1	1	1	0	MGG_10941 Mo_GLEAN_10000821 OOW_P131scaffold00620g6	；
ORTHOMCL10621	1	1	1	0	MGG_10942 Mo_GLEAN_10000818 OOW_P131scaffold00852g1	；
ORTHOMCL10622	0	1	1	1	MGG_11067 OOU_Y34scaffold00905g2 OOW_P131scaffold00755g2	；
ORTHOMCL10623	1	1	1	0	MGG_11231 Mo_GLEAN_10008124 OOW_P131scaffold00178g21	；
ORTHOMCL10624	1	1	0	1	MGG_11284 Mo_GLEAN_10007915 OOU_Y34scaffold00476g1	；
ORTHOMCL10625	0	1	1	1	MGG_11292 OOU_Y34scaffold00473g1 OOW_P131scaffold01354g1	；
ORTHOMCL10626	1	1	1	0	MGG_11487 Mo_GLEAN_10013296 OOW_P131scaffold01283g1	；
ORTHOMCL10627	1	1	0	1	MGG_11552 Mo_GLEAN_10013598 OOU_Y34scaffold00528g68	；
ORTHOMCL10628	1	1	0	1	MGG_11654 Mo_GLEAN_10004131 OOU_Y34scaffold00267g21	；
ORTHOMCL10629	1	1	0	1	MGG_11691 Mo_GLEAN_10002918 OOU_Y34scaffold00901g3	；
ORTHOMCL1063	1	1	1	1	MGG_00866 Mo_GLEAN_10013245 OOU_Y34scaffold00126g46 OOW_P131scaffold00345g15	；
ORTHOMCL10630	1	1	0	1	MGG_11697 Mo_GLEAN_10002935 OOU_Y34scaffold00723g1	；
ORTHOMCL10631	1	1	1	0	MGG_11749 Mo_GLEAN_10009321 OOW_P131scaffold00971g11	；
ORTHOMCL10632	0	1	1	1	MGG_12047 OOU_Y34scaffold00092g1 OOW_P131scaffold00226g2	；
ORTHOMCL10633	0	1	1	1	MGG_12068 OOU_Y34scaffold00304g1 OOW_P131scaffold01145g1	；
ORTHOMCL10634	0	1	1	1	MGG_12069 OOU_Y34scaffold00578g4 OOW_P131scaffold00282g4	；
ORTHOMCL10635	1	1	1	0	MGG_12086 Mo_GLEAN_10008581 OOW_P131scaffold01181g21	；
ORTHOMCL10636	0	1	1	1	MGG_12090 OOU_Y34scaffold00487g61 OOW_P131scaffold01181g1	；
ORTHOMCL10637	1	1	1	0	MGG_12093 Mo_GLEAN_10008621 OOW_P131scaffold00303g17	；
ORTHOMCL10638	1	1	1	0	MGG_12203 Mo_GLEAN_10001312 OOW_P131scaffold01726g1	；
ORTHOMCL10639	1	1	0	1	MGG_12594 Mo_GLEAN_10010731 OOU_Y34scaffold00666g4	；
ORTHOMCL1064	1	1	1	1	MGG_00867 Mo_GLEAN_10013244 OOU_Y34scaffold00126g47 OOW_P131scaffold00345g16	；
ORTHOMCL10640	1	1	1	0	MGG_12691 Mo_GLEAN_10002554 OOW_P131scaffold00516g12	；
ORTHOMCL10641	1	1	0	1	MGG_13087 Mo_GLEAN_10003336 OOU_Y34scaffold00445g17	；
ORTHOMCL10642	1	1	0	1	MGG_13126 Mo_GLEAN_10005279 OOU_Y34scaffold00624g105	；
ORTHOMCL10643	0	1	1	1	MGG_13283 OOU_Y34scaffold00549g1 OOW_P131scaffold00016g1	；
ORTHOMCL10644	1	1	1	0	MGG_13289 Mo_GLEAN_10003689 OOW_P131scaffold00486g1	；
ORTHOMCL10645	1	1	1	0	MGG_13290 Mo_GLEAN_10003688 OOW_P131scaffold00486g2	；
ORTHOMCL10646	1	1	1	0	MGG_13604 Mo_GLEAN_10001505 OOW_P131scaffold00242g4	；
ORTHOMCL10647	1	1	1	0	MGG_13686 Mo_GLEAN_10002090 OOW_P131scaffold01768g7	；
ORTHOMCL10648	1	1	1	0	MGG_13736 Mo_GLEAN_10001393 OOW_P131scaffold00023g5	；
ORTHOMCL10649	0	1	1	1	MGG_13772 OOU_Y34scaffold00751g10 OOW_P131scaffold01370g9	；
ORTHOMCL1065	1	1	1	1	MGG_00868 Mo_GLEAN_10013243 OOU_Y34scaffold00126g48 OOW_P131scaffold00345g17	；
ORTHOMCL10650	0	1	1	1	MGG_13880 OOU_Y34scaffold00733g5 OOW_P131scaffold01364g9	；
ORTHOMCL10651	1	1	1	0	MGG_13884 Mo_GLEAN_10002164 OOW_P131scaffold00189g1	；
ORTHOMCL10652	1	1	1	0	MGG_13974 Mo_GLEAN_10003489 OOW_P131scaffold00918g1	；
ORTHOMCL10653	1	1	0	1	MGG_14081 Mo_GLEAN_10011212 OOU_Y34scaffold00601g4	；
ORTHOMCL10654	0	1	1	1	MGG_14093 OOU_Y34scaffold00717g4 OOW_P131scaffold01372g5	；
ORTHOMCL10655	1	1	1	0	MGG_14109 Mo_GLEAN_10001213 OOW_P131scaffold01689g1	；
ORTHOMCL10656	0	1	1	1	MGG_14141 OOU_Y34scaffold00912g2 OOW_P131scaffold00363g2	；
ORTHOMCL10657	0	1	1	1	MGG_14244 OOU_Y34scaffold01062g4 OOW_P131scaffold00245g2	；
ORTHOMCL10658	0	1	1	1	MGG_14248 OOU_Y34scaffold00123g4 OOW_P131scaffold01822g5	；
ORTHOMCL10659	1	1	1	0	MGG_14326 Mo_GLEAN_10000848 OOW_P131scaffold00046g1	；
ORTHOMCL1066	1	1	1	1	MGG_00870 Mo_GLEAN_10013239 OOU_Y34scaffold00126g50 OOW_P131scaffold00345g19	；
ORTHOMCL10660	1	1	1	0	MGG_14340 Mo_GLEAN_10001636 OOW_P131scaffold01590g4	；
ORTHOMCL10661	0	1	1	1	MGG_14352 OOU_Y34scaffold00109g16 OOW_P131scaffold00610g12	；
ORTHOMCL10662	1	1	1	0	MGG_14358 Mo_GLEAN_10000245 OOW_P131scaffold01690g4	；
ORTHOMCL10663	1	1	1	0	MGG_14398 Mo_GLEAN_10000276 OOW_P131scaffold00851g1	；
ORTHOMCL10664	0	1	1	1	MGG_14555 OOU_Y34scaffold00283g88 OOW_P131scaffold01011g2	；
ORTHOMCL10665	1	1	0	1	MGG_14589 Mo_GLEAN_10007312 OOU_Y34scaffold00035g4	；
ORTHOMCL10666	1	1	1	0	MGG_14609 Mo_GLEAN_10002115 OOW_P131scaffold01740g11	；
ORTHOMCL10667	0	1	1	1	MGG_14641 OOU_Y34scaffold00462g21 OOW_P131scaffold00114g8	；
ORTHOMCL10668	1	1	0	1	MGG_14737 Mo_GLEAN_10011320 OOU_Y34scaffold00979g34	；
ORTHOMCL10669	0	1	1	1	MGG_14803 OOU_Y34scaffold00162g36 OOW_P131scaffold01287g48	；
ORTHOMCL1067	1	1	1	1	MGG_00871 Mo_GLEAN_10013238 OOU_Y34scaffold00126g51 OOW_P131scaffold00345g20	；
ORTHOMCL10670	1	1	0	1	MGG_14830 Mo_GLEAN_10001518 OOU_Y34scaffold00722g9	；
ORTHOMCL10671	0	1	1	1	MGG_14833 OOU_Y34scaffold00236g1 OOW_P131scaffold00354g1	；
ORTHOMCL10672	1	1	1	0	MGG_14853 Mo_GLEAN_10012457 OOW_P131scaffold00415g21	；
ORTHOMCL10673	0	1	1	1	MGG_14896 OOU_Y34scaffold00152g3 OOW_P131scaffold01249g1	；
ORTHOMCL10674	1	1	0	1	MGG_14898 Mo_GLEAN_10008990 OOU_Y34scaffold00540g59	；
ORTHOMCL10675	0	1	1	1	MGG_15032 OOU_Y34scaffold00378g9 OOW_P131scaffold00926g10	；
ORTHOMCL10676	1	1	0	1	MGG_15036 Mo_GLEAN_10011146 OOU_Y34scaffold00265g2	；
ORTHOMCL10677	0	1	1	1	MGG_15058 OOU_Y34scaffold00094g40 OOW_P131scaffold01076g8	；
ORTHOMCL10678	0	1	1	1	MGG_15093 OOU_Y34scaffold00956g6 OOW_P131scaffold01218g4	；
ORTHOMCL10679	0	1	1	1	MGG_15094 OOU_Y34scaffold00956g7 OOW_P131scaffold01218g5	；
ORTHOMCL1068	1	1	1	1	MGG_00872 Mo_GLEAN_10013237 OOU_Y34scaffold00126g52 OOW_P131scaffold00345g21	；
ORTHOMCL10680	0	1	1	1	MGG_15106 OOU_Y34scaffold00925g23 OOW_P131scaffold01570g2	；
ORTHOMCL10681	0	1	1	1	MGG_15107 OOU_Y34scaffold00784g1 OOW_P131scaffold00945g1	；
ORTHOMCL10682	0	1	1	1	MGG_15126 OOU_Y34scaffold00451g6 OOW_P131scaffold01684g2	；
ORTHOMCL10683	0	1	1	1	MGG_15143 OOU_Y34scaffold00406g9 OOW_P131scaffold00659g2	；
ORTHOMCL10684	0	1	1	1	MGG_15172 OOU_Y34scaffold00498g21 OOW_P131scaffold01697g21	；
ORTHOMCL10685	0	1	1	1	MGG_15190 OOU_Y34scaffold01080g1 OOW_P131scaffold00723g1	；
ORTHOMCL10686	1	1	1	0	MGG_15214 Mo_GLEAN_10001571 OOW_P131scaffold00854g2	；
ORTHOMCL10687	1	1	0	1	MGG_15243 Mo_GLEAN_10000432 OOU_Y34scaffold01162g1	；
ORTHOMCL10688	1	1	0	1	MGG_15250 Mo_GLEAN_10003472 OOU_Y34scaffold00050g6	；
ORTHOMCL10689	1	1	1	0	MGG_15266 Mo_GLEAN_10000829 OOW_P131scaffold01380g2	；
ORTHOMCL1069	1	1	1	1	MGG_00873 Mo_GLEAN_10013235 OOU_Y34scaffold00126g53 OOW_P131scaffold00345g22	；
ORTHOMCL10690	1	1	0	1	MGG_15275 Mo_GLEAN_10011913 OOU_Y34scaffold00437g15	；
ORTHOMCL10691	0	1	1	1	MGG_15286 OOU_Y34scaffold00542g8 OOW_P131scaffold01168g21	；
ORTHOMCL10692	1	1	1	0	MGG_15348 Mo_GLEAN_10003529 OOW_P131scaffold00599g4	；
ORTHOMCL10693	0	1	1	1	MGG_15350 OOU_Y34scaffold00892g9 OOW_P131scaffold00445g3	；
ORTHOMCL10694	1	1	0	1	MGG_15354 Mo_GLEAN_10003492 OOU_Y34scaffold00740g14	；
ORTHOMCL10695	0	1	1	1	MGG_15366 OOU_Y34scaffold00405g6 OOW_P131scaffold01616g5	；
ORTHOMCL10696	0	1	1	1	MGG_15381 OOU_Y34scaffold00507g2 OOW_P131scaffold00466g1	；
ORTHOMCL10697	1	1	0	1	MGG_15390 Mo_GLEAN_10004588 OOU_Y34scaffold00841g2	；
ORTHOMCL10698	0	1	1	1	MGG_15391 OOU_Y34scaffold00841g4 OOW_P131scaffold01407g3	；
ORTHOMCL10699	0	1	1	1	MGG_15392 OOU_Y34scaffold00902g4 OOW_P131scaffold00017g1	；
ORTHOMCL107	2	2	2	2	MGG_06124 MGG_15536 Mo_GLEAN_10006639 Mo_GLEAN_10011367 OOU_Y34scaffold00149g2 OOU_Y34scaffold00744g12 OOW_P131scaffold00331g23 OOW_P131scaffold01166g12	；
ORTHOMCL1070	1	1	1	1	MGG_00874 Mo_GLEAN_10013233 OOU_Y34scaffold00126g55 OOW_P131scaffold00345g24	；
ORTHOMCL10700	0	1	1	1	MGG_15395 OOU_Y34scaffold00232g2 OOW_P131scaffold01050g2	；
ORTHOMCL10701	0	1	1	1	MGG_15420 OOU_Y34scaffold00882g4 OOW_P131scaffold00969g2	；
ORTHOMCL10702	1	1	0	1	MGG_15424 Mo_GLEAN_10005330 OOU_Y34scaffold00435g14	；
ORTHOMCL10703	1	1	1	0	MGG_15437 Mo_GLEAN_10003096 OOW_P131scaffold01657g18	；
ORTHOMCL10704	0	1	1	1	MGG_15442 OOU_Y34scaffold00167g6 OOW_P131scaffold01657g6	；
ORTHOMCL10705	0	1	1	1	MGG_15449 OOU_Y34scaffold00913g3 OOW_P131scaffold01128g18	；
ORTHOMCL10706	0	1	1	1	MGG_15450 OOU_Y34scaffold00913g2 OOW_P131scaffold01128g19	；
ORTHOMCL10707	1	1	0	1	MGG_15482 Mo_GLEAN_10000209 OOU_Y34scaffold00762g2	；
ORTHOMCL10708	1	1	0	1	MGG_15490 Mo_GLEAN_10000165 OOU_Y34scaffold00305g1	；
ORTHOMCL10709	1	1	0	1	MGG_15491 Mo_GLEAN_10000260 OOU_Y34scaffold00252g1	；
ORTHOMCL1071	1	1	1	1	MGG_00876 Mo_GLEAN_10013230 OOU_Y34scaffold00126g57 OOW_P131scaffold00345g26	；
ORTHOMCL10710	0	1	1	1	MGG_15506 OOU_Y34scaffold00717g3 OOW_P131scaffold01372g6	；
ORTHOMCL10711	1	1	1	0	MGG_15510 Mo_GLEAN_10011185 OOW_P131scaffold01529g1	；
ORTHOMCL10712	0	3	0	0	MGG_15511 MGG_15947 MGG_16384	；
ORTHOMCL10713	1	1	0	1	MGG_15513 Mo_GLEAN_10011199 OOU_Y34scaffold00189g3	；
ORTHOMCL10714	1	1	1	0	MGG_15545 Mo_GLEAN_10011447 OOW_P131scaffold01358g64	；
ORTHOMCL10715	0	1	1	1	MGG_15551 OOU_Y34scaffold00749g7 OOW_P131scaffold00510g2	；
ORTHOMCL10716	1	1	0	1	MGG_15553 Mo_GLEAN_10011524 OOU_Y34scaffold00194g108	；
ORTHOMCL10717	1	1	1	0	MGG_15588 Mo_GLEAN_10011669 OOW_P131scaffold00195g3	；
ORTHOMCL10718	0	1	1	1	MGG_15602 OOU_Y34scaffold00240g60 OOW_P131scaffold01214g13	；
ORTHOMCL10719	1	1	1	0	MGG_15625 Mo_GLEAN_10011881 OOW_P131scaffold01561g1	；
ORTHOMCL1072	1	1	1	1	MGG_00877 Mo_GLEAN_10013229 OOU_Y34scaffold00126g58 OOW_P131scaffold00345g27	；
ORTHOMCL10720	1	1	1	0	MGG_15630 Mo_GLEAN_10007916 OOW_P131scaffold00187g4	；
ORTHOMCL10721	1	1	0	1	MGG_15643 Mo_GLEAN_10007980 OOU_Y34scaffold00177g35	；
ORTHOMCL10722	1	1	0	1	MGG_15649 Mo_GLEAN_10007998 OOU_Y34scaffold00594g18	；
ORTHOMCL10723	1	1	0	1	MGG_15659 Mo_GLEAN_10008061 OOU_Y34scaffold00207g47	；
ORTHOMCL10724	1	1	0	1	MGG_15683 Mo_GLEAN_10008167 OOU_Y34scaffold00245g30	；
ORTHOMCL10725	1	1	0	1	MGG_15689 Mo_GLEAN_10008191 OOU_Y34scaffold00245g6	；
ORTHOMCL10726	1	1	1	0	MGG_15690 Mo_GLEAN_10008192 OOW_P131scaffold00252g16	；
ORTHOMCL10727	1	1	0	1	MGG_15699 Mo_GLEAN_10008263 OOU_Y34scaffold00590g68	；
ORTHOMCL10728	1	1	0	1	MGG_15725 Mo_GLEAN_10008348 OOU_Y34scaffold00022g16	；
ORTHOMCL10729	0	1	1	1	MGG_15744 OOU_Y34scaffold00162g33 OOW_P131scaffold01287g51	；
ORTHOMCL1073	1	1	1	1	MGG_00878 Mo_GLEAN_10013228 OOU_Y34scaffold00126g59 OOW_P131scaffold00345g28	；
ORTHOMCL10730	1	1	1	0	MGG_15747 Mo_GLEAN_10004334 OOW_P131scaffold01287g34	；
ORTHOMCL10731	1	1	1	0	MGG_15752 Mo_GLEAN_10004315 OOW_P131scaffold01287g15	；
ORTHOMCL10732	1	1	1	0	MGG_15797 Mo_GLEAN_10000588 OOW_P131scaffold01474g1	；
ORTHOMCL10733	1	1	1	0	MGG_15798 Mo_GLEAN_10010399 OOW_P131scaffold00050g2	；
ORTHOMCL10734	1	1	0	1	MGG_15819 Mo_GLEAN_10010254 OOU_Y34scaffold00094g30	；
ORTHOMCL10735	1	1	1	0	MGG_15862 Mo_GLEAN_10009990 OOW_P131scaffold01179g36	；
ORTHOMCL10736	1	1	1	0	MGG_15879 Mo_GLEAN_10009912 OOW_P131scaffold00175g3	；
ORTHOMCL10737	1	1	1	0	MGG_15893 Mo_GLEAN_10009822 OOW_P131scaffold01066g42	；
ORTHOMCL10738	1	1	0	1	MGG_15905 Mo_GLEAN_10009773 OOU_Y34scaffold00768g1	；
ORTHOMCL10739	1	1	0	1	MGG_15906 Mo_GLEAN_10009761 OOU_Y34scaffold00461g34	；
ORTHOMCL1074	1	1	1	1	MGG_00879 Mo_GLEAN_10013227 OOU_Y34scaffold00126g60 OOW_P131scaffold00345g29	；
ORTHOMCL10740	1	1	1	0	MGG_15911 Mo_GLEAN_10009727 OOW_P131scaffold01485g1	；
ORTHOMCL10741	2	1	0	0	MGG_15943 Mo_GLEAN_10000966 Mo_GLEAN_10002621	；
ORTHOMCL10742	1	1	0	1	MGG_15954 Mo_GLEAN_10002771 OOU_Y34scaffold00766g19	；
ORTHOMCL10743	1	1	1	0	MGG_15955 Mo_GLEAN_10002772 OOW_P131scaffold00324g6	；
ORTHOMCL10744	1	1	0	1	MGG_15956 Mo_GLEAN_10002778 OOU_Y34scaffold00766g14	；
ORTHOMCL10745	0	1	1	1	MGG_15960 OOU_Y34scaffold00925g9 OOW_P131scaffold01570g16	；
ORTHOMCL10746	1	1	0	1	MGG_15972 Mo_GLEAN_10000560 OOU_Y34scaffold00805g1	；
ORTHOMCL10747	1	1	1	0	MGG_15975 Mo_GLEAN_10003619 OOW_P131scaffold00046g2	；
ORTHOMCL10748	1	1	0	1	MGG_15980 Mo_GLEAN_10000105 OOU_Y34scaffold00762g1	；
ORTHOMCL10749	0	1	1	1	MGG_15983 OOU_Y34scaffold00353g1 OOW_P131scaffold01752g2	；
ORTHOMCL1075	1	1	1	1	MGG_00880 Mo_GLEAN_10013226 OOU_Y34scaffold00126g61 OOW_P131scaffold00345g30	；
ORTHOMCL10750	0	1	1	1	MGG_16001 OOU_Y34scaffold00716g2 OOW_P131scaffold00290g2	；
ORTHOMCL10751	1	1	0	1	MGG_16003 Mo_GLEAN_10002075 OOU_Y34scaffold00676g1	；
ORTHOMCL10752	2	1	0	0	MGG_16008 Mo_GLEAN_10002096 Mo_GLEAN_10002097	；
ORTHOMCL10753	0	1	1	1	MGG_16009 OOU_Y34scaffold00416g4 OOW_P131scaffold01768g1	；
ORTHOMCL10754	1	1	1	0	MGG_16015 Mo_GLEAN_10000896 OOW_P131scaffold01740g10	；
ORTHOMCL10755	1	1	0	1	MGG_16016 Mo_GLEAN_10002117 OOU_Y34scaffold00964g3	；
ORTHOMCL10756	2	1	0	0	MGG_16018 Mo_GLEAN_10001581 Mo_GLEAN_10002122	；
ORTHOMCL10757	2	1	0	0	MGG_16020 Mo_GLEAN_10001408 Mo_GLEAN_10002121	；
ORTHOMCL10758	1	1	1	0	MGG_16026 Mo_GLEAN_10007910 OOW_P131scaffold00697g1	；
ORTHOMCL10759	0	1	1	1	MGG_16041 OOU_Y34scaffold00442g6 OOW_P131scaffold00107g5	；
ORTHOMCL1076	1	1	1	1	MGG_00881 Mo_GLEAN_10013225 OOU_Y34scaffold00126g62 OOW_P131scaffold00345g31	；
ORTHOMCL10760	0	1	1	1	MGG_16042 OOU_Y34scaffold00442g5 OOW_P131scaffold00107g6	；
ORTHOMCL10761	1	1	1	0	MGG_16048 Mo_GLEAN_10003450 OOW_P131scaffold01239g1	；
ORTHOMCL10762	0	3	0	0	MGG_16050 MGG_16597 MGG_17867	；
ORTHOMCL10763	1	1	0	1	MGG_16051 Mo_GLEAN_10000669 OOU_Y34scaffold01074g1	；
ORTHOMCL10764	2	1	0	0	MGG_16052 Mo_GLEAN_10000354 Mo_GLEAN_10002829	；
ORTHOMCL10765	1	1	1	0	MGG_16064 Mo_GLEAN_10005820 OOW_P131scaffold00671g3	；
ORTHOMCL10766	1	1	0	1	MGG_16079 Mo_GLEAN_10001971 OOU_Y34scaffold00626g6	；
ORTHOMCL10767	0	1	1	1	MGG_16086 OOU_Y34scaffold00298g4 OOW_P131scaffold01295g4	；
ORTHOMCL10768	1	1	1	0	MGG_16098 Mo_GLEAN_10000680 OOW_P131scaffold00088g4	；
ORTHOMCL10769	1	1	1	0	MGG_16099 Mo_GLEAN_10001360 OOW_P131scaffold00980g1	；
ORTHOMCL1077	1	1	1	1	MGG_00882 Mo_GLEAN_10013223 OOU_Y34scaffold00126g64 OOW_P131scaffold00345g33	；
ORTHOMCL10770	1	2	0	0	MGG_16103 MGG_16383 Mo_GLEAN_10010477	；
ORTHOMCL10771	1	1	0	1	MGG_16105 Mo_GLEAN_10007296 OOU_Y34scaffold00794g1	；
ORTHOMCL10772	1	1	0	1	MGG_16121 Mo_GLEAN_10007230 OOU_Y34scaffold00686g17	；
ORTHOMCL10773	0	1	1	1	MGG_16122 OOU_Y34scaffold00151g6 OOW_P131scaffold00135g6	；
ORTHOMCL10774	1	1	0	1	MGG_16157 Mo_GLEAN_10007006 OOU_Y34scaffold00048g2	；
ORTHOMCL10775	1	1	1	0	MGG_16159 Mo_GLEAN_10006991 OOW_P131scaffold00949g1	；
ORTHOMCL10776	2	1	0	0	MGG_16170 Mo_GLEAN_10000455 Mo_GLEAN_10000692	；
ORTHOMCL10777	1	1	0	1	MGG_16172 Mo_GLEAN_10006887 OOU_Y34scaffold00469g2	；
ORTHOMCL10778	2	1	0	0	MGG_16173 Mo_GLEAN_10000507 Mo_GLEAN_10009675	；
ORTHOMCL10779	1	1	1	0	MGG_16174 Mo_GLEAN_10006886 OOW_P131scaffold00024g1	；
ORTHOMCL1078	1	1	1	1	MGG_00883 Mo_GLEAN_10013222 OOU_Y34scaffold00126g66 OOW_P131scaffold00345g35	；
ORTHOMCL10780	1	1	1	0	MGG_16177 Mo_GLEAN_10009684 OOW_P131scaffold00632g1	；
ORTHOMCL10781	1	1	1	0	MGG_16184 Mo_GLEAN_10009653 OOW_P131scaffold01187g6	；
ORTHOMCL10782	1	1	0	1	MGG_16218 Mo_GLEAN_10009517 OOU_Y34scaffold00684g7	；
ORTHOMCL10783	1	1	0	1	MGG_16226 Mo_GLEAN_10009489 OOU_Y34scaffold00474g6	；
ORTHOMCL10784	0	1	1	1	MGG_16317 OOU_Y34scaffold00249g1 OOW_P131scaffold00073g1	；
ORTHOMCL10785	2	1	0	0	MGG_16338 Mo_GLEAN_10000364 Mo_GLEAN_10002318	；
ORTHOMCL10786	1	1	0	1	MGG_16347 Mo_GLEAN_10003213 OOU_Y34scaffold00082g8	；
ORTHOMCL10787	1	1	1	0	MGG_16360 Mo_GLEAN_10003274 OOW_P131scaffold00366g12	；
ORTHOMCL10788	1	1	1	0	MGG_16367 Mo_GLEAN_10003294 OOW_P131scaffold00200g8	；
ORTHOMCL10789	0	3	0	0	MGG_16406 MGG_17267 MGG_17269	；
ORTHOMCL1079	1	1	1	1	MGG_00884 Mo_GLEAN_10013219 OOU_Y34scaffold00126g70 OOW_P131scaffold00345g39	；
ORTHOMCL10790	1	1	1	0	MGG_16416 Mo_GLEAN_10005275 OOW_P131scaffold01183g1	；
ORTHOMCL10791	1	1	0	1	MGG_16422 Mo_GLEAN_10005253 OOU_Y34scaffold00624g78	；
ORTHOMCL10792	0	1	1	1	MGG_16481 OOU_Y34scaffold00864g2 OOW_P131scaffold00042g2	；
ORTHOMCL10793	0	1	1	1	MGG_16496 OOU_Y34scaffold00214g5 OOW_P131scaffold00435g5	；
ORTHOMCL10794	0	1	1	1	MGG_16509 OOU_Y34scaffold00500g30 OOW_P131scaffold01211g6	；
ORTHOMCL10795	1	1	0	1	MGG_16515 Mo_GLEAN_10004920 OOU_Y34scaffold01005g16	；
ORTHOMCL10796	1	1	0	1	MGG_16518 Mo_GLEAN_10004943 OOU_Y34scaffold01005g41	；
ORTHOMCL10797	1	1	0	1	MGG_16523 Mo_GLEAN_10004970 OOU_Y34scaffold01005g68	；
ORTHOMCL10798	2	1	0	0	MGG_16544 Mo_GLEAN_10002213 Mo_GLEAN_10002214	；
ORTHOMCL10799	1	1	0	1	MGG_16561 Mo_GLEAN_10000029 OOU_Y34scaffold00006g4	；
ORTHOMCL108	2	2	2	2	MGG_06888 MGG_14279 Mo_GLEAN_10001701 Mo_GLEAN_10009585 OOU_Y34scaffold00140g52 OOU_Y34scaffold00706g25 OOW_P131scaffold00280g7 OOW_P131scaffold01268g6	；
ORTHOMCL1080	1	1	1	1	MGG_00885 Mo_GLEAN_10013218 OOU_Y34scaffold00126g71 OOW_P131scaffold00345g40	；
ORTHOMCL10800	1	1	0	1	MGG_16592 Mo_GLEAN_10006051 OOU_Y34scaffold00893g3	；
ORTHOMCL10801	0	1	1	1	MGG_16603 OOU_Y34scaffold00797g1 OOW_P131scaffold00965g1	；
ORTHOMCL10802	1	1	0	1	MGG_16619 Mo_GLEAN_10006132 OOU_Y34scaffold00637g2	；
ORTHOMCL10803	1	1	1	0	MGG_16638 Mo_GLEAN_10006197 OOW_P131scaffold00115g16	；
ORTHOMCL10804	0	1	1	1	MGG_16646 OOU_Y34scaffold00552g54 OOW_P131scaffold01198g14	；
ORTHOMCL10805	1	1	0	1	MGG_16664 Mo_GLEAN_10001104 OOU_Y34scaffold01054g4	；
ORTHOMCL10806	1	1	0	1	MGG_16671 Mo_GLEAN_10001570 OOU_Y34scaffold00481g3	；
ORTHOMCL10807	1	1	1	0	MGG_16672 Mo_GLEAN_10001572 OOW_P131scaffold00854g1	；
ORTHOMCL10808	0	1	1	1	MGG_16705 OOU_Y34scaffold00036g5 OOW_P131scaffold00170g2	；
ORTHOMCL10809	1	1	1	0	MGG_16713 Mo_GLEAN_10003746 OOW_P131scaffold01327g5	；
ORTHOMCL1081	1	1	1	1	MGG_00886 Mo_GLEAN_10013217 OOU_Y34scaffold00126g72 OOW_P131scaffold00345g41	；
ORTHOMCL10810	0	1	1	1	MGG_16789 OOU_Y34scaffold00463g5 OOW_P131scaffold00895g5	；
ORTHOMCL10811	1	1	1	0	MGG_16791 Mo_GLEAN_10006494 OOW_P131scaffold00142g20	；
ORTHOMCL10812	1	1	1	0	MGG_16801 Mo_GLEAN_10006407 OOW_P131scaffold01234g3	；
ORTHOMCL10813	1	1	1	0	MGG_16811 Mo_GLEAN_10000981 OOW_P131scaffold01121g1	；
ORTHOMCL10814	0	1	1	1	MGG_16825 OOU_Y34scaffold00745g86 OOW_P131scaffold00314g58	；
ORTHOMCL10815	1	1	0	1	MGG_16832 Mo_GLEAN_10007840 OOU_Y34scaffold00071g63	；
ORTHOMCL10816	1	1	0	1	MGG_16850 Mo_GLEAN_10007722 OOU_Y34scaffold00174g58	；
ORTHOMCL10817	1	1	0	1	MGG_16873 Mo_GLEAN_10007637 OOU_Y34scaffold00510g27	；
ORTHOMCL10818	1	1	0	1	MGG_16878 Mo_GLEAN_10007559 OOU_Y34scaffold00516g69	；
ORTHOMCL10819	1	1	0	1	MGG_16883 Mo_GLEAN_10007522 OOU_Y34scaffold00516g106	；
ORTHOMCL1082	1	1	1	1	MGG_00887 Mo_GLEAN_10013216 OOU_Y34scaffold00126g73 OOW_P131scaffold00345g42	；
ORTHOMCL10820	1	1	0	1	MGG_16896 Mo_GLEAN_10007481 OOU_Y34scaffold00711g31	；
ORTHOMCL10821	1	1	1	0	MGG_16903 Mo_GLEAN_10007434 OOW_P131scaffold00566g9	；
ORTHOMCL10822	1	1	1	0	MGG_16919 Mo_GLEAN_10002721 OOW_P131scaffold00984g2	；
ORTHOMCL10823	1	1	0	1	MGG_16932 Mo_GLEAN_10001034 OOU_Y34scaffold00587g2	；
ORTHOMCL10824	1	1	0	1	MGG_16939 Mo_GLEAN_10000687 OOU_Y34scaffold01176g2	；
ORTHOMCL10825	0	2	0	1	MGG_16942 MGG_17638 OOU_Y34scaffold01183g2	；
ORTHOMCL10826	0	1	1	1	MGG_16950 OOU_Y34scaffold00834g3 OOW_P131scaffold00627g2	；
ORTHOMCL10827	1	1	1	0	MGG_16991 Mo_GLEAN_10000824 OOW_P131scaffold00620g3	；
ORTHOMCL10828	1	1	1	0	MGG_16992 Mo_GLEAN_10000825 OOW_P131scaffold00620g2	；
ORTHOMCL10829	0	1	1	1	MGG_17010 OOU_Y34scaffold00222g18 OOW_P131scaffold00511g11	；
ORTHOMCL1083	1	1	1	1	MGG_00888 Mo_GLEAN_10013213 OOU_Y34scaffold00126g75 OOW_P131scaffold00345g44	；
ORTHOMCL10830	0	1	1	1	MGG_17011 OOU_Y34scaffold00222g15 OOW_P131scaffold00511g8	；
ORTHOMCL10831	0	1	1	1	MGG_17013 OOU_Y34scaffold00222g11 OOW_P131scaffold00511g4	；
ORTHOMCL10832	1	1	0	1	MGG_17014 Mo_GLEAN_10003555 OOU_Y34scaffold00139g1	；
ORTHOMCL10833	1	1	0	1	MGG_17015 Mo_GLEAN_10003554 OOU_Y34scaffold00139g2	；
ORTHOMCL10834	1	1	0	1	MGG_17017 Mo_GLEAN_10003531 OOU_Y34scaffold00628g11	；
ORTHOMCL10835	1	1	1	0	MGG_17028 Mo_GLEAN_10003760 OOW_P131scaffold00664g2	；
ORTHOMCL10836	1	1	0	1	MGG_17031 Mo_GLEAN_10003780 OOU_Y34scaffold00159g9	；
ORTHOMCL10837	1	1	1	0	MGG_17040 Mo_GLEAN_10003828 OOW_P131scaffold00216g2	；
ORTHOMCL10838	1	1	1	0	MGG_17050 Mo_GLEAN_10005964 OOW_P131scaffold00378g25	；
ORTHOMCL10839	2	1	0	0	MGG_17064 Mo_GLEAN_10005826 Mo_GLEAN_10005827	；
ORTHOMCL1084	1	1	1	1	MGG_00889 Mo_GLEAN_10013211 OOU_Y34scaffold00126g76 OOW_P131scaffold00345g45	；
ORTHOMCL10840	1	1	1	0	MGG_17069 Mo_GLEAN_10005796 OOW_P131scaffold01337g71	；
ORTHOMCL10841	1	1	0	1	MGG_17094 Mo_GLEAN_10011904 OOU_Y34scaffold00437g7	；
ORTHOMCL10842	0	1	1	1	MGG_17100 OOU_Y34scaffold00726g19 OOW_P131scaffold00149g21	；
ORTHOMCL10843	1	1	0	1	MGG_17105 Mo_GLEAN_10012003 OOU_Y34scaffold00726g54	；
ORTHOMCL10844	1	1	1	0	MGG_17112 Mo_GLEAN_10012033 OOW_P131scaffold00459g44	；
ORTHOMCL10845	1	1	0	1	MGG_17120 Mo_GLEAN_10012093 OOU_Y34scaffold00765g116	；
ORTHOMCL10846	0	1	1	1	MGG_17138 OOU_Y34scaffold00262g9 OOW_P131scaffold00626g27	；
ORTHOMCL10847	1	1	1	0	MGG_17145 Mo_GLEAN_10012307 OOW_P131scaffold01296g7	；
ORTHOMCL10848	1	1	1	0	MGG_17166 Mo_GLEAN_10012391 OOW_P131scaffold00753g1	；
ORTHOMCL10849	1	1	1	0	MGG_17181 Mo_GLEAN_10012532 OOW_P131scaffold01381g55	；
ORTHOMCL1085	1	1	1	1	MGG_00890 Mo_GLEAN_10013210 OOU_Y34scaffold00126g77 OOW_P131scaffold00345g46	；
ORTHOMCL10850	1	1	1	0	MGG_17231 Mo_GLEAN_10008460 OOW_P131scaffold00567g3	；
ORTHOMCL10851	1	1	0	1	MGG_17241 Mo_GLEAN_10001513 OOU_Y34scaffold00722g3	；
ORTHOMCL10852	2	1	0	0	MGG_17245 Mo_GLEAN_10000248 Mo_GLEAN_10001500	；
ORTHOMCL10853	0	1	1	1	MGG_17257 OOU_Y34scaffold00097g9 OOW_P131scaffold00117g7	；
ORTHOMCL10854	0	1	1	1	MGG_17265 OOU_Y34scaffold00254g4 OOW_P131scaffold00956g14	；
ORTHOMCL10855	0	1	1	1	MGG_17266 OOU_Y34scaffold00254g3 OOW_P131scaffold00956g15	；
ORTHOMCL10856	1	1	0	1	MGG_17273 Mo_GLEAN_10002435 OOU_Y34scaffold00720g22	；
ORTHOMCL10857	0	1	1	1	MGG_17276 OOU_Y34scaffold00705g5 OOW_P131scaffold01297g5	；
ORTHOMCL10858	0	1	1	1	MGG_17289 OOU_Y34scaffold01036g3 OOW_P131scaffold01597g3	；
ORTHOMCL10859	0	1	1	1	MGG_17290 OOU_Y34scaffold01036g6 OOW_P131scaffold01597g6	；
ORTHOMCL1086	1	1	1	1	MGG_00891 Mo_GLEAN_10013209 OOU_Y34scaffold00126g78 OOW_P131scaffold00345g47	；
ORTHOMCL10860	1	1	0	1	MGG_17298 Mo_GLEAN_10000258 OOU_Y34scaffold00792g2	；
ORTHOMCL10861	1	1	1	0	MGG_17301 Mo_GLEAN_10000664 OOW_P131scaffold00464g1	；
ORTHOMCL10862	0	1	1	1	MGG_17303 OOU_Y34scaffold00577g5 OOW_P131scaffold01391g3	；
ORTHOMCL10863	0	1	1	1	MGG_17304 OOU_Y34scaffold00577g4 OOW_P131scaffold01391g4	；
ORTHOMCL10864	0	1	1	1	MGG_17314 OOU_Y34scaffold00697g44 OOW_P131scaffold00215g8	；
ORTHOMCL10865	1	1	1	0	MGG_17323 Mo_GLEAN_10013033 OOW_P131scaffold00285g1	；
ORTHOMCL10866	1	1	1	0	MGG_17333 Mo_GLEAN_10013111 OOW_P131scaffold00114g7	；
ORTHOMCL10867	1	1	0	1	MGG_17337 Mo_GLEAN_10013151 OOU_Y34scaffold00832g2	；
ORTHOMCL10868	1	1	1	0	MGG_17338 Mo_GLEAN_10013154 OOW_P131scaffold01094g1	；
ORTHOMCL10869	0	1	1	1	MGG_17343 OOU_Y34scaffold00126g97 OOW_P131scaffold00345g66	；
ORTHOMCL1087	1	1	1	1	MGG_00892 Mo_GLEAN_10013208 OOU_Y34scaffold00126g79 OOW_P131scaffold00345g48	；
ORTHOMCL10870	0	1	1	1	MGG_17374 OOU_Y34scaffold00669g99 OOW_P131scaffold01307g39	；
ORTHOMCL10871	1	1	1	0	MGG_17378 Mo_GLEAN_10013377 OOW_P131scaffold01307g43	；
ORTHOMCL10872	1	1	0	1	MGG_17457 Mo_GLEAN_10013777 OOU_Y34scaffold00203g86	；
ORTHOMCL10873	1	1	0	1	MGG_17458 Mo_GLEAN_10013778 OOU_Y34scaffold00203g87	；
ORTHOMCL10874	1	1	0	1	MGG_17484 Mo_GLEAN_10013961 OOU_Y34scaffold00608g92	；
ORTHOMCL10875	0	1	1	1	MGG_17488 OOU_Y34scaffold00672g10 OOW_P131scaffold01087g10	；
ORTHOMCL10876	0	1	1	1	MGG_17490 OOU_Y34scaffold00672g18 OOW_P131scaffold01087g18	；
ORTHOMCL10877	0	1	1	1	MGG_17496 OOU_Y34scaffold01159g2 OOW_P131scaffold00908g2	；
ORTHOMCL10878	1	1	0	1	MGG_17542 Mo_GLEAN_10002873 OOU_Y34scaffold00217g1	；
ORTHOMCL10879	1	1	0	1	MGG_17546 Mo_GLEAN_10002911 OOU_Y34scaffold00352g3	；
ORTHOMCL1088	1	1	1	1	MGG_00893 Mo_GLEAN_10013207 OOU_Y34scaffold00126g80 OOW_P131scaffold00345g49	；
ORTHOMCL10880	1	1	0	1	MGG_17548 Mo_GLEAN_10002922 OOU_Y34scaffold00901g7	；
ORTHOMCL10881	1	1	0	1	MGG_17550 Mo_GLEAN_10002925 OOU_Y34scaffold00682g1	；
ORTHOMCL10882	1	1	0	1	MGG_17551 Mo_GLEAN_10002945 OOU_Y34scaffold01017g3	；
ORTHOMCL10883	2	1	0	0	MGG_17558 Mo_GLEAN_10000007 Mo_GLEAN_10000078	；
ORTHOMCL10884	0	1	1	1	MGG_17563 OOU_Y34scaffold01073g25 OOW_P131scaffold01517g1	；
ORTHOMCL10885	1	1	0	1	MGG_17592 Mo_GLEAN_10001686 OOU_Y34scaffold00854g3	；
ORTHOMCL10886	0	1	1	1	MGG_17601 OOU_Y34scaffold00441g2 OOW_P131scaffold01044g1	；
ORTHOMCL10887	0	1	1	1	MGG_17603 OOU_Y34scaffold00015g9 OOW_P131scaffold01548g1	；
ORTHOMCL10888	1	1	1	0	MGG_17624 Mo_GLEAN_10001751 OOW_P131scaffold00147g4	；
ORTHOMCL10889	1	1	1	0	MGG_17645 Mo_GLEAN_10001313 OOW_P131scaffold01726g2	；
ORTHOMCL1089	1	1	1	1	MGG_00896 Mo_GLEAN_10013204 OOU_Y34scaffold00126g83 OOW_P131scaffold00345g52	；
ORTHOMCL10890	1	1	1	0	MGG_17658 Mo_GLEAN_10000089 OOW_P131scaffold01332g2	；
ORTHOMCL10891	0	1	1	1	MGG_17667 OOU_Y34scaffold00540g61 OOW_P131scaffold00562g2	；
ORTHOMCL10892	1	1	1	0	MGG_17700 Mo_GLEAN_10008793 OOW_P131scaffold01683g32	；
ORTHOMCL10893	1	1	1	0	MGG_17744 Mo_GLEAN_10008528 OOW_P131scaffold01331g54	；
ORTHOMCL10894	0	1	1	1	MGG_17747 OOU_Y34scaffold00578g11 OOW_P131scaffold00416g5	；
ORTHOMCL10895	0	1	1	1	MGG_17749 OOU_Y34scaffold00578g6 OOW_P131scaffold00282g6	；
ORTHOMCL10896	0	1	1	1	MGG_17757 OOU_Y34scaffold00960g2 OOW_P131scaffold01798g1	；
ORTHOMCL10897	0	1	1	1	MGG_17761 OOU_Y34scaffold00687g2 OOW_P131scaffold00227g1	；
ORTHOMCL10898	0	1	1	1	MGG_17762 OOU_Y34scaffold00092g2 OOW_P131scaffold00226g1	；
ORTHOMCL10899	0	1	1	1	MGG_17763 OOU_Y34scaffold00092g8 OOW_P131scaffold00368g6	；
ORTHOMCL109	2	2	2	2	MGG_07051 MGG_11535 Mo_GLEAN_10010097 Mo_GLEAN_10013528 OOU_Y34scaffold00134g14 OOU_Y34scaffold00707g71 OOW_P131scaffold00141g11 OOW_P131scaffold00267g13	；
ORTHOMCL1090	1	1	1	1	MGG_00899 Mo_GLEAN_10013198 OOU_Y34scaffold00126g86 OOW_P131scaffold00345g55	；
ORTHOMCL10900	0	1	1	1	MGG_17781 OOU_Y34scaffold00426g1 OOW_P131scaffold00575g3	；
ORTHOMCL10901	0	1	1	1	MGG_17782 OOU_Y34scaffold00426g2 OOW_P131scaffold00575g2	；
ORTHOMCL10902	1	1	1	0	MGG_17788 Mo_GLEAN_10005554 OOW_P131scaffold00434g10	；
ORTHOMCL10903	1	1	0	1	MGG_17824 Mo_GLEAN_10005422 OOU_Y34scaffold00180g5	；
ORTHOMCL10904	0	1	1	1	MGG_17826 OOU_Y34scaffold00396g2 OOW_P131scaffold00361g1	；
ORTHOMCL10905	1	1	0	1	MGG_17832 Mo_GLEAN_10005376 OOU_Y34scaffold00021g21	；
ORTHOMCL10906	2	1	0	0	MGG_17839 Mo_GLEAN_10005346 Mo_GLEAN_10005347	；
ORTHOMCL10907	0	1	1	1	MGG_17868 OOU_Y34scaffold01000g2 OOW_P131scaffold01454g2	；
ORTHOMCL10908	0	1	1	1	MGG_17875 OOU_Y34scaffold00308g41 OOW_P131scaffold01299g11	；
ORTHOMCL10909	1	1	1	0	MGG_17885 Mo_GLEAN_10011060 OOW_P131scaffold01007g13	；
ORTHOMCL1091	1	1	1	1	MGG_00900 Mo_GLEAN_10013197 OOU_Y34scaffold00126g87 OOW_P131scaffold00345g56	；
ORTHOMCL10910	0	1	1	1	MGG_17892 OOU_Y34scaffold00275g44 OOW_P131scaffold01007g41	；
ORTHOMCL10911	0	1	1	1	MGG_17902 OOU_Y34scaffold00581g9 OOW_P131scaffold01153g6	；
ORTHOMCL10912	1	1	0	1	MGG_17904 Mo_GLEAN_10010972 OOU_Y34scaffold00430g1	；
ORTHOMCL10913	1	1	1	0	MGG_17906 Mo_GLEAN_10010969 OOW_P131scaffold01162g3	；
ORTHOMCL10914	1	1	0	1	MGG_17912 Mo_GLEAN_10010943 OOU_Y34scaffold00645g7	；
ORTHOMCL10915	1	1	0	1	MGG_17918 Mo_GLEAN_10010927 OOU_Y34scaffold00272g1	；
ORTHOMCL10916	1	1	0	1	MGG_17941 Mo_GLEAN_10010861 OOU_Y34scaffold00150g4	；
ORTHOMCL10917	2	1	0	0	MGG_17957 Mo_GLEAN_10010776 Mo_GLEAN_10010777	；
ORTHOMCL10918	1	1	1	0	MGG_17966 Mo_GLEAN_10010739 OOW_P131scaffold01054g32	；
ORTHOMCL10919	1	1	1	0	MGG_17968 Mo_GLEAN_10010736 OOW_P131scaffold01054g29	；
ORTHOMCL1092	1	1	1	1	MGG_00901 Mo_GLEAN_10013196 OOU_Y34scaffold00126g88 OOW_P131scaffold00345g57	；
ORTHOMCL10920	1	1	0	1	MGG_17993 Mo_GLEAN_10010630 OOU_Y34scaffold00666g103	；
ORTHOMCL10921	1	1	0	1	MGG_17999 Mo_GLEAN_10010605 OOU_Y34scaffold00666g129	；
ORTHOMCL10922	1	1	1	0	MGG_18031 Mo_GLEAN_10010441 OOW_P131scaffold00287g2	；
ORTHOMCL10923	0	1	1	1	MGG_18033 OOU_Y34scaffold00777g10 OOW_P131scaffold01262g4	；
ORTHOMCL10924	1	1	0	1	MGG_18065 Mo_GLEAN_10004489 OOU_Y34scaffold00452g2	；
ORTHOMCL10925	0	1	1	1	MGG_18071 OOU_Y34scaffold00483g4 OOW_P131scaffold00076g4	；
ORTHOMCL10926	0	1	1	1	MGG_18072 OOU_Y34scaffold00483g3 OOW_P131scaffold00076g3	；
ORTHOMCL10927	0	1	1	1	MGG_18073 OOU_Y34scaffold00939g1 OOW_P131scaffold01306g2	；
ORTHOMCL10928	1	1	1	0	MGG_18076 Mo_GLEAN_10004514 OOW_P131scaffold00725g2	；
ORTHOMCL10929	1	1	0	1	MGG_18088 Mo_GLEAN_10004551 OOU_Y34scaffold00076g4	；
ORTHOMCL1093	1	1	1	1	MGG_00904 Mo_GLEAN_10013192 OOU_Y34scaffold00126g91 OOW_P131scaffold00345g60	；
ORTHOMCL10930	1	1	1	0	MGG_18089 Mo_GLEAN_10004563 OOW_P131scaffold00182g15	；
ORTHOMCL10931	1	1	0	1	MGG_18090 Mo_GLEAN_10004586 OOU_Y34scaffold00315g1	；
ORTHOMCL10932	0	1	1	1	MGG_18093 OOU_Y34scaffold00902g6 OOW_P131scaffold01253g1	；
ORTHOMCL10933	2	0	1	0	Mo_GLEAN_10000018 Mo_GLEAN_10002056 OOW_P131scaffold01673g1	；
ORTHOMCL10934	1	0	1	1	Mo_GLEAN_10000028 OOU_Y34scaffold00310g2 OOW_P131scaffold01667g1	；
ORTHOMCL10935	3	0	0	0	Mo_GLEAN_10000036 Mo_GLEAN_10001417 Mo_GLEAN_10001422	；
ORTHOMCL10936	1	0	1	1	Mo_GLEAN_10000049 OOU_Y34scaffold00951g1 OOW_P131scaffold01335g2	；
ORTHOMCL10937	1	0	1	1	Mo_GLEAN_10000056 OOU_Y34scaffold00243g2 OOW_P131scaffold00032g1	；
ORTHOMCL10938	3	0	0	0	Mo_GLEAN_10000125 Mo_GLEAN_10000375 Mo_GLEAN_10000403	；
ORTHOMCL10939	3	0	0	0	Mo_GLEAN_10000151 Mo_GLEAN_10000186 Mo_GLEAN_10001582	；
ORTHOMCL1094	1	1	1	1	MGG_00905 Mo_GLEAN_10013191 OOU_Y34scaffold00126g92 OOW_P131scaffold00345g61	；
ORTHOMCL10940	1	0	1	1	Mo_GLEAN_10000159 OOU_Y34scaffold00243g1 OOW_P131scaffold00032g3	；
ORTHOMCL10941	3	0	0	0	Mo_GLEAN_10000197 Mo_GLEAN_10003052 Mo_GLEAN_10006368	；
ORTHOMCL10942	1	0	1	1	Mo_GLEAN_10000201 OOU_Y34scaffold00541g3 OOW_P131scaffold01048g1	；
ORTHOMCL10943	3	0	0	0	Mo_GLEAN_10000322 Mo_GLEAN_10001239 Mo_GLEAN_10014004	；
ORTHOMCL10944	3	0	0	0	Mo_GLEAN_10000345 Mo_GLEAN_10000346 Mo_GLEAN_10003202	；
ORTHOMCL10945	1	0	1	1	Mo_GLEAN_10000373 OOU_Y34scaffold00877g1 OOW_P131scaffold01764g1	；
ORTHOMCL10946	1	0	1	1	Mo_GLEAN_10000374 OOU_Y34scaffold00374g1 OOW_P131scaffold01764g3	；
ORTHOMCL10947	1	0	1	1	Mo_GLEAN_10000399 OOU_Y34scaffold00025g2 OOW_P131scaffold00041g3	；
ORTHOMCL10948	1	0	1	1	Mo_GLEAN_10000443 OOU_Y34scaffold00135g2 OOW_P131scaffold01504g2	；
ORTHOMCL10949	1	0	1	1	Mo_GLEAN_10000444 OOU_Y34scaffold00135g1 OOW_P131scaffold01504g1	；
ORTHOMCL1095	1	1	1	1	MGG_00906 Mo_GLEAN_10013190 OOU_Y34scaffold00126g93 OOW_P131scaffold00345g62	；
ORTHOMCL10950	3	0	0	0	Mo_GLEAN_10000451 Mo_GLEAN_10001586 Mo_GLEAN_10002053	；
ORTHOMCL10951	1	0	1	1	Mo_GLEAN_10000515 OOU_Y34scaffold00319g1 OOW_P131scaffold00671g2	；
ORTHOMCL10952	1	0	1	1	Mo_GLEAN_10000553 OOU_Y34scaffold00551g1 OOW_P131scaffold01493g2	；
ORTHOMCL10953	1	0	1	1	Mo_GLEAN_10000566 OOU_Y34scaffold00186g3 OOW_P131scaffold00585g1	；
ORTHOMCL10954	1	0	1	1	Mo_GLEAN_10000637 OOU_Y34scaffold01045g1 OOW_P131scaffold01510g2	；
ORTHOMCL10955	3	0	0	0	Mo_GLEAN_10000648 Mo_GLEAN_10000884 Mo_GLEAN_10001052	；
ORTHOMCL10956	1	0	1	1	Mo_GLEAN_10000654 OOU_Y34scaffold00105g3 OOW_P131scaffold01503g1	；
ORTHOMCL10957	1	0	1	1	Mo_GLEAN_10000689 OOU_Y34scaffold00750g2 OOW_P131scaffold01341g2	；
ORTHOMCL10958	1	0	1	1	Mo_GLEAN_10000731 OOU_Y34scaffold00093g2 OOW_P131scaffold00609g4	；
ORTHOMCL10959	1	0	1	1	Mo_GLEAN_10000735 OOU_Y34scaffold00263g1 OOW_P131scaffold00609g2	；
ORTHOMCL1096	1	1	1	1	MGG_00907 Mo_GLEAN_10013189 OOU_Y34scaffold00126g94 OOW_P131scaffold00345g63	；
ORTHOMCL10960	1	0	1	1	Mo_GLEAN_10000736 OOU_Y34scaffold00591g1 OOW_P131scaffold00609g1	；
ORTHOMCL10961	1	0	1	1	Mo_GLEAN_10000738 OOU_Y34scaffold00591g4 OOW_P131scaffold00205g2	；
ORTHOMCL10962	1	0	1	1	Mo_GLEAN_10000739 OOU_Y34scaffold00591g5 OOW_P131scaffold00205g3	；
ORTHOMCL10963	1	0	1	1	Mo_GLEAN_10000741 OOU_Y34scaffold00591g6 OOW_P131scaffold00205g5	；
ORTHOMCL10964	1	0	1	1	Mo_GLEAN_10000742 OOU_Y34scaffold00591g7 OOW_P131scaffold00205g6	；
ORTHOMCL10965	1	0	1	1	Mo_GLEAN_10000743 OOU_Y34scaffold00591g8 OOW_P131scaffold00205g7	；
ORTHOMCL10966	1	0	1	1	Mo_GLEAN_10000744 OOU_Y34scaffold00591g9 OOW_P131scaffold00205g8	；
ORTHOMCL10967	1	0	1	1	Mo_GLEAN_10000745 OOU_Y34scaffold00529g1 OOW_P131scaffold00205g9	；
ORTHOMCL10968	1	0	1	1	Mo_GLEAN_10000746 OOU_Y34scaffold00529g2 OOW_P131scaffold00205g10	；
ORTHOMCL10969	1	0	1	1	Mo_GLEAN_10000747 OOU_Y34scaffold00529g4 OOW_P131scaffold00205g12	；
ORTHOMCL1097	1	1	1	1	MGG_00908 Mo_GLEAN_10013188 OOU_Y34scaffold00126g95 OOW_P131scaffold00345g64	；
ORTHOMCL10970	1	0	1	1	Mo_GLEAN_10000751 OOU_Y34scaffold00227g4 OOW_P131scaffold00118g1	；
ORTHOMCL10971	1	0	1	1	Mo_GLEAN_10000753 OOU_Y34scaffold00227g3 OOW_P131scaffold00118g2	；
ORTHOMCL10972	1	0	1	1	Mo_GLEAN_10000754 OOU_Y34scaffold00227g2 OOW_P131scaffold00118g3	；
ORTHOMCL10973	1	0	1	1	Mo_GLEAN_10000755 OOU_Y34scaffold00227g1 OOW_P131scaffold00118g4	；
ORTHOMCL10974	1	0	1	1	Mo_GLEAN_10000757 OOU_Y34scaffold00821g3 OOW_P131scaffold00968g3	；
ORTHOMCL10975	1	0	1	1	Mo_GLEAN_10000759 OOU_Y34scaffold00821g2 OOW_P131scaffold00968g2	；
ORTHOMCL10976	1	0	1	1	Mo_GLEAN_10000760 OOU_Y34scaffold00821g1 OOW_P131scaffold00968g1	；
ORTHOMCL10977	1	0	1	1	Mo_GLEAN_10000766 OOU_Y34scaffold00951g2 OOW_P131scaffold01335g3	；
ORTHOMCL10978	1	0	1	1	Mo_GLEAN_10000767 OOU_Y34scaffold00951g3 OOW_P131scaffold01335g4	；
ORTHOMCL10979	1	0	1	1	Mo_GLEAN_10000768 OOU_Y34scaffold00867g2 OOW_P131scaffold01335g6	；
ORTHOMCL1098	1	1	1	1	MGG_00909 Mo_GLEAN_10013187 OOU_Y34scaffold00126g96 OOW_P131scaffold00345g65	；
ORTHOMCL10980	1	0	1	1	Mo_GLEAN_10000769 OOU_Y34scaffold00867g3 OOW_P131scaffold01335g7	；
ORTHOMCL10981	1	0	1	1	Mo_GLEAN_10000770 OOU_Y34scaffold00867g4 OOW_P131scaffold01335g8	；
ORTHOMCL10982	1	0	1	1	Mo_GLEAN_10000773 OOU_Y34scaffold01172g4 OOW_P131scaffold01821g7	；
ORTHOMCL10983	1	0	1	1	Mo_GLEAN_10000813 OOU_Y34scaffold00216g1 OOW_P131scaffold00166g1	；
ORTHOMCL10984	1	0	1	1	Mo_GLEAN_10000873 OOU_Y34scaffold00104g2 OOW_P131scaffold00595g2	；
ORTHOMCL10985	3	0	0	0	Mo_GLEAN_10000882 Mo_GLEAN_10000887 Mo_GLEAN_10001043	；
ORTHOMCL10986	1	0	1	1	Mo_GLEAN_10000897 OOU_Y34scaffold00285g8 OOW_P131scaffold00628g17	；
ORTHOMCL10987	1	0	1	1	Mo_GLEAN_10000898 OOU_Y34scaffold00285g7 OOW_P131scaffold00628g16	；
ORTHOMCL10988	1	0	1	1	Mo_GLEAN_10000901 OOU_Y34scaffold00285g4 OOW_P131scaffold00628g13	；
ORTHOMCL10989	1	0	1	1	Mo_GLEAN_10000903 OOU_Y34scaffold00285g1 OOW_P131scaffold00628g10	；
ORTHOMCL1099	1	1	1	1	MGG_00912 Mo_GLEAN_10013186 OOU_Y34scaffold00126g100 OOW_P131scaffold00345g68	；
ORTHOMCL10990	1	0	1	1	Mo_GLEAN_10000904 OOU_Y34scaffold00539g1 OOW_P131scaffold00628g9	；
ORTHOMCL10991	1	0	1	1	Mo_GLEAN_10000905 OOU_Y34scaffold00539g2 OOW_P131scaffold00628g8	；
ORTHOMCL10992	1	0	1	1	Mo_GLEAN_10000906 OOU_Y34scaffold00539g3 OOW_P131scaffold00628g7	；
ORTHOMCL10993	1	0	1	1	Mo_GLEAN_10000907 OOU_Y34scaffold00539g4 OOW_P131scaffold00628g6	；
ORTHOMCL10994	1	0	1	1	Mo_GLEAN_10000908 OOU_Y34scaffold00539g5 OOW_P131scaffold00628g5	；
ORTHOMCL10995	1	0	1	1	Mo_GLEAN_10000909 OOU_Y34scaffold00539g6 OOW_P131scaffold00628g4	；
ORTHOMCL10996	1	0	1	1	Mo_GLEAN_10000910 OOU_Y34scaffold00539g8 OOW_P131scaffold00628g2	；
ORTHOMCL10997	1	0	1	1	Mo_GLEAN_10000911 OOU_Y34scaffold00718g1 OOW_P131scaffold00487g5	；
ORTHOMCL10998	1	0	1	1	Mo_GLEAN_10000912 OOU_Y34scaffold00718g2 OOW_P131scaffold00487g4	；
ORTHOMCL10999	1	0	1	1	Mo_GLEAN_10000913 OOU_Y34scaffold00718g3 OOW_P131scaffold00487g3	；
ORTHOMCL11	29	0	0	0	Mo_GLEAN_10000079 Mo_GLEAN_10000144 Mo_GLEAN_10000302 Mo_GLEAN_10000342 Mo_GLEAN_10000348 Mo_GLEAN_10000491 Mo_GLEAN_10000661 Mo_GLEAN_10001027 Mo_GLEAN_10001130 Mo_GLEAN_10001180 Mo_GLEAN_10001221 Mo_GLEAN_10001234 Mo_GLEAN_10001470 Mo_GLEAN_10001730 Mo_GLEAN_10001918 Mo_GLEAN_10002845 Mo_GLEAN_10003207 Mo_GLEAN_10003457 Mo_GLEAN_10003559 Mo_GLEAN_10003642 Mo_GLEAN_10004413 Mo_GLEAN_10004603 Mo_…	；
ORTHOMCL110	2	2	2	2	MGG_07500 MGG_13764 Mo_GLEAN_10001604 Mo_GLEAN_10006255 OOU_Y34scaffold00214g11 OOU_Y34scaffold00552g36 OOW_P131scaffold00435g11 OOW_P131scaffold01198g32	；
ORTHOMCL1100	1	1	1	1	MGG_00913 Mo_GLEAN_10013185 OOU_Y34scaffold00126g101 OOW_P131scaffold00345g69	；
ORTHOMCL11000	1	0	1	1	Mo_GLEAN_10000914 OOU_Y34scaffold00718g4 OOW_P131scaffold00487g2	；
ORTHOMCL11001	1	0	1	1	Mo_GLEAN_10000916 OOU_Y34scaffold00718g5 OOW_P131scaffold00487g1	；
ORTHOMCL11002	1	0	1	1	Mo_GLEAN_10000918 OOU_Y34scaffold00599g1 OOW_P131scaffold00407g2	；
ORTHOMCL11003	1	0	1	1	Mo_GLEAN_10000919 OOU_Y34scaffold00599g2 OOW_P131scaffold00407g1	；
ORTHOMCL11004	1	0	1	1	Mo_GLEAN_10000921 OOU_Y34scaffold00042g3 OOW_P131scaffold00161g1	；
ORTHOMCL11005	1	0	1	1	Mo_GLEAN_10000922 OOU_Y34scaffold00042g2 OOW_P131scaffold00161g2	；
ORTHOMCL11006	1	0	1	1	Mo_GLEAN_10000923 OOU_Y34scaffold00117g4 OOW_P131scaffold01660g4	；
ORTHOMCL11007	1	0	1	1	Mo_GLEAN_10000924 OOU_Y34scaffold00117g3 OOW_P131scaffold01660g3	；
ORTHOMCL11008	1	0	1	1	Mo_GLEAN_10000926 OOU_Y34scaffold00117g1 OOW_P131scaffold01660g1	；
ORTHOMCL11009	1	0	1	1	Mo_GLEAN_10000960 OOU_Y34scaffold01083g1 OOW_P131scaffold00292g2	；
ORTHOMCL1101	1	1	1	1	MGG_00914 Mo_GLEAN_10013184 OOU_Y34scaffold00126g102 OOW_P131scaffold00345g70	；
ORTHOMCL11010	1	0	1	1	Mo_GLEAN_10000989 OOU_Y34scaffold00622g2 OOW_P131scaffold01164g16	；
ORTHOMCL11011	1	0	1	1	Mo_GLEAN_10000990 OOU_Y34scaffold00622g1 OOW_P131scaffold01164g15	；
ORTHOMCL11012	1	0	1	1	Mo_GLEAN_10000991 OOU_Y34scaffold00730g1 OOW_P131scaffold01164g14	；
ORTHOMCL11013	1	0	1	1	Mo_GLEAN_10000992 OOU_Y34scaffold00730g2 OOW_P131scaffold01164g13	；
ORTHOMCL11014	1	0	1	1	Mo_GLEAN_10001150 OOU_Y34scaffold00651g5 OOW_P131scaffold00514g7	；
ORTHOMCL11015	1	0	1	1	Mo_GLEAN_10001158 OOU_Y34scaffold00651g12 OOW_P131scaffold00557g1	；
ORTHOMCL11016	3	0	0	0	Mo_GLEAN_10001220 Mo_GLEAN_10003888 Mo_GLEAN_10014007	；
ORTHOMCL11017	1	0	1	1	Mo_GLEAN_10001222 OOU_Y34scaffold00026g1 OOW_P131scaffold00106g1	；
ORTHOMCL11018	1	0	1	1	Mo_GLEAN_10001223 OOU_Y34scaffold00617g4 OOW_P131scaffold00948g1	；
ORTHOMCL11019	1	0	1	1	Mo_GLEAN_10001224 OOU_Y34scaffold00617g3 OOW_P131scaffold00948g2	；
ORTHOMCL1102	1	1	1	1	MGG_00915 Mo_GLEAN_10013183 OOU_Y34scaffold00126g103 OOW_P131scaffold00345g71	；
ORTHOMCL11020	1	0	1	1	Mo_GLEAN_10001225 OOU_Y34scaffold00617g2 OOW_P131scaffold00948g3	；
ORTHOMCL11021	1	0	1	1	Mo_GLEAN_10001226 OOU_Y34scaffold00617g1 OOW_P131scaffold00948g4	；
ORTHOMCL11022	1	0	1	1	Mo_GLEAN_10001227 OOU_Y34scaffold01095g1 OOW_P131scaffold00456g1	；
ORTHOMCL11023	1	0	1	1	Mo_GLEAN_10001228 OOU_Y34scaffold01095g2 OOW_P131scaffold00456g2	；
ORTHOMCL11024	1	0	1	1	Mo_GLEAN_10001229 OOU_Y34scaffold01095g3 OOW_P131scaffold00456g3	；
ORTHOMCL11025	1	0	1	1	Mo_GLEAN_10001230 OOU_Y34scaffold00588g5 OOW_P131scaffold00456g4	；
ORTHOMCL11026	1	0	1	1	Mo_GLEAN_10001231 OOU_Y34scaffold01095g5 OOW_P131scaffold00456g5	；
ORTHOMCL11027	1	0	1	1	Mo_GLEAN_10001236 OOU_Y34scaffold00614g2 OOW_P131scaffold01292g2	；
ORTHOMCL11028	1	0	1	1	Mo_GLEAN_10001240 OOU_Y34scaffold00340g2 OOW_P131scaffold00623g2	；
ORTHOMCL11029	1	0	1	1	Mo_GLEAN_10001241 OOU_Y34scaffold00340g1 OOW_P131scaffold00623g1	；
ORTHOMCL1103	1	1	1	1	MGG_00917 Mo_GLEAN_10013180 OOU_Y34scaffold00126g105 OOW_P131scaffold00345g73	；
ORTHOMCL11030	1	0	1	1	Mo_GLEAN_10001245 OOU_Y34scaffold00713g8 OOW_P131scaffold01003g2	；
ORTHOMCL11031	1	0	1	1	Mo_GLEAN_10001246 OOU_Y34scaffold00713g7 OOW_P131scaffold01003g3	；
ORTHOMCL11032	1	0	1	1	Mo_GLEAN_10001247 OOU_Y34scaffold00713g6 OOW_P131scaffold01003g4	；
ORTHOMCL11033	1	0	1	1	Mo_GLEAN_10001248 OOU_Y34scaffold00713g5 OOW_P131scaffold01003g5	；
ORTHOMCL11034	1	0	1	1	Mo_GLEAN_10001249 OOU_Y34scaffold00713g4 OOW_P131scaffold01003g6	；
ORTHOMCL11035	1	0	1	1	Mo_GLEAN_10001250 OOU_Y34scaffold00713g3 OOW_P131scaffold01003g7	；
ORTHOMCL11036	1	0	1	1	Mo_GLEAN_10001252 OOU_Y34scaffold00713g1 OOW_P131scaffold01003g9	；
ORTHOMCL11037	1	0	1	1	Mo_GLEAN_10001256 OOU_Y34scaffold00904g5 OOW_P131scaffold01172g2	；
ORTHOMCL11038	1	0	1	1	Mo_GLEAN_10001257 OOU_Y34scaffold00904g4 OOW_P131scaffold01172g3	；
ORTHOMCL11039	1	0	1	1	Mo_GLEAN_10001258 OOU_Y34scaffold00904g3 OOW_P131scaffold01172g4	；
ORTHOMCL1104	1	1	1	1	MGG_00918 Mo_GLEAN_10013179 OOU_Y34scaffold00126g106 OOW_P131scaffold00345g74	；
ORTHOMCL11040	1	0	1	1	Mo_GLEAN_10001260 OOU_Y34scaffold00904g1 OOW_P131scaffold01172g6	；
ORTHOMCL11041	1	0	1	1	Mo_GLEAN_10001262 OOU_Y34scaffold00829g2 OOW_P131scaffold01707g2	；
ORTHOMCL11042	1	0	1	1	Mo_GLEAN_10001280 OOU_Y34scaffold00498g13 OOW_P131scaffold01697g13	；
ORTHOMCL11043	1	0	1	1	Mo_GLEAN_10001293 OOU_Y34scaffold00498g2 OOW_P131scaffold01697g2	；
ORTHOMCL11044	1	0	1	1	Mo_GLEAN_10001302 OOU_Y34scaffold01014g5 OOW_P131scaffold01737g5	；
ORTHOMCL11045	2	0	1	0	Mo_GLEAN_10001314 Mo_GLEAN_10002950 OOW_P131scaffold01773g2	；
ORTHOMCL11046	1	0	1	1	Mo_GLEAN_10001315 OOU_Y34scaffold00166g3 OOW_P131scaffold01643g3	；
ORTHOMCL11047	1	0	1	1	Mo_GLEAN_10001316 OOU_Y34scaffold00166g2 OOW_P131scaffold01643g2	；
ORTHOMCL11048	1	0	1	1	Mo_GLEAN_10001384 OOU_Y34scaffold00491g2 OOW_P131scaffold00951g7	；
ORTHOMCL11049	1	0	1	1	Mo_GLEAN_10001389 OOU_Y34scaffold00491g6 OOW_P131scaffold00023g2	；
ORTHOMCL1105	1	1	1	1	MGG_00919 Mo_GLEAN_10013178 OOU_Y34scaffold00126g107 OOW_P131scaffold00345g75	；
ORTHOMCL11050	2	0	0	1	Mo_GLEAN_10001405 Mo_GLEAN_10002127 OOU_Y34scaffold00881g1	；
ORTHOMCL11051	1	0	1	1	Mo_GLEAN_10001412 OOU_Y34scaffold00820g3 OOW_P131scaffold00099g3	；
ORTHOMCL11052	1	0	1	1	Mo_GLEAN_10001414 OOU_Y34scaffold00820g4 OOW_P131scaffold00099g4	；
ORTHOMCL11053	1	0	2	0	Mo_GLEAN_10001418 OOW_P131scaffold01730g1 OOW_P131scaffold01741g1	；
ORTHOMCL11054	1	0	1	1	Mo_GLEAN_10001426 OOU_Y34scaffold00846g4 OOW_P131scaffold01513g3	；
ORTHOMCL11055	1	0	1	1	Mo_GLEAN_10001429 OOU_Y34scaffold00804g2 OOW_P131scaffold01428g2	；
ORTHOMCL11056	1	0	1	1	Mo_GLEAN_10001451 OOU_Y34scaffold00714g1 OOW_P131scaffold01596g1	；
ORTHOMCL11057	3	0	0	0	Mo_GLEAN_10001508 Mo_GLEAN_10003445 Mo_GLEAN_10011947	；
ORTHOMCL11058	1	0	1	1	Mo_GLEAN_10001512 OOU_Y34scaffold00722g2 OOW_P131scaffold00981g5	；
ORTHOMCL11059	1	0	1	1	Mo_GLEAN_10001612 OOU_Y34scaffold00214g18 OOW_P131scaffold00435g18	；
ORTHOMCL1106	1	1	1	1	MGG_00920 Mo_GLEAN_10013177 OOU_Y34scaffold00126g108 OOW_P131scaffold00345g76	；
ORTHOMCL11060	1	0	1	1	Mo_GLEAN_10001714 OOU_Y34scaffold00706g12 OOW_P131scaffold00145g7	；
ORTHOMCL11061	1	0	1	1	Mo_GLEAN_10001766 OOU_Y34scaffold00067g3 OOW_P131scaffold01577g3	；
ORTHOMCL11062	1	0	1	1	Mo_GLEAN_10001767 OOU_Y34scaffold00067g2 OOW_P131scaffold01577g2	；
ORTHOMCL11063	1	0	1	1	Mo_GLEAN_10001768 OOU_Y34scaffold00067g1 OOW_P131scaffold01577g1	；
ORTHOMCL11064	1	0	1	1	Mo_GLEAN_10001830 OOU_Y34scaffold00767g3 OOW_P131scaffold01155g3	；
ORTHOMCL11065	1	0	1	1	Mo_GLEAN_10001835 OOU_Y34scaffold00517g1 OOW_P131scaffold01633g2	；
ORTHOMCL11066	1	0	1	1	Mo_GLEAN_10001869 OOU_Y34scaffold00745g11 OOW_P131scaffold01388g6	；
ORTHOMCL11067	1	0	1	1	Mo_GLEAN_10001965 OOU_Y34scaffold00626g11 OOW_P131scaffold01051g5	；
ORTHOMCL11068	1	0	1	1	Mo_GLEAN_10001970 OOU_Y34scaffold00626g7 OOW_P131scaffold01217g1	；
ORTHOMCL11069	1	0	1	1	Mo_GLEAN_10001972 OOU_Y34scaffold00626g5 OOW_P131scaffold00297g1	；
ORTHOMCL1107	1	1	1	1	MGG_00922 Mo_GLEAN_10013175 OOU_Y34scaffold00126g110 OOW_P131scaffold00345g78	；
ORTHOMCL11070	1	0	1	1	Mo_GLEAN_10001973 OOU_Y34scaffold00626g4 OOW_P131scaffold00297g2	；
ORTHOMCL11071	1	0	1	1	Mo_GLEAN_10002000 OOU_Y34scaffold00692g35 OOW_P131scaffold00279g26	；
ORTHOMCL11072	1	0	1	1	Mo_GLEAN_10002012 OOU_Y34scaffold00692g25 OOW_P131scaffold00279g16	；
ORTHOMCL11073	1	0	1	1	Mo_GLEAN_10002039 OOU_Y34scaffold00692g2 OOW_P131scaffold00594g2	；
ORTHOMCL11074	1	0	1	1	Mo_GLEAN_10002040 OOU_Y34scaffold00692g1 OOW_P131scaffold00594g1	；
ORTHOMCL11075	1	0	1	1	Mo_GLEAN_10002098 OOU_Y34scaffold00416g3 OOW_P131scaffold00523g1	；
ORTHOMCL11076	1	0	1	1	Mo_GLEAN_10002131 OOU_Y34scaffold00303g2 OOW_P131scaffold00342g1	；
ORTHOMCL11077	1	0	1	1	Mo_GLEAN_10002256 OOU_Y34scaffold00685g8 OOW_P131scaffold00367g2	；
ORTHOMCL11078	1	0	1	1	Mo_GLEAN_10002276 OOU_Y34scaffold00399g4 OOW_P131scaffold01420g4	；
ORTHOMCL11079	1	0	1	1	Mo_GLEAN_10002277 OOU_Y34scaffold00399g3 OOW_P131scaffold01420g3	；
ORTHOMCL1108	1	1	1	1	MGG_00923 Mo_GLEAN_10013174 OOU_Y34scaffold00126g111 OOW_P131scaffold00345g79	；
ORTHOMCL11080	1	0	1	1	Mo_GLEAN_10002278 OOU_Y34scaffold00399g2 OOW_P131scaffold01420g2	；
ORTHOMCL11081	3	0	0	0	Mo_GLEAN_10002281 Mo_GLEAN_10002353 Mo_GLEAN_10004606	；
ORTHOMCL11082	1	0	1	1	Mo_GLEAN_10002367 OOU_Y34scaffold01031g20 OOW_P131scaffold00206g2	；
ORTHOMCL11083	1	0	1	1	Mo_GLEAN_10002368 OOU_Y34scaffold01031g19 OOW_P131scaffold00206g3	；
ORTHOMCL11084	1	0	1	1	Mo_GLEAN_10002369 OOU_Y34scaffold01031g18 OOW_P131scaffold00206g4	；
ORTHOMCL11085	1	0	1	1	Mo_GLEAN_10002370 OOU_Y34scaffold01031g17 OOW_P131scaffold00206g5	；
ORTHOMCL11086	1	0	1	1	Mo_GLEAN_10002372 OOU_Y34scaffold01031g16 OOW_P131scaffold00206g6	；
ORTHOMCL11087	1	0	1	1	Mo_GLEAN_10002374 OOU_Y34scaffold01031g14 OOW_P131scaffold00506g14	；
ORTHOMCL11088	1	0	1	1	Mo_GLEAN_10002376 OOU_Y34scaffold01031g13 OOW_P131scaffold00506g13	；
ORTHOMCL11089	1	0	1	1	Mo_GLEAN_10002377 OOU_Y34scaffold01031g12 OOW_P131scaffold00506g12	；
ORTHOMCL1109	1	1	1	1	MGG_00924 Mo_GLEAN_10013173 OOU_Y34scaffold00126g112 OOW_P131scaffold00345g80	；
ORTHOMCL11090	1	0	1	1	Mo_GLEAN_10002378 OOU_Y34scaffold01031g11 OOW_P131scaffold00506g11	；
ORTHOMCL11091	1	0	1	1	Mo_GLEAN_10002454 OOU_Y34scaffold00246g7 OOW_P131scaffold00422g7	；
ORTHOMCL11092	1	0	1	1	Mo_GLEAN_10002475 OOU_Y34scaffold01003g14 OOW_P131scaffold01291g27	；
ORTHOMCL11093	1	0	1	1	Mo_GLEAN_10002515 OOU_Y34scaffold00420g11 OOW_P131scaffold00374g2	；
ORTHOMCL11094	1	0	1	1	Mo_GLEAN_10002525 OOU_Y34scaffold00962g4 OOW_P131scaffold01220g1	；
ORTHOMCL11095	1	0	1	1	Mo_GLEAN_10002528 OOU_Y34scaffold00611g1 OOW_P131scaffold01712g1	；
ORTHOMCL11096	1	0	1	1	Mo_GLEAN_10002544 OOU_Y34scaffold00969g50 OOW_P131scaffold00516g2	；
ORTHOMCL11097	1	0	1	1	Mo_GLEAN_10002568 OOU_Y34scaffold00969g27 OOW_P131scaffold00516g26	；
ORTHOMCL11098	1	0	1	1	Mo_GLEAN_10002585 OOU_Y34scaffold00969g10 OOW_P131scaffold00102g10	；
ORTHOMCL11099	1	0	1	1	Mo_GLEAN_10002586 OOU_Y34scaffold00969g9 OOW_P131scaffold00102g9	；
ORTHOMCL111	2	2	2	2	MGG_07634 MGG_08583 Mo_GLEAN_10001554 Mo_GLEAN_10003860 OOU_Y34scaffold00370g23 OOU_Y34scaffold00719g15 OOW_P131scaffold01139g6 OOW_P131scaffold01302g17	；
ORTHOMCL1110	1	1	1	1	MGG_00926 Mo_GLEAN_10013164 OOU_Y34scaffold00126g120 OOW_P131scaffold00345g88	；
ORTHOMCL11100	1	0	1	1	Mo_GLEAN_10002587 OOU_Y34scaffold00969g8 OOW_P131scaffold00102g8	；
ORTHOMCL11101	1	0	1	1	Mo_GLEAN_10002588 OOU_Y34scaffold00969g7 OOW_P131scaffold00102g7	；
ORTHOMCL11102	1	0	1	1	Mo_GLEAN_10002589 OOU_Y34scaffold00969g6 OOW_P131scaffold00102g6	；
ORTHOMCL11103	1	0	1	1	Mo_GLEAN_10002590 OOU_Y34scaffold00969g5 OOW_P131scaffold00102g5	；
ORTHOMCL11104	1	0	1	1	Mo_GLEAN_10002591 OOU_Y34scaffold00969g4 OOW_P131scaffold00102g4	；
ORTHOMCL11105	1	0	1	1	Mo_GLEAN_10002592 OOU_Y34scaffold00969g3 OOW_P131scaffold00102g3	；
ORTHOMCL11106	1	0	1	1	Mo_GLEAN_10002660 OOU_Y34scaffold00100g5 OOW_P131scaffold01300g1	；
ORTHOMCL11107	1	0	1	1	Mo_GLEAN_10002662 OOU_Y34scaffold00100g3 OOW_P131scaffold00501g1	；
ORTHOMCL11108	1	0	1	1	Mo_GLEAN_10002663 OOU_Y34scaffold00100g2 OOW_P131scaffold00501g2	；
ORTHOMCL11109	1	0	1	1	Mo_GLEAN_10002713 OOU_Y34scaffold00054g5 OOW_P131scaffold00984g11	；
ORTHOMCL1111	1	1	1	1	MGG_00928 Mo_GLEAN_10013162 OOU_Y34scaffold00126g122 OOW_P131scaffold00345g90	；
ORTHOMCL11110	1	0	1	1	Mo_GLEAN_10002808 OOU_Y34scaffold00925g1 OOW_P131scaffold01570g24	；
ORTHOMCL11111	1	0	1	1	Mo_GLEAN_10002820 OOU_Y34scaffold00925g15 OOW_P131scaffold01570g10	；
ORTHOMCL11112	1	0	1	1	Mo_GLEAN_10002850 OOU_Y34scaffold00073g1 OOW_P131scaffold00389g32	；
ORTHOMCL11113	1	0	1	1	Mo_GLEAN_10002964 OOU_Y34scaffold00158g6 OOW_P131scaffold01090g4	；
ORTHOMCL11114	1	0	1	1	Mo_GLEAN_10003013 OOU_Y34scaffold01028g14 OOW_P131scaffold01619g15	；
ORTHOMCL11115	1	0	1	1	Mo_GLEAN_10003150 OOU_Y34scaffold00213g13 OOW_P131scaffold01128g15	；
ORTHOMCL11116	1	0	1	1	Mo_GLEAN_10003170 OOU_Y34scaffold00916g13 OOW_P131scaffold01615g7	；
ORTHOMCL11117	1	0	1	1	Mo_GLEAN_10003184 OOU_Y34scaffold00699g6 OOW_P131scaffold01535g2	；
ORTHOMCL11118	1	0	1	1	Mo_GLEAN_10003185 OOU_Y34scaffold00699g5 OOW_P131scaffold01535g3	；
ORTHOMCL11119	1	0	1	1	Mo_GLEAN_10003187 OOU_Y34scaffold00699g3 OOW_P131scaffold01535g6	；
ORTHOMCL1112	1	1	1	1	MGG_00929 Mo_GLEAN_10013161 OOU_Y34scaffold00126g123 OOW_P131scaffold00345g91	；
ORTHOMCL11120	1	0	1	1	Mo_GLEAN_10003188 OOU_Y34scaffold00699g2 OOW_P131scaffold01535g7	；
ORTHOMCL11121	1	0	1	1	Mo_GLEAN_10003190 OOU_Y34scaffold00202g1 OOW_P131scaffold01535g9	；
ORTHOMCL11122	1	0	1	1	Mo_GLEAN_10003191 OOU_Y34scaffold00202g2 OOW_P131scaffold01535g10	；
ORTHOMCL11123	1	0	1	1	Mo_GLEAN_10003192 OOU_Y34scaffold00202g3 OOW_P131scaffold01535g11	；
ORTHOMCL11124	1	0	1	1	Mo_GLEAN_10003193 OOU_Y34scaffold00202g4 OOW_P131scaffold01535g12	；
ORTHOMCL11125	1	0	1	1	Mo_GLEAN_10003194 OOU_Y34scaffold00508g6 OOW_P131scaffold01535g15	；
ORTHOMCL11126	1	0	1	1	Mo_GLEAN_10003195 OOU_Y34scaffold00508g5 OOW_P131scaffold01535g16	；
ORTHOMCL11127	1	0	1	1	Mo_GLEAN_10003196 OOU_Y34scaffold00508g4 OOW_P131scaffold01535g17	；
ORTHOMCL11128	1	0	1	1	Mo_GLEAN_10003197 OOU_Y34scaffold00508g3 OOW_P131scaffold01535g18	；
ORTHOMCL11129	1	0	1	1	Mo_GLEAN_10003198 OOU_Y34scaffold00508g2 OOW_P131scaffold00271g1	；
ORTHOMCL1113	1	1	1	1	MGG_00931 Mo_GLEAN_10013159 OOU_Y34scaffold00168g7 OOW_P131scaffold00345g94	；
ORTHOMCL11130	1	0	1	1	Mo_GLEAN_10003199 OOU_Y34scaffold00508g1 OOW_P131scaffold00271g2	；
ORTHOMCL11131	1	0	1	1	Mo_GLEAN_10003200 OOU_Y34scaffold00897g1 OOW_P131scaffold00271g3	；
ORTHOMCL11132	1	0	1	1	Mo_GLEAN_10003203 OOU_Y34scaffold00897g3 OOW_P131scaffold00864g2	；
ORTHOMCL11133	1	0	1	1	Mo_GLEAN_10003204 OOU_Y34scaffold00897g5 OOW_P131scaffold00864g4	；
ORTHOMCL11134	1	0	1	1	Mo_GLEAN_10003226 OOU_Y34scaffold00132g10 OOW_P131scaffold00961g2	；
ORTHOMCL11135	1	0	1	1	Mo_GLEAN_10003244 OOU_Y34scaffold00602g1 OOW_P131scaffold00014g1	；
ORTHOMCL11136	1	0	1	1	Mo_GLEAN_10003442 OOU_Y34scaffold00643g1 OOW_P131scaffold00405g2	；
ORTHOMCL11137	1	0	1	1	Mo_GLEAN_10003579 OOU_Y34scaffold00222g13 OOW_P131scaffold00511g6	；
ORTHOMCL11138	1	0	1	1	Mo_GLEAN_10003589 OOU_Y34scaffold00367g1 OOW_P131scaffold00493g1	；
ORTHOMCL11139	1	0	1	1	Mo_GLEAN_10003700 OOU_Y34scaffold00163g14 OOW_P131scaffold00273g7	；
ORTHOMCL1114	1	1	1	1	MGG_00932 Mo_GLEAN_10013158 OOU_Y34scaffold00168g6 OOW_P131scaffold00345g95	；
ORTHOMCL11140	1	0	1	1	Mo_GLEAN_10003768 OOU_Y34scaffold00146g1 OOW_P131scaffold00634g2	；
ORTHOMCL11141	1	0	1	1	Mo_GLEAN_10003812 OOU_Y34scaffold00211g4 OOW_P131scaffold01119g4	；
ORTHOMCL11142	1	0	1	1	Mo_GLEAN_10003857 OOU_Y34scaffold00370g27 OOW_P131scaffold01302g13	；
ORTHOMCL11143	1	0	1	1	Mo_GLEAN_10003892 OOU_Y34scaffold00018g1 OOW_P131scaffold01580g1	；
ORTHOMCL11144	1	0	1	1	Mo_GLEAN_10003896 OOU_Y34scaffold00306g6 OOW_P131scaffold00079g6	；
ORTHOMCL11145	1	0	1	1	Mo_GLEAN_10003939 OOU_Y34scaffold00798g2 OOW_P131scaffold00104g3	；
ORTHOMCL11146	1	0	1	1	Mo_GLEAN_10003941 OOU_Y34scaffold00798g4 OOW_P131scaffold00104g5	；
ORTHOMCL11147	1	0	1	1	Mo_GLEAN_10003942 OOU_Y34scaffold00798g5 OOW_P131scaffold00104g6	；
ORTHOMCL11148	1	0	1	1	Mo_GLEAN_10003943 OOU_Y34scaffold00798g6 OOW_P131scaffold00104g7	；
ORTHOMCL11149	1	0	1	1	Mo_GLEAN_10004027 OOU_Y34scaffold00475g2 OOW_P131scaffold00122g2	；
ORTHOMCL1115	1	1	1	1	MGG_00933 Mo_GLEAN_10013157 OOU_Y34scaffold00168g5 OOW_P131scaffold00345g96	；
ORTHOMCL11150	1	0	1	1	Mo_GLEAN_10004043 OOU_Y34scaffold01073g16 OOW_P131scaffold01517g10	；
ORTHOMCL11151	1	0	1	1	Mo_GLEAN_10004099 OOU_Y34scaffold00119g4 OOW_P131scaffold00034g31	；
ORTHOMCL11152	1	0	1	1	Mo_GLEAN_10004145 OOU_Y34scaffold00267g6 OOW_P131scaffold00525g6	；
ORTHOMCL11153	1	0	1	1	Mo_GLEAN_10004149 OOU_Y34scaffold00267g2 OOW_P131scaffold00525g2	；
ORTHOMCL11154	1	0	1	1	Mo_GLEAN_10004329 OOU_Y34scaffold00162g54 OOW_P131scaffold01287g29	；
ORTHOMCL11155	1	0	1	1	Mo_GLEAN_10004361 OOU_Y34scaffold00162g22 OOW_P131scaffold01287g62	；
ORTHOMCL11156	1	0	1	1	Mo_GLEAN_10004453 OOU_Y34scaffold00334g32 OOW_P131scaffold00344g25	；
ORTHOMCL11157	1	0	1	1	Mo_GLEAN_10004467 OOU_Y34scaffold00066g6 OOW_P131scaffold00689g6	；
ORTHOMCL11158	1	0	1	1	Mo_GLEAN_10004503 OOU_Y34scaffold00572g1 OOW_P131scaffold01642g2	；
ORTHOMCL11159	1	0	1	1	Mo_GLEAN_10004676 OOU_Y34scaffold00735g8 OOW_P131scaffold00100g6	；
ORTHOMCL1116	1	1	1	1	MGG_00934 Mo_GLEAN_10013156 OOU_Y34scaffold00168g4 OOW_P131scaffold00345g97	；
ORTHOMCL11160	1	0	1	1	Mo_GLEAN_10004751 OOU_Y34scaffold00641g10 OOW_P131scaffold00246g10	；
ORTHOMCL11161	1	0	1	1	Mo_GLEAN_10004775 OOU_Y34scaffold00887g5 OOW_P131scaffold00509g5	；
ORTHOMCL11162	3	0	0	0	Mo_GLEAN_10004799 Mo_GLEAN_10007205 Mo_GLEAN_10007368	；
ORTHOMCL11163	1	0	1	1	Mo_GLEAN_10004906 OOU_Y34scaffold01005g2 OOW_P131scaffold01138g72	；
ORTHOMCL11164	1	0	1	1	Mo_GLEAN_10004914 OOU_Y34scaffold01005g10 OOW_P131scaffold01138g64	；
ORTHOMCL11165	1	0	1	1	Mo_GLEAN_10004935 OOU_Y34scaffold01005g32 OOW_P131scaffold01138g45	；
ORTHOMCL11166	1	0	1	1	Mo_GLEAN_10004999 OOU_Y34scaffold01005g94 OOW_P131scaffold01159g4	；
ORTHOMCL11167	1	0	1	1	Mo_GLEAN_10005034 OOU_Y34scaffold00553g1 OOW_P131scaffold01323g5	；
ORTHOMCL11168	1	0	1	1	Mo_GLEAN_10005055 OOU_Y34scaffold00320g1 OOW_P131scaffold01635g2	；
ORTHOMCL11169	1	0	1	1	Mo_GLEAN_10005069 OOU_Y34scaffold00567g75 OOW_P131scaffold01338g11	；
ORTHOMCL1117	1	1	1	1	MGG_00936 Mo_GLEAN_10013153 OOU_Y34scaffold00168g2 OOW_P131scaffold01094g2	；
ORTHOMCL11170	1	0	1	1	Mo_GLEAN_10005117 OOU_Y34scaffold00567g30 OOW_P131scaffold01338g59	；
ORTHOMCL11171	1	0	1	1	Mo_GLEAN_10005142 OOU_Y34scaffold00567g5 OOW_P131scaffold01338g83	；
ORTHOMCL11172	1	0	1	1	Mo_GLEAN_10005418 OOU_Y34scaffold00491g3 OOW_P131scaffold00951g6	；
ORTHOMCL11173	1	0	1	1	Mo_GLEAN_10005532 OOU_Y34scaffold00258g13 OOW_P131scaffold01043g11	；
ORTHOMCL11174	1	0	1	1	Mo_GLEAN_10005562 OOU_Y34scaffold00432g7 OOW_P131scaffold00434g3	；
ORTHOMCL11175	1	0	1	1	Mo_GLEAN_10005607 OOU_Y34scaffold00789g2 OOW_P131scaffold00392g5	；
ORTHOMCL11176	1	0	1	1	Mo_GLEAN_10005608 OOU_Y34scaffold00789g1 OOW_P131scaffold01279g1	；
ORTHOMCL11177	1	0	1	1	Mo_GLEAN_10005620 OOU_Y34scaffold00448g3 OOW_P131scaffold00503g3	；
ORTHOMCL11178	1	0	1	1	Mo_GLEAN_10005654 OOU_Y34scaffold00448g38 OOW_P131scaffold00333g26	；
ORTHOMCL11179	1	0	1	1	Mo_GLEAN_10005721 OOU_Y34scaffold00662g33 OOW_P131scaffold01288g3	；
ORTHOMCL1118	1	1	1	1	MGG_00937 Mo_GLEAN_10013152 OOU_Y34scaffold00832g1 OOW_P131scaffold01094g3	；
ORTHOMCL11180	1	0	1	1	Mo_GLEAN_10005756 OOU_Y34scaffold00495g2 OOW_P131scaffold01337g30	；
ORTHOMCL11181	1	0	1	1	Mo_GLEAN_10005928 OOU_Y34scaffold00542g23 OOW_P131scaffold01168g36	；
ORTHOMCL11182	1	0	1	1	Mo_GLEAN_10005957 OOU_Y34scaffold00542g54 OOW_P131scaffold00378g33	；
ORTHOMCL11183	1	0	1	1	Mo_GLEAN_10006029 OOU_Y34scaffold00818g5 OOW_P131scaffold01101g3	；
ORTHOMCL11184	1	0	1	1	Mo_GLEAN_10006055 OOU_Y34scaffold01021g11 OOW_P131scaffold01659g2	；
ORTHOMCL11185	1	0	1	1	Mo_GLEAN_10006081 OOU_Y34scaffold00505g3 OOW_P131scaffold01298g3	；
ORTHOMCL11186	1	0	1	1	Mo_GLEAN_10006082 OOU_Y34scaffold00505g2 OOW_P131scaffold01298g4	；
ORTHOMCL11187	1	0	1	1	Mo_GLEAN_10006129 OOU_Y34scaffold00595g2 OOW_P131scaffold01108g5	；
ORTHOMCL11188	1	0	1	1	Mo_GLEAN_10006167 OOU_Y34scaffold00552g116 OOW_P131scaffold01326g14	；
ORTHOMCL11189	1	0	1	1	Mo_GLEAN_10006168 OOU_Y34scaffold00552g115 OOW_P131scaffold01326g15	；
ORTHOMCL1119	1	1	1	1	MGG_00939 Mo_GLEAN_10013149 OOU_Y34scaffold00832g4 OOW_P131scaffold01094g5	；
ORTHOMCL11190	1	0	1	1	Mo_GLEAN_10006276 OOU_Y34scaffold00552g14 OOW_P131scaffold01198g54	；
ORTHOMCL11191	1	0	1	1	Mo_GLEAN_10006471 OOU_Y34scaffold00548g43 OOW_P131scaffold00450g1	；
ORTHOMCL11192	1	0	1	1	Mo_GLEAN_10006504 OOU_Y34scaffold00548g75 OOW_P131scaffold00142g11	；
ORTHOMCL11193	1	0	1	1	Mo_GLEAN_10006518 OOU_Y34scaffold00051g8 OOW_P131scaffold00564g2	；
ORTHOMCL11194	1	0	1	1	Mo_GLEAN_10006519 OOU_Y34scaffold00051g7 OOW_P131scaffold00564g3	；
ORTHOMCL11195	1	0	1	1	Mo_GLEAN_10006538 OOU_Y34scaffold00062g13 OOW_P131scaffold00365g4	；
ORTHOMCL11196	1	0	1	1	Mo_GLEAN_10006549 OOU_Y34scaffold00192g60 OOW_P131scaffold00455g62	；
ORTHOMCL11197	1	0	1	1	Mo_GLEAN_10006573 OOU_Y34scaffold00192g39 OOW_P131scaffold00455g41	；
ORTHOMCL11198	1	0	1	1	Mo_GLEAN_10006581 OOU_Y34scaffold00192g31 OOW_P131scaffold00455g33	；
ORTHOMCL11199	1	0	1	1	Mo_GLEAN_10006592 OOU_Y34scaffold00192g18 OOW_P131scaffold00455g20	；
ORTHOMCL112	2	2	2	2	MGG_08984 MGG_12721 Mo_GLEAN_10011875 Mo_GLEAN_10012042 OOU_Y34scaffold00288g21 OOU_Y34scaffold00726g92 OOW_P131scaffold00459g37 OOW_P131scaffold00572g19	；
ORTHOMCL1120	1	1	1	1	MGG_00940 Mo_GLEAN_10013148 OOU_Y34scaffold00832g5 OOW_P131scaffold01094g6	；
ORTHOMCL11200	1	0	1	1	Mo_GLEAN_10006643 OOU_Y34scaffold00149g7 OOW_P131scaffold00331g18	；
ORTHOMCL11201	1	0	1	1	Mo_GLEAN_10006653 OOU_Y34scaffold00149g17 OOW_P131scaffold00331g8	；
ORTHOMCL11202	1	0	1	1	Mo_GLEAN_10006732 OOU_Y34scaffold00464g55 OOW_P131scaffold00270g33	；
ORTHOMCL11203	1	0	1	1	Mo_GLEAN_10006888 OOU_Y34scaffold00551g2 OOW_P131scaffold01493g1	；
ORTHOMCL11204	1	0	1	1	Mo_GLEAN_10006903 OOU_Y34scaffold00534g91 OOW_P131scaffold01049g15	；
ORTHOMCL11205	1	0	1	1	Mo_GLEAN_10006906 OOU_Y34scaffold00534g88 OOW_P131scaffold01049g12	；
ORTHOMCL11206	1	0	1	1	Mo_GLEAN_10006995 OOU_Y34scaffold00836g9 OOW_P131scaffold00949g5	；
ORTHOMCL11207	1	0	1	1	Mo_GLEAN_10007031 OOU_Y34scaffold00533g43 OOW_P131scaffold00480g5	；
ORTHOMCL11208	1	0	1	1	Mo_GLEAN_10007044 OOU_Y34scaffold00533g27 OOW_P131scaffold00343g56	；
ORTHOMCL11209	1	0	1	1	Mo_GLEAN_10007046 OOU_Y34scaffold00533g25 OOW_P131scaffold00343g54	；
ORTHOMCL1121	1	1	1	1	MGG_00941 Mo_GLEAN_10013147 OOU_Y34scaffold00832g6 OOW_P131scaffold01094g7	；
ORTHOMCL11210	1	0	1	1	Mo_GLEAN_10007074 OOU_Y34scaffold00278g4 OOW_P131scaffold00343g26	；
ORTHOMCL11211	1	0	1	1	Mo_GLEAN_10007167 OOU_Y34scaffold00725g12 OOW_P131scaffold00400g27	；
ORTHOMCL11212	1	0	1	1	Mo_GLEAN_10007233 OOU_Y34scaffold00686g14 OOW_P131scaffold00408g5	；
ORTHOMCL11213	1	0	1	1	Mo_GLEAN_10007263 OOU_Y34scaffold00008g1 OOW_P131scaffold01093g1	；
ORTHOMCL11214	1	0	1	1	Mo_GLEAN_10007357 OOU_Y34scaffold00724g2 OOW_P131scaffold00508g2	；
ORTHOMCL11215	1	0	1	1	Mo_GLEAN_10007640 OOU_Y34scaffold00510g23 OOW_P131scaffold01120g16	；
ORTHOMCL11216	1	0	1	1	Mo_GLEAN_10007657 OOU_Y34scaffold00510g5 OOW_P131scaffold00613g5	；
ORTHOMCL11217	1	0	1	1	Mo_GLEAN_10007755 OOU_Y34scaffold00174g24 OOW_P131scaffold00542g1	；
ORTHOMCL11218	1	0	1	1	Mo_GLEAN_10007771 OOU_Y34scaffold00174g8 OOW_P131scaffold00302g15	；
ORTHOMCL11219	1	0	1	1	Mo_GLEAN_10007811 OOU_Y34scaffold00071g33 OOW_P131scaffold00314g120	；
ORTHOMCL1122	1	1	1	1	MGG_00942 Mo_GLEAN_10013146 OOU_Y34scaffold00832g7 OOW_P131scaffold01094g8	；
ORTHOMCL11220	1	0	1	1	Mo_GLEAN_10007983 OOU_Y34scaffold00177g37 OOW_P131scaffold00497g12	；
ORTHOMCL11221	1	0	1	1	Mo_GLEAN_10008031 OOU_Y34scaffold00207g18 OOW_P131scaffold00420g3	；
ORTHOMCL11222	1	0	1	1	Mo_GLEAN_10008115 OOU_Y34scaffold00657g17 OOW_P131scaffold00178g11	；
ORTHOMCL11223	1	0	1	1	Mo_GLEAN_10008123 OOU_Y34scaffold00657g8 OOW_P131scaffold00178g20	；
ORTHOMCL11224	1	0	1	1	Mo_GLEAN_10008154 OOU_Y34scaffold00530g9 OOW_P131scaffold00131g6	；
ORTHOMCL11225	1	0	1	1	Mo_GLEAN_10008156 OOU_Y34scaffold00530g8 OOW_P131scaffold00131g7	；
ORTHOMCL11226	1	0	1	1	Mo_GLEAN_10008172 OOU_Y34scaffold00245g25 OOW_P131scaffold00507g14	；
ORTHOMCL11227	1	0	1	1	Mo_GLEAN_10008238 OOU_Y34scaffold00590g42 OOW_P131scaffold00998g65	；
ORTHOMCL11228	1	0	1	1	Mo_GLEAN_10008266 OOU_Y34scaffold00590g71 OOW_P131scaffold00998g37	；
ORTHOMCL11229	1	0	1	1	Mo_GLEAN_10008318 OOU_Y34scaffold00022g44 OOW_P131scaffold00301g17	；
ORTHOMCL1123	1	1	1	1	MGG_00943 Mo_GLEAN_10013145 OOU_Y34scaffold00832g8 OOW_P131scaffold01094g9	；
ORTHOMCL11230	1	0	1	1	Mo_GLEAN_10008320 OOU_Y34scaffold00022g42 OOW_P131scaffold00301g19	；
ORTHOMCL11231	1	0	1	1	Mo_GLEAN_10008489 OOU_Y34scaffold01169g2 OOW_P131scaffold01110g2	；
ORTHOMCL11232	1	0	1	1	Mo_GLEAN_10008490 OOU_Y34scaffold01169g1 OOW_P131scaffold01110g3	；
ORTHOMCL11233	1	0	1	1	Mo_GLEAN_10008555 OOU_Y34scaffold00487g18 OOW_P131scaffold01331g24	；
ORTHOMCL11234	1	0	1	1	Mo_GLEAN_10008623 OOU_Y34scaffold00487g82 OOW_P131scaffold00303g15	；
ORTHOMCL11235	1	0	1	1	Mo_GLEAN_10008722 OOU_Y34scaffold00514g40 OOW_P131scaffold00186g10	；
ORTHOMCL11236	1	0	1	1	Mo_GLEAN_10008863 OOU_Y34scaffold00255g52 OOW_P131scaffold01349g28	；
ORTHOMCL11237	1	0	1	1	Mo_GLEAN_10008883 OOU_Y34scaffold00255g32 OOW_P131scaffold00751g20	；
ORTHOMCL11238	1	0	1	1	Mo_GLEAN_10008961 OOU_Y34scaffold00540g27 OOW_P131scaffold00153g3	；
ORTHOMCL11239	1	0	1	1	Mo_GLEAN_10008983 OOU_Y34scaffold00540g52 OOW_P131scaffold01057g17	；
ORTHOMCL1124	1	1	1	1	MGG_00944 Mo_GLEAN_10013144 OOU_Y34scaffold00832g9 OOW_P131scaffold01094g10	；
ORTHOMCL11240	1	0	1	1	Mo_GLEAN_10009005 OOU_Y34scaffold00540g75 OOW_P131scaffold00562g18	；
ORTHOMCL11241	1	0	1	1	Mo_GLEAN_10009231 OOU_Y34scaffold00648g5 OOW_P131scaffold01201g46	；
ORTHOMCL11242	1	0	1	1	Mo_GLEAN_10009460 OOU_Y34scaffold00663g9 OOW_P131scaffold00443g7	；
ORTHOMCL11243	1	0	1	1	Mo_GLEAN_10009472 OOU_Y34scaffold00663g19 OOW_P131scaffold01188g1	；
ORTHOMCL11244	1	0	1	1	Mo_GLEAN_10009630 OOU_Y34scaffold00140g90 OOW_P131scaffold01035g19	；
ORTHOMCL11245	1	0	1	1	Mo_GLEAN_10009664 OOU_Y34scaffold00140g120 OOW_P131scaffold01187g15	；
ORTHOMCL11246	1	0	1	1	Mo_GLEAN_10009844 OOU_Y34scaffold00855g3 OOW_P131scaffold01154g2	；
ORTHOMCL11247	1	0	1	1	Mo_GLEAN_10009858 OOU_Y34scaffold01180g6 OOW_P131scaffold00204g3	；
ORTHOMCL11248	1	0	1	1	Mo_GLEAN_10009991 OOU_Y34scaffold00773g18 OOW_P131scaffold01179g33	；
ORTHOMCL11249	1	0	1	1	Mo_GLEAN_10009999 OOU_Y34scaffold00773g26 OOW_P131scaffold01179g25	；
ORTHOMCL1125	1	1	1	1	MGG_00946 Mo_GLEAN_10013143 OOU_Y34scaffold00832g11 OOW_P131scaffold01094g12	；
ORTHOMCL11250	1	0	1	1	Mo_GLEAN_10010005 OOU_Y34scaffold00773g31 OOW_P131scaffold01179g20	；
ORTHOMCL11251	1	0	1	1	Mo_GLEAN_10010106 OOU_Y34scaffold00707g78 OOW_P131scaffold00522g3	；
ORTHOMCL11252	1	0	1	1	Mo_GLEAN_10010110 OOU_Y34scaffold00610g65 OOW_P131scaffold00323g41	；
ORTHOMCL11253	1	0	1	1	Mo_GLEAN_10010172 OOU_Y34scaffold00610g2 OOW_P131scaffold01039g12	；
ORTHOMCL11254	1	0	1	1	Mo_GLEAN_10010226 OOU_Y34scaffold00094g55 OOW_P131scaffold01076g23	；
ORTHOMCL11255	1	0	1	1	Mo_GLEAN_10010332 OOU_Y34scaffold00492g53 OOW_P131scaffold01519g11	；
ORTHOMCL11256	1	0	1	1	Mo_GLEAN_10010335 OOU_Y34scaffold00492g55 OOW_P131scaffold01519g9	；
ORTHOMCL11257	1	0	1	1	Mo_GLEAN_10010345 OOU_Y34scaffold00927g30 OOW_P131scaffold00062g30	；
ORTHOMCL11258	1	0	1	1	Mo_GLEAN_10010346 OOU_Y34scaffold00927g29 OOW_P131scaffold00062g29	；
ORTHOMCL11259	1	0	1	1	Mo_GLEAN_10010371 OOU_Y34scaffold00927g5 OOW_P131scaffold00062g5	；
ORTHOMCL1126	1	1	1	1	MGG_00947 Mo_GLEAN_10013142 OOU_Y34scaffold00832g12 OOW_P131scaffold01094g13	；
ORTHOMCL11260	1	0	1	1	Mo_GLEAN_10010483 OOU_Y34scaffold00696g4 OOW_P131scaffold00611g2	；
ORTHOMCL11261	1	0	1	1	Mo_GLEAN_10010484 OOU_Y34scaffold00696g3 OOW_P131scaffold00611g3	；
ORTHOMCL11262	1	0	1	1	Mo_GLEAN_10010485 OOU_Y34scaffold00696g2 OOW_P131scaffold00611g4	；
ORTHOMCL11263	1	0	1	1	Mo_GLEAN_10010486 OOU_Y34scaffold00459g1 OOW_P131scaffold00611g6	；
ORTHOMCL11264	1	0	1	1	Mo_GLEAN_10010492 OOU_Y34scaffold00434g3 OOW_P131scaffold00590g1	；
ORTHOMCL11265	1	0	1	1	Mo_GLEAN_10010703 OOU_Y34scaffold00666g33 OOW_P131scaffold01340g4	；
ORTHOMCL11266	1	0	1	1	Mo_GLEAN_10010813 OOU_Y34scaffold00233g11 OOW_P131scaffold00284g6	；
ORTHOMCL11267	1	0	1	1	Mo_GLEAN_10010829 OOU_Y34scaffold00210g4 OOW_P131scaffold01031g5	；
ORTHOMCL11268	1	0	1	1	Mo_GLEAN_10010890 OOU_Y34scaffold00458g32 OOW_P131scaffold01310g12	；
ORTHOMCL11269	1	0	1	1	Mo_GLEAN_10011009 OOU_Y34scaffold00419g1 OOW_P131scaffold00985g2	；
ORTHOMCL1127	1	1	1	1	MGG_00949 Mo_GLEAN_10013139 OOU_Y34scaffold00832g14 OOW_P131scaffold01094g15	；
ORTHOMCL11270	1	0	1	1	Mo_GLEAN_10011065 OOU_Y34scaffold00275g12 OOW_P131scaffold01007g8	；
ORTHOMCL11271	1	0	1	1	Mo_GLEAN_10011070 OOU_Y34scaffold00275g8 OOW_P131scaffold01007g4	；
ORTHOMCL11272	1	0	1	1	Mo_GLEAN_10011116 OOU_Y34scaffold00308g25 OOW_P131scaffold01299g27	；
ORTHOMCL11273	1	0	1	1	Mo_GLEAN_10011126 OOU_Y34scaffold00308g16 OOW_P131scaffold01299g36	；
ORTHOMCL11274	1	0	1	1	Mo_GLEAN_10011162 OOU_Y34scaffold00788g2 OOW_P131scaffold01629g2	；
ORTHOMCL11275	1	0	1	1	Mo_GLEAN_10011163 OOU_Y34scaffold00788g1 OOW_P131scaffold01629g1	；
ORTHOMCL11276	1	0	1	1	Mo_GLEAN_10011217 OOU_Y34scaffold00601g10 OOW_P131scaffold00156g4	；
ORTHOMCL11277	1	0	1	1	Mo_GLEAN_10011376 OOU_Y34scaffold00744g21 OOW_P131scaffold01166g21	；
ORTHOMCL11278	1	0	1	1	Mo_GLEAN_10011381 OOU_Y34scaffold00744g26 OOW_P131scaffold01166g26	；
ORTHOMCL11279	1	0	1	1	Mo_GLEAN_10011405 OOU_Y34scaffold00744g52 OOW_P131scaffold01358g19	；
ORTHOMCL1128	1	1	1	1	MGG_00951 Mo_GLEAN_10013135 OOU_Y34scaffold00832g16 OOW_P131scaffold01094g17	；
ORTHOMCL11280	1	0	1	1	Mo_GLEAN_10011443 OOU_Y34scaffold00619g23 OOW_P131scaffold01358g60	；
ORTHOMCL11281	1	0	1	1	Mo_GLEAN_10011445 OOU_Y34scaffold00619g25 OOW_P131scaffold01358g62	；
ORTHOMCL11282	1	0	1	1	Mo_GLEAN_10011499 OOU_Y34scaffold00619g79 OOW_P131scaffold01358g117	；
ORTHOMCL11283	1	0	1	1	Mo_GLEAN_10011644 OOU_Y34scaffold00087g49 OOW_P131scaffold00353g4	；
ORTHOMCL11284	1	0	1	1	Mo_GLEAN_10011671 OOU_Y34scaffold00087g22 OOW_P131scaffold00195g5	；
ORTHOMCL11285	1	0	1	1	Mo_GLEAN_10011756 OOU_Y34scaffold00228g3 OOW_P131scaffold00399g5	；
ORTHOMCL11286	1	0	1	1	Mo_GLEAN_10011761 OOU_Y34scaffold00240g71 OOW_P131scaffold01214g2	；
ORTHOMCL11287	1	0	1	1	Mo_GLEAN_10011789 OOU_Y34scaffold00240g42 OOW_P131scaffold01214g30	；
ORTHOMCL11288	1	0	1	1	Mo_GLEAN_10011818 OOU_Y34scaffold00240g14 OOW_P131scaffold00625g12	；
ORTHOMCL11289	1	0	1	1	Mo_GLEAN_10011832 OOU_Y34scaffold00642g5 OOW_P131scaffold01227g5	；
ORTHOMCL1129	1	1	1	1	MGG_00952 Mo_GLEAN_10013134 OOU_Y34scaffold00832g17 OOW_P131scaffold01094g18	；
ORTHOMCL11290	1	0	1	1	Mo_GLEAN_10011833 OOU_Y34scaffold00642g4 OOW_P131scaffold01227g4	；
ORTHOMCL11291	1	0	1	1	Mo_GLEAN_10011852 OOU_Y34scaffold00068g8 OOW_P131scaffold01267g1	；
ORTHOMCL11292	1	0	1	1	Mo_GLEAN_10011910 OOU_Y34scaffold00437g13 OOW_P131scaffold00357g10	；
ORTHOMCL11293	1	0	1	1	Mo_GLEAN_10011998 OOU_Y34scaffold00726g51 OOW_P131scaffold01377g17	；
ORTHOMCL11294	1	0	1	1	Mo_GLEAN_10012015 OOU_Y34scaffold00726g67 OOW_P131scaffold01377g2	；
ORTHOMCL11295	1	0	1	1	Mo_GLEAN_10012028 OOU_Y34scaffold00726g81 OOW_P131scaffold00459g50	；
ORTHOMCL11296	1	0	1	1	Mo_GLEAN_10012086 OOU_Y34scaffold00765g123 OOW_P131scaffold00317g7	；
ORTHOMCL11297	1	0	1	1	Mo_GLEAN_10012448 OOU_Y34scaffold00081g6 OOW_P131scaffold00082g6	；
ORTHOMCL11298	1	0	1	1	Mo_GLEAN_10012454 OOU_Y34scaffold00683g24 OOW_P131scaffold00527g1	；
ORTHOMCL11299	1	0	1	1	Mo_GLEAN_10012475 OOU_Y34scaffold00683g8 OOW_P131scaffold00415g7	；
ORTHOMCL113	2	2	2	2	MGG_09598 MGG_11098 Mo_GLEAN_10001854 Mo_GLEAN_10004578 OOU_Y34scaffold00133g1 OOU_Y34scaffold00517g16 OOW_P131scaffold00182g1 OOW_P131scaffold01772g12	；
ORTHOMCL1130	1	1	1	1	MGG_00953 Mo_GLEAN_10013133 OOU_Y34scaffold00832g18 OOW_P131scaffold01094g19	；
ORTHOMCL11300	1	0	1	1	Mo_GLEAN_10012500 OOU_Y34scaffold00247g51 OOW_P131scaffold01381g22	；
ORTHOMCL11301	1	0	1	1	Mo_GLEAN_10012529 OOU_Y34scaffold00247g22 OOW_P131scaffold01381g51	；
ORTHOMCL11302	1	0	1	1	Mo_GLEAN_10012695 OOU_Y34scaffold00559g26 OOW_P131scaffold00322g4	；
ORTHOMCL11303	1	0	1	1	Mo_GLEAN_10012701 OOU_Y34scaffold00559g31 OOW_P131scaffold01171g19	；
ORTHOMCL11304	1	0	1	1	Mo_GLEAN_10012714 OOU_Y34scaffold00559g42 OOW_P131scaffold01171g8	；
ORTHOMCL11305	1	0	1	1	Mo_GLEAN_10012722 OOU_Y34scaffold00253g5 OOW_P131scaffold00548g2	；
ORTHOMCL11306	1	0	1	1	Mo_GLEAN_10012727 OOU_Y34scaffold00363g4 OOW_P131scaffold00075g4	；
ORTHOMCL11307	1	0	1	1	Mo_GLEAN_10012757 OOU_Y34scaffold00748g21 OOW_P131scaffold01189g23	；
ORTHOMCL11308	1	0	1	1	Mo_GLEAN_10012774 OOU_Y34scaffold00748g4 OOW_P131scaffold00027g16	；
ORTHOMCL11309	1	0	1	1	Mo_GLEAN_10012791 OOU_Y34scaffold00091g3 OOW_P131scaffold01131g10	；
ORTHOMCL1131	1	1	1	1	MGG_00954 Mo_GLEAN_10013132 OOU_Y34scaffold00832g19 OOW_P131scaffold01094g20	；
ORTHOMCL11310	1	0	1	1	Mo_GLEAN_10012825 OOU_Y34scaffold00946g15 OOW_P131scaffold01694g7	；
ORTHOMCL11311	1	0	1	1	Mo_GLEAN_10012863 OOU_Y34scaffold00660g3 OOW_P131scaffold00245g5	；
ORTHOMCL11312	1	0	1	1	Mo_GLEAN_10012866 OOU_Y34scaffold00688g4 OOW_P131scaffold00994g2	；
ORTHOMCL11313	1	0	1	1	Mo_GLEAN_10012882 OOU_Y34scaffold00109g12 OOW_P131scaffold00610g8	；
ORTHOMCL11314	1	0	1	1	Mo_GLEAN_10012890 OOU_Y34scaffold00109g3 OOW_P131scaffold00488g3	；
ORTHOMCL11315	1	0	1	1	Mo_GLEAN_10013044 OOU_Y34scaffold00496g9 OOW_P131scaffold00512g11	；
ORTHOMCL11316	1	0	1	1	Mo_GLEAN_10013140 OOU_Y34scaffold00832g13 OOW_P131scaffold01094g14	；
ORTHOMCL11317	1	0	1	1	Mo_GLEAN_10013160 OOU_Y34scaffold00168g8 OOW_P131scaffold00345g93	；
ORTHOMCL11318	1	0	1	1	Mo_GLEAN_10013257 OOU_Y34scaffold00126g34 OOW_P131scaffold00345g3	；
ORTHOMCL11319	1	0	1	1	Mo_GLEAN_10013393 OOU_Y34scaffold00669g77 OOW_P131scaffold01068g13	；
ORTHOMCL1132	1	1	1	1	MGG_00956 Mo_GLEAN_10013131 OOU_Y34scaffold00462g1 OOW_P131scaffold00114g28	；
ORTHOMCL11320	1	0	1	1	Mo_GLEAN_10013463 OOU_Y34scaffold00669g4 OOW_P131scaffold01213g5	；
ORTHOMCL11321	1	0	1	1	Mo_GLEAN_10013503 OOU_Y34scaffold00099g30 OOW_P131scaffold00499g30	；
ORTHOMCL11322	1	0	1	1	Mo_GLEAN_10013539 OOU_Y34scaffold00528g10 OOW_P131scaffold00267g23	；
ORTHOMCL11323	1	0	1	1	Mo_GLEAN_10013579 OOU_Y34scaffold00528g49 OOW_P131scaffold00267g61	；
ORTHOMCL11324	1	0	1	1	Mo_GLEAN_10013686 OOU_Y34scaffold00522g6 OOW_P131scaffold01046g6	；
ORTHOMCL11325	1	0	1	1	Mo_GLEAN_10013888 OOU_Y34scaffold00608g24 OOW_P131scaffold00220g53	；
ORTHOMCL11326	1	0	1	1	Mo_GLEAN_10013891 OOU_Y34scaffold00608g26 OOW_P131scaffold00220g55	；
ORTHOMCL11327	1	0	1	1	Mo_GLEAN_10013898 OOU_Y34scaffold00608g32 OOW_P131scaffold00220g61	；
ORTHOMCL11328	0	0	0	3	OOU_Y34scaffold00079g4 OOU_Y34scaffold00877g2 OOU_Y34scaffold01039g5	；
ORTHOMCL11329	0	0	1	2	OOU_Y34scaffold00804g6 OOU_Y34scaffold00846g7 OOW_P131scaffold01409g2	；
ORTHOMCL1133	1	1	1	1	MGG_00957 Mo_GLEAN_10013130 OOU_Y34scaffold00462g2 OOW_P131scaffold00114g27	；
ORTHOMCL11330	0	0	1	2	OOU_Y34scaffold00846g5 OOU_Y34scaffold01115g3 OOW_P131scaffold01513g2	；
ORTHOMCL11331	0	0	1	2	OOU_Y34scaffold00858g3 OOU_Y34scaffold00960g1 OOW_P131scaffold01617g2	；
ORTHOMCL11332	0	0	1	2	OOU_Y34scaffold00862g1 OOU_Y34scaffold01171g6 OOW_P131scaffold01821g4	；
ORTHOMCL11333	1	1	0	0	MGG_00610 Mo_GLEAN_10013559	；
ORTHOMCL11334	1	1	0	0	MGG_00897 Mo_GLEAN_10013203	；
ORTHOMCL11335	1	1	0	0	MGG_00916 Mo_GLEAN_10013181	；
ORTHOMCL11336	1	1	0	0	MGG_01185 Mo_GLEAN_10007940	；
ORTHOMCL11337	1	1	0	0	MGG_01267 Mo_GLEAN_10008049	；
ORTHOMCL11338	1	1	0	0	MGG_01282 Mo_GLEAN_10008070	；
ORTHOMCL11339	1	1	0	0	MGG_01621 Mo_GLEAN_10004355	；
ORTHOMCL1134	1	1	1	1	MGG_00958 Mo_GLEAN_10013129 OOU_Y34scaffold00462g3 OOW_P131scaffold00114g26	；
ORTHOMCL11340	1	1	0	0	MGG_01762 Mo_GLEAN_10004634	；
ORTHOMCL11341	1	1	0	0	MGG_01900 Mo_GLEAN_10000240	；
ORTHOMCL11342	1	1	0	0	MGG_02216 Mo_GLEAN_10000476	；
ORTHOMCL11343	1	1	0	0	MGG_02225 Mo_GLEAN_10007356	；
ORTHOMCL11344	0	1	1	0	MGG_02318 OOW_P131scaffold00088g3	；
ORTHOMCL11345	0	1	1	0	MGG_02319 OOW_P131scaffold00088g2	；
ORTHOMCL11346	0	1	1	0	MGG_02320 OOW_P131scaffold00088g1	；
ORTHOMCL11347	1	1	0	0	MGG_02610 Mo_GLEAN_10010521	；
ORTHOMCL11348	1	1	0	0	MGG_02713 Mo_GLEAN_10010659	；
ORTHOMCL11349	1	1	0	0	MGG_03108 Mo_GLEAN_10011155	；
ORTHOMCL1135	1	1	1	1	MGG_00959 Mo_GLEAN_10013128 OOU_Y34scaffold00462g4 OOW_P131scaffold00114g25	；
ORTHOMCL11350	1	1	0	0	MGG_03416 Mo_GLEAN_10011936	；
ORTHOMCL11351	1	1	0	0	MGG_03819 Mo_GLEAN_10008507	；
ORTHOMCL11352	1	1	0	0	MGG_03820 Mo_GLEAN_10008508	；
ORTHOMCL11353	1	1	0	0	MGG_04291 Mo_GLEAN_10000133	；
ORTHOMCL11354	1	1	0	0	MGG_04493 Mo_GLEAN_10004967	；
ORTHOMCL11355	1	1	0	0	MGG_04779 Mo_GLEAN_10001614	；
ORTHOMCL11356	1	1	0	0	MGG_04784 Mo_GLEAN_10000117	；
ORTHOMCL11357	0	1	0	1	MGG_05204 OOU_Y34scaffold00516g98	；
ORTHOMCL11358	1	1	0	0	MGG_05397 Mo_GLEAN_10003221	；
ORTHOMCL11359	1	1	0	0	MGG_05797 Mo_GLEAN_10003621	；
ORTHOMCL1136	1	1	1	1	MGG_00960 Mo_GLEAN_10013127 OOU_Y34scaffold00462g5 OOW_P131scaffold00114g24	；
ORTHOMCL11360	1	1	0	0	MGG_05798 Mo_GLEAN_10003622	；
ORTHOMCL11361	1	1	0	0	MGG_05800 Mo_GLEAN_10003623	；
ORTHOMCL11362	1	1	0	0	MGG_05802 Mo_GLEAN_10003624	；
ORTHOMCL11363	0	1	0	1	MGG_05883 OOU_Y34scaffold00603g1	；
ORTHOMCL11364	1	1	0	0	MGG_06036 Mo_GLEAN_10006742	；
ORTHOMCL11365	1	1	0	0	MGG_06302 Mo_GLEAN_10012700	；
ORTHOMCL11366	1	1	0	0	MGG_06362 Mo_GLEAN_10012633	；
ORTHOMCL11367	1	1	0	0	MGG_06520 Mo_GLEAN_10012445	；
ORTHOMCL11368	0	1	0	1	MGG_06800 OOU_Y34scaffold01042g2	；
ORTHOMCL11369	1	1	0	0	MGG_07217 Mo_GLEAN_10009896	；
ORTHOMCL1137	1	1	1	1	MGG_00961 Mo_GLEAN_10013126 OOU_Y34scaffold00462g6 OOW_P131scaffold00114g23	；
ORTHOMCL11370	1	1	0	0	MGG_07952 Mo_GLEAN_10001352	；
ORTHOMCL11371	0	1	1	0	MGG_07984 OOW_P131scaffold01624g1	；
ORTHOMCL11372	1	1	0	0	MGG_08194 Mo_GLEAN_10010157	；
ORTHOMCL11373	1	1	0	0	MGG_08214 Mo_GLEAN_10000210	；
ORTHOMCL11374	1	1	0	0	MGG_08287 Mo_GLEAN_10002788	；
ORTHOMCL11375	1	1	0	0	MGG_08489 Mo_GLEAN_10003506	；
ORTHOMCL11376	1	1	0	0	MGG_08529 Mo_GLEAN_10003784	；
ORTHOMCL11377	0	1	0	1	MGG_08957 OOU_Y34scaffold00501g4	；
ORTHOMCL11378	1	1	0	0	MGG_09384 Mo_GLEAN_10005530	；
ORTHOMCL11379	1	1	0	0	MGG_09425 Mo_GLEAN_10005581	；
ORTHOMCL1138	1	1	1	1	MGG_00962 Mo_GLEAN_10013125 OOU_Y34scaffold00462g7 OOW_P131scaffold00114g22	；
ORTHOMCL11380	1	1	0	0	MGG_09500 Mo_GLEAN_10006428	；
ORTHOMCL11381	0	1	0	1	MGG_09581 OOU_Y34scaffold00902g2	；
ORTHOMCL11382	0	1	1	0	MGG_09583 OOW_P131scaffold01723g2	；
ORTHOMCL11383	1	1	0	0	MGG_09617 Mo_GLEAN_10004553	；
ORTHOMCL11384	1	1	0	0	MGG_09781 Mo_GLEAN_10002650	；
ORTHOMCL11385	0	1	1	0	MGG_09789 OOW_P131scaffold00956g1	；
ORTHOMCL11386	0	1	1	0	MGG_10073 OOW_P131scaffold00567g1	；
ORTHOMCL11387	0	1	0	1	MGG_10484 OOU_Y34scaffold00535g5	；
ORTHOMCL11388	0	1	0	1	MGG_10542 OOU_Y34scaffold01105g1	；
ORTHOMCL11389	1	1	0	0	MGG_10546 Mo_GLEAN_10001628	；
ORTHOMCL1139	1	1	1	1	MGG_00963 Mo_GLEAN_10013124 OOU_Y34scaffold00462g8 OOW_P131scaffold00114g21	；
ORTHOMCL11390	1	1	0	0	MGG_10551 Mo_GLEAN_10001623	；
ORTHOMCL11391	1	1	0	0	MGG_10759 Mo_GLEAN_10000132	；
ORTHOMCL11392	0	1	1	0	MGG_10777 OOW_P131scaffold01822g6	；
ORTHOMCL11393	1	1	0	0	MGG_10780 Mo_GLEAN_10012854	；
ORTHOMCL11394	1	1	0	0	MGG_10896 Mo_GLEAN_10000852	；
ORTHOMCL11395	1	1	0	0	MGG_10897 Mo_GLEAN_10000851	；
ORTHOMCL11396	0	1	1	0	MGG_10975 OOW_P131scaffold01573g1	；
ORTHOMCL11397	0	2	0	0	MGG_11004 MGG_16345	；
ORTHOMCL11398	1	1	0	0	MGG_11146 Mo_GLEAN_10004632	；
ORTHOMCL11399	1	1	0	0	MGG_11156 Mo_GLEAN_10004233	；
ORTHOMCL114	2	2	2	2	MGG_10027 MGG_16361 Mo_GLEAN_10001504 Mo_GLEAN_10003276 OOU_Y34scaffold00060g1 OOU_Y34scaffold00467g14 OOW_P131scaffold00242g3 OOW_P131scaffold00366g10	；
ORTHOMCL1140	1	1	1	1	MGG_00964 Mo_GLEAN_10013123 OOU_Y34scaffold00462g9 OOW_P131scaffold00114g20	；
ORTHOMCL11400	1	1	0	0	MGG_11166 Mo_GLEAN_10004284	；
ORTHOMCL11401	1	1	0	0	MGG_11179 Mo_GLEAN_10004380	；
ORTHOMCL11402	1	1	0	0	MGG_11214 Mo_GLEAN_10008222	；
ORTHOMCL11403	1	1	0	0	MGG_11227 Mo_GLEAN_10008138	；
ORTHOMCL11404	1	1	0	0	MGG_11285 Mo_GLEAN_10011869	；
ORTHOMCL11405	1	1	0	0	MGG_11288 Mo_GLEAN_10011854	；
ORTHOMCL11406	0	1	0	1	MGG_11304 OOU_Y34scaffold00240g1	；
ORTHOMCL11407	1	1	0	0	MGG_11330 Mo_GLEAN_10011721	；
ORTHOMCL11408	1	1	0	0	MGG_11336 Mo_GLEAN_10011679	；
ORTHOMCL11409	1	1	0	0	MGG_11338 Mo_GLEAN_10011673	；
ORTHOMCL1141	1	1	1	1	MGG_00965 Mo_GLEAN_10013122 OOU_Y34scaffold00462g10 OOW_P131scaffold00114g19	；
ORTHOMCL11410	1	1	0	0	MGG_11397 Mo_GLEAN_10011357	；
ORTHOMCL11411	1	1	0	0	MGG_11462 Mo_GLEAN_10013136	；
ORTHOMCL11412	1	1	0	0	MGG_11472 Mo_GLEAN_10013200	；
ORTHOMCL11413	1	1	0	0	MGG_11492 Mo_GLEAN_10013332	；
ORTHOMCL11414	1	1	0	0	MGG_11525 Mo_GLEAN_10013476	；
ORTHOMCL11415	1	1	0	0	MGG_11573 Mo_GLEAN_10013732	；
ORTHOMCL11416	1	1	0	0	MGG_11674 Mo_GLEAN_10002855	；
ORTHOMCL11417	1	1	0	0	MGG_11681 Mo_GLEAN_10002885	；
ORTHOMCL11418	1	1	0	0	MGG_11688 Mo_GLEAN_10002913	；
ORTHOMCL11419	1	1	0	0	MGG_11708 Mo_GLEAN_10009122	；
ORTHOMCL1142	1	1	1	1	MGG_00966 Mo_GLEAN_10013121 OOU_Y34scaffold00462g11 OOW_P131scaffold00114g18	；
ORTHOMCL11420	1	1	0	0	MGG_11723 Mo_GLEAN_10009206	；
ORTHOMCL11421	1	1	0	0	MGG_11728 Mo_GLEAN_10009243	；
ORTHOMCL11422	1	1	0	0	MGG_11731 Mo_GLEAN_10009269	；
ORTHOMCL11423	1	1	0	0	MGG_11746 Mo_GLEAN_10009307	；
ORTHOMCL11424	1	1	0	0	MGG_11785 Mo_GLEAN_10009465	；
ORTHOMCL11425	1	1	0	0	MGG_11804 Mo_GLEAN_10009596	；
ORTHOMCL11426	1	1	0	0	MGG_11818 Mo_GLEAN_10009660	；
ORTHOMCL11427	1	1	0	0	MGG_11819 Mo_GLEAN_10009661	；
ORTHOMCL11428	1	1	0	0	MGG_11859 Mo_GLEAN_10006911	；
ORTHOMCL11429	1	1	0	0	MGG_11877 Mo_GLEAN_10007019	；
ORTHOMCL1143	1	1	1	1	MGG_00967 Mo_GLEAN_10013120 OOU_Y34scaffold00462g12 OOW_P131scaffold00114g17	；
ORTHOMCL11430	1	1	0	0	MGG_11894 Mo_GLEAN_10007122	；
ORTHOMCL11431	1	1	0	0	MGG_11952 Mo_GLEAN_10001365	；
ORTHOMCL11432	1	1	0	0	MGG_12026 Mo_GLEAN_10005560	；
ORTHOMCL11433	1	1	0	0	MGG_12092 Mo_GLEAN_10008610	；
ORTHOMCL11434	1	1	0	0	MGG_12096 Mo_GLEAN_10008632	；
ORTHOMCL11435	1	1	0	0	MGG_12114 Mo_GLEAN_10008676	；
ORTHOMCL11436	1	1	0	0	MGG_12124 Mo_GLEAN_10008702	；
ORTHOMCL11437	1	1	0	0	MGG_12127 Mo_GLEAN_10008733	；
ORTHOMCL11438	1	1	0	0	MGG_12139 Mo_GLEAN_10008804	；
ORTHOMCL11439	1	1	0	0	MGG_12142 Mo_GLEAN_10008815	；
ORTHOMCL1144	1	1	1	1	MGG_00968 Mo_GLEAN_10013119 OOU_Y34scaffold00462g13 OOW_P131scaffold00114g16	；
ORTHOMCL11440	1	1	0	0	MGG_12163 Mo_GLEAN_10008921	；
ORTHOMCL11441	1	1	0	0	MGG_12178 Mo_GLEAN_10008978	；
ORTHOMCL11442	1	1	0	0	MGG_12181 Mo_GLEAN_10008987	；
ORTHOMCL11443	1	1	0	0	MGG_12230 Mo_GLEAN_10001779	；
ORTHOMCL11444	1	1	0	0	MGG_12239 Mo_GLEAN_10002390	；
ORTHOMCL11445	1	1	0	0	MGG_12272 Mo_GLEAN_10010292	；
ORTHOMCL11446	1	1	0	0	MGG_12290 Mo_GLEAN_10010235	；
ORTHOMCL11447	1	1	0	0	MGG_12303 Mo_GLEAN_10010198	；
ORTHOMCL11448	1	1	0	0	MGG_12313 Mo_GLEAN_10010148	；
ORTHOMCL11449	1	1	0	0	MGG_12323 Mo_GLEAN_10010125	；
ORTHOMCL1145	1	1	1	1	MGG_00969 Mo_GLEAN_10013118 OOU_Y34scaffold00462g14 OOW_P131scaffold00114g15	；
ORTHOMCL11450	1	1	0	0	MGG_12366 Mo_GLEAN_10009953	；
ORTHOMCL11451	1	1	0	0	MGG_12381 Mo_GLEAN_10009884	；
ORTHOMCL11452	1	1	0	0	MGG_12387 Mo_GLEAN_10009851	；
ORTHOMCL11453	1	1	0	0	MGG_12426 Mo_GLEAN_10009706	；
ORTHOMCL11454	1	1	0	0	MGG_12445 Mo_GLEAN_10003049	；
ORTHOMCL11455	1	1	0	0	MGG_12462 Mo_GLEAN_10002984	；
ORTHOMCL11456	1	1	0	0	MGG_12466 Mo_GLEAN_10002970	；
ORTHOMCL11457	1	1	0	0	MGG_12467 Mo_GLEAN_10002962	；
ORTHOMCL11458	1	1	0	0	MGG_12520 Mo_GLEAN_10011118	；
ORTHOMCL11459	1	1	0	0	MGG_12547 Mo_GLEAN_10010997	；
ORTHOMCL1146	1	1	1	1	MGG_00970 Mo_GLEAN_10013117 OOU_Y34scaffold00462g15 OOW_P131scaffold00114g14	；
ORTHOMCL11460	1	1	0	0	MGG_12569 Mo_GLEAN_10010867	；
ORTHOMCL11461	1	1	0	0	MGG_12582 Mo_GLEAN_10010830	；
ORTHOMCL11462	1	1	0	0	MGG_12603 Mo_GLEAN_10010678	；
ORTHOMCL11463	1	1	0	0	MGG_12637 Mo_GLEAN_10010573	；
ORTHOMCL11464	1	1	0	0	MGG_12699 Mo_GLEAN_10002564	；
ORTHOMCL11465	1	1	0	0	MGG_12708 Mo_GLEAN_10011962	；
ORTHOMCL11466	1	1	0	0	MGG_12714 Mo_GLEAN_10011999	；
ORTHOMCL11467	1	1	0	0	MGG_12728 Mo_GLEAN_10012077	；
ORTHOMCL11468	1	1	0	0	MGG_12759 Mo_GLEAN_10012214	；
ORTHOMCL11469	1	1	0	0	MGG_12764 Mo_GLEAN_10012256	；
ORTHOMCL1147	1	1	1	1	MGG_00971 Mo_GLEAN_10013116 OOU_Y34scaffold00462g16 OOW_P131scaffold00114g13	；
ORTHOMCL11470	1	1	0	0	MGG_12818 Mo_GLEAN_10012462	；
ORTHOMCL11471	1	1	0	0	MGG_12850 Mo_GLEAN_10012634	；
ORTHOMCL11472	1	1	0	0	MGG_12868 Mo_GLEAN_10012738	；
ORTHOMCL11473	1	1	0	0	MGG_12930 Mo_GLEAN_10007593	；
ORTHOMCL11474	1	1	0	0	MGG_12937 Mo_GLEAN_10007626	；
ORTHOMCL11475	1	1	0	0	MGG_12981 Mo_GLEAN_10000974	；
ORTHOMCL11476	1	1	0	0	MGG_13005 Mo_GLEAN_10006501	；
ORTHOMCL11477	1	1	0	0	MGG_13024 Mo_GLEAN_10002329	；
ORTHOMCL11478	1	1	0	0	MGG_13027 Mo_GLEAN_10002336	；
ORTHOMCL11479	1	1	0	0	MGG_13033 Mo_GLEAN_10002347	；
ORTHOMCL1148	1	1	1	1	MGG_00972 Mo_GLEAN_10013115 OOU_Y34scaffold00462g17 OOW_P131scaffold00114g12	；
ORTHOMCL11480	1	1	0	0	MGG_13035 Mo_GLEAN_10002350	；
ORTHOMCL11481	1	1	0	0	MGG_13107 Mo_GLEAN_10001168	；
ORTHOMCL11482	1	1	0	0	MGG_13118 Mo_GLEAN_10005307	；
ORTHOMCL11483	1	1	0	0	MGG_13180 Mo_GLEAN_10006525	；
ORTHOMCL11484	1	1	0	0	MGG_13182 Mo_GLEAN_10006532	；
ORTHOMCL11485	1	1	0	0	MGG_13191 Mo_GLEAN_10006578	；
ORTHOMCL11486	1	1	0	0	MGG_13205 Mo_GLEAN_10006634	；
ORTHOMCL11487	1	1	0	0	MGG_13209 Mo_GLEAN_10006659	；
ORTHOMCL11488	1	1	0	0	MGG_13216 Mo_GLEAN_10006686	；
ORTHOMCL11489	1	1	0	0	MGG_13226 Mo_GLEAN_10006714	；
ORTHOMCL1149	1	1	1	1	MGG_00973 Mo_GLEAN_10013114 OOU_Y34scaffold00462g18 OOW_P131scaffold00114g11	；
ORTHOMCL11490	1	1	0	0	MGG_13240 Mo_GLEAN_10006812	；
ORTHOMCL11491	1	1	0	0	MGG_13276 Mo_GLEAN_10003743	；
ORTHOMCL11492	1	1	0	0	MGG_13277 Mo_GLEAN_10003740	；
ORTHOMCL11493	1	1	0	0	MGG_13410 Mo_GLEAN_10006264	；
ORTHOMCL11494	1	1	0	0	MGG_13430 Mo_GLEAN_10001087	；
ORTHOMCL11495	1	1	0	0	MGG_13473 Mo_GLEAN_10005960	；
ORTHOMCL11496	1	1	0	0	MGG_13484 Mo_GLEAN_10005909	；
ORTHOMCL11497	1	1	0	0	MGG_13487 Mo_GLEAN_10005894	；
ORTHOMCL11498	1	1	0	0	MGG_13509 Mo_GLEAN_10005836	；
ORTHOMCL11499	1	1	0	0	MGG_13563 Mo_GLEAN_10011932	；
ORTHOMCL115	2	2	2	2	MGG_10859 MGG_13239 Mo_GLEAN_10000832 Mo_GLEAN_10006810 OOU_Y34scaffold00193g3 OOU_Y34scaffold00995g16 OOW_P131scaffold01322g22 OOW_P131scaffold01380g5	；
ORTHOMCL1150	1	1	1	1	MGG_00976 Mo_GLEAN_10013108 OOU_Y34scaffold00462g22 OOW_P131scaffold00114g6	；
ORTHOMCL11500	1	1	0	0	MGG_13585 Mo_GLEAN_10012840	；
ORTHOMCL11501	1	1	0	0	MGG_13654 Mo_GLEAN_10002481	；
ORTHOMCL11502	0	1	1	0	MGG_13679 OOW_P131scaffold00290g3	；
ORTHOMCL11503	1	1	0	0	MGG_13713 Mo_GLEAN_10003401	；
ORTHOMCL11504	1	1	0	0	MGG_13787 Mo_GLEAN_10004862	；
ORTHOMCL11505	1	1	0	0	MGG_13815 Mo_GLEAN_10004984	；
ORTHOMCL11506	1	1	0	0	MGG_13867 Mo_GLEAN_10000527	；
ORTHOMCL11507	1	1	0	0	MGG_13908 Mo_GLEAN_10001998	；
ORTHOMCL11508	1	1	0	0	MGG_13923 Mo_GLEAN_10001351	；
ORTHOMCL11509	1	1	0	0	MGG_13985 Mo_GLEAN_10003794	；
ORTHOMCL1151	1	1	1	1	MGG_00978 Mo_GLEAN_10013106 OOU_Y34scaffold00462g24 OOW_P131scaffold00114g4	；
ORTHOMCL11510	1	1	0	0	MGG_14000 Mo_GLEAN_10003833	；
ORTHOMCL11511	0	1	0	1	MGG_14023 OOU_Y34scaffold01176g4	；
ORTHOMCL11512	1	1	0	0	MGG_14071 Mo_GLEAN_10011257	；
ORTHOMCL11513	1	1	0	0	MGG_14073 Mo_GLEAN_10011239	；
ORTHOMCL11514	1	1	0	0	MGG_14082 Mo_GLEAN_10011211	；
ORTHOMCL11515	1	1	0	0	MGG_14099 Mo_GLEAN_10011172	；
ORTHOMCL11516	1	1	0	0	MGG_14113 Mo_GLEAN_10001217	；
ORTHOMCL11517	1	1	0	0	MGG_14116 Mo_GLEAN_10003924	；
ORTHOMCL11518	1	1	0	0	MGG_14117 Mo_GLEAN_10003926	；
ORTHOMCL11519	1	1	0	0	MGG_14146 Mo_GLEAN_10004025	；
ORTHOMCL1152	1	1	1	1	MGG_00979 Mo_GLEAN_10013105 OOU_Y34scaffold00462g25 OOW_P131scaffold00114g3	；
ORTHOMCL11520	1	1	0	0	MGG_14268 Mo_GLEAN_10002231	；
ORTHOMCL11521	1	1	0	0	MGG_14290 Mo_GLEAN_10002356	；
ORTHOMCL11522	1	1	0	0	MGG_14299 Mo_GLEAN_10001285	；
ORTHOMCL11523	1	1	0	0	MGG_14374 Mo_GLEAN_10000188	；
ORTHOMCL11524	1	1	0	0	MGG_14465 Mo_GLEAN_10011939	；
ORTHOMCL11525	1	1	0	0	MGG_14549 Mo_GLEAN_10009164	；
ORTHOMCL11526	1	1	0	0	MGG_14559 Mo_GLEAN_10009419	；
ORTHOMCL11527	1	1	0	0	MGG_14569 Mo_GLEAN_10009678	；
ORTHOMCL11528	1	1	0	0	MGG_14582 Mo_GLEAN_10007013	；
ORTHOMCL11529	1	1	0	0	MGG_14593 Mo_GLEAN_10001019	；
ORTHOMCL1153	1	1	1	1	MGG_00980 Mo_GLEAN_10013104 OOU_Y34scaffold00462g26 OOW_P131scaffold00114g2	；
ORTHOMCL11530	1	1	0	0	MGG_14595 Mo_GLEAN_10001007	；
ORTHOMCL11531	1	1	0	0	MGG_14599 Mo_GLEAN_10003415	；
ORTHOMCL11532	1	1	0	0	MGG_14601 Mo_GLEAN_10003400	；
ORTHOMCL11533	1	1	0	0	MGG_14604 Mo_GLEAN_10003373	；
ORTHOMCL11534	1	1	0	0	MGG_14605 Mo_GLEAN_10000799	；
ORTHOMCL11535	1	1	0	0	MGG_14629 Mo_GLEAN_10009268	；
ORTHOMCL11536	1	1	0	0	MGG_14634 Mo_GLEAN_10012914	；
ORTHOMCL11537	1	1	0	0	MGG_14642 Mo_GLEAN_10013138	；
ORTHOMCL11538	1	1	0	0	MGG_14648 Mo_GLEAN_10013182	；
ORTHOMCL11539	1	1	0	0	MGG_14664 Mo_GLEAN_10013490	；
ORTHOMCL1154	1	1	1	1	MGG_00981 Mo_GLEAN_10013103 OOU_Y34scaffold00462g27 OOW_P131scaffold00114g1	；
ORTHOMCL11540	1	1	0	0	MGG_14668 Mo_GLEAN_10013544	；
ORTHOMCL11541	1	1	0	0	MGG_14674 Mo_GLEAN_10013637	；
ORTHOMCL11542	1	1	0	0	MGG_14684 Mo_GLEAN_10013782	；
ORTHOMCL11543	0	1	0	1	MGG_14685 OOU_Y34scaffold00203g92	；
ORTHOMCL11544	1	1	0	0	MGG_14687 Mo_GLEAN_10013791	；
ORTHOMCL11545	1	1	0	0	MGG_14696 Mo_GLEAN_10013857	；
ORTHOMCL11546	1	1	0	0	MGG_14699 Mo_GLEAN_10013890	；
ORTHOMCL11547	1	1	0	0	MGG_14703 Mo_GLEAN_10013946	；
ORTHOMCL11548	1	1	0	0	MGG_14705 Mo_GLEAN_10013951	；
ORTHOMCL11549	1	1	0	0	MGG_14721 Mo_GLEAN_10002919	；
ORTHOMCL1155	1	1	1	1	MGG_00982 Mo_GLEAN_10013102 OOU_Y34scaffold00462g28 OOW_P131scaffold00393g2	；
ORTHOMCL11550	1	1	0	0	MGG_14729 Mo_GLEAN_10011272	；
ORTHOMCL11551	1	1	0	0	MGG_14734 Mo_GLEAN_10011305	；
ORTHOMCL11552	1	1	0	0	MGG_14735 Mo_GLEAN_10011312	；
ORTHOMCL11553	1	1	0	0	MGG_14753 Mo_GLEAN_10011648	；
ORTHOMCL11554	1	1	0	0	MGG_14756 Mo_GLEAN_10011743	；
ORTHOMCL11555	1	1	0	0	MGG_14759 Mo_GLEAN_10011766	；
ORTHOMCL11556	1	1	0	0	MGG_14779 Mo_GLEAN_10008228	；
ORTHOMCL11557	1	1	0	0	MGG_14807 Mo_GLEAN_10004328	；
ORTHOMCL11558	1	1	0	0	MGG_14812 Mo_GLEAN_10004257	；
ORTHOMCL11559	1	1	0	0	MGG_14850 Mo_GLEAN_10012473	；
ORTHOMCL1156	1	1	1	1	MGG_00983 Mo_GLEAN_10013101 OOU_Y34scaffold00462g29 OOW_P131scaffold00393g1	；
ORTHOMCL11560	1	1	0	0	MGG_14862 Mo_GLEAN_10012349	；
ORTHOMCL11561	1	1	0	0	MGG_14871 Mo_GLEAN_10012136	；
ORTHOMCL11562	1	1	0	0	MGG_14909 Mo_GLEAN_10008914	；
ORTHOMCL11563	1	1	0	0	MGG_14918 Mo_GLEAN_10008803	；
ORTHOMCL11564	1	1	0	0	MGG_14929 Mo_GLEAN_10005436	；
ORTHOMCL11565	1	1	0	0	MGG_14936 Mo_GLEAN_10008580	；
ORTHOMCL11566	1	1	0	0	MGG_14944 Mo_GLEAN_10008502	；
ORTHOMCL11567	1	1	0	0	MGG_14949 Mo_GLEAN_10005565	；
ORTHOMCL11568	1	1	0	0	MGG_14955 Mo_GLEAN_10005459	；
ORTHOMCL11569	0	1	1	0	MGG_14958 OOW_P131scaffold01512g1	；
ORTHOMCL1157	1	1	1	1	MGG_00984 Mo_GLEAN_10013100 OOU_Y34scaffold00462g30 OOW_P131scaffold00532g13	；
ORTHOMCL11570	1	1	0	0	MGG_14964 Mo_GLEAN_10001787	；
ORTHOMCL11571	0	2	0	0	MGG_14965 MGG_16489	；
ORTHOMCL11572	1	1	0	0	MGG_14989 Mo_GLEAN_10011062	；
ORTHOMCL11573	1	1	0	0	MGG_14994 Mo_GLEAN_10010973	；
ORTHOMCL11574	1	1	0	0	MGG_14997 Mo_GLEAN_10010935	；
ORTHOMCL11575	1	1	0	0	MGG_15000 Mo_GLEAN_10010891	；
ORTHOMCL11576	1	1	0	0	MGG_15006 Mo_GLEAN_10010847	；
ORTHOMCL11577	1	1	0	0	MGG_15017 Mo_GLEAN_10010618	；
ORTHOMCL11578	1	1	0	0	MGG_15064 Mo_GLEAN_10010155	；
ORTHOMCL11579	1	1	0	0	MGG_15066 Mo_GLEAN_10010150	；
ORTHOMCL1158	1	1	1	1	MGG_00985 Mo_GLEAN_10013099 OOU_Y34scaffold00462g31 OOW_P131scaffold00532g12	；
ORTHOMCL11580	1	1	0	0	MGG_15077 Mo_GLEAN_10010038	；
ORTHOMCL11581	1	1	0	0	MGG_15084 Mo_GLEAN_10009845	；
ORTHOMCL11582	1	1	0	0	MGG_15111 Mo_GLEAN_10006410	；
ORTHOMCL11583	1	1	0	0	MGG_15112 Mo_GLEAN_10006388	；
ORTHOMCL11584	1	1	0	0	MGG_15115 Mo_GLEAN_10000971	；
ORTHOMCL11585	1	1	0	0	MGG_15120 Mo_GLEAN_10007756	；
ORTHOMCL11586	1	1	0	0	MGG_15125 Mo_GLEAN_10007688	；
ORTHOMCL11587	1	1	0	0	MGG_15135 Mo_GLEAN_10007578	；
ORTHOMCL11588	1	1	0	0	MGG_15152 Mo_GLEAN_10004062	；
ORTHOMCL11589	1	1	0	0	MGG_15154 Mo_GLEAN_10005289	；
ORTHOMCL1159	1	1	1	1	MGG_00986 Mo_GLEAN_10013098 OOU_Y34scaffold00462g32 OOW_P131scaffold00532g11	；
ORTHOMCL11590	1	1	0	0	MGG_15165 Mo_GLEAN_10005104	；
ORTHOMCL11591	1	1	0	0	MGG_15166 Mo_GLEAN_10005099	；
ORTHOMCL11592	1	1	0	0	MGG_15174 Mo_GLEAN_10001147	；
ORTHOMCL11593	1	1	0	0	MGG_15187 Mo_GLEAN_10006036	；
ORTHOMCL11594	1	1	0	0	MGG_15193 Mo_GLEAN_10006096	；
ORTHOMCL11595	1	1	0	0	MGG_15197 Mo_GLEAN_10006147	；
ORTHOMCL11596	1	1	0	0	MGG_15200 Mo_GLEAN_10006160	；
ORTHOMCL11597	1	1	0	0	MGG_15201 Mo_GLEAN_10006162	；
ORTHOMCL11598	1	1	0	0	MGG_15206 Mo_GLEAN_10006240	；
ORTHOMCL11599	1	1	0	0	MGG_15220 Mo_GLEAN_10006348	；
ORTHOMCL116	3	3	1	1	MGG_10898 MGG_15792 MGG_15974 Mo_GLEAN_10000206 Mo_GLEAN_10000849 Mo_GLEAN_10003617 OOU_Y34scaffold01194g2 OOW_P131scaffold01526g1	；
ORTHOMCL1160	1	1	1	1	MGG_00987 Mo_GLEAN_10013097 OOU_Y34scaffold00462g33 OOW_P131scaffold00532g10	；
ORTHOMCL11600	1	1	0	0	MGG_15228 Mo_GLEAN_10006568	；
ORTHOMCL11601	1	1	0	0	MGG_15229 Mo_GLEAN_10006654	；
ORTHOMCL11602	1	1	0	0	MGG_15231 Mo_GLEAN_10006755	；
ORTHOMCL11603	1	1	0	0	MGG_15236 Mo_GLEAN_10006860	；
ORTHOMCL11604	1	1	0	0	MGG_15240 Mo_GLEAN_10003732	；
ORTHOMCL11605	1	1	0	0	MGG_15244 Mo_GLEAN_10002689	；
ORTHOMCL11606	1	1	0	0	MGG_15246 Mo_GLEAN_10002709	；
ORTHOMCL11607	1	1	0	0	MGG_15251 Mo_GLEAN_10003466	；
ORTHOMCL11608	1	1	0	0	MGG_15258 Mo_GLEAN_10002145	；
ORTHOMCL11609	1	1	0	0	MGG_15259 Mo_GLEAN_10002144	；
ORTHOMCL1161	1	1	1	1	MGG_00988 Mo_GLEAN_10013096 OOU_Y34scaffold00462g34 OOW_P131scaffold00532g9	；
ORTHOMCL11610	1	1	0	0	MGG_15265 Mo_GLEAN_10002028	；
ORTHOMCL11611	1	1	0	0	MGG_15271 Mo_GLEAN_10011941	；
ORTHOMCL11612	1	1	0	0	MGG_15302 Mo_GLEAN_10004892	；
ORTHOMCL11613	1	1	0	0	MGG_15312 Mo_GLEAN_10001606	；
ORTHOMCL11614	1	1	0	0	MGG_15314 Mo_GLEAN_10001618	；
ORTHOMCL11615	1	1	0	0	MGG_15326 Mo_GLEAN_10004668	；
ORTHOMCL11616	1	1	0	0	MGG_15327 Mo_GLEAN_10004683	；
ORTHOMCL11617	1	1	0	0	MGG_15330 Mo_GLEAN_10004782	；
ORTHOMCL11618	1	1	0	0	MGG_15332 Mo_GLEAN_10004791	；
ORTHOMCL11619	1	1	0	0	MGG_15338 Mo_GLEAN_10010376	；
ORTHOMCL1162	1	1	1	1	MGG_00989 Mo_GLEAN_10013095 OOU_Y34scaffold00462g35 OOW_P131scaffold00532g8	；
ORTHOMCL11620	0	1	1	0	MGG_15371 OOW_P131scaffold01414g1	；
ORTHOMCL11621	1	1	0	0	MGG_15376 Mo_GLEAN_10003935	；
ORTHOMCL11622	1	1	0	0	MGG_15377 Mo_GLEAN_10003954	；
ORTHOMCL11623	1	1	0	0	MGG_15379 Mo_GLEAN_10003976	；
ORTHOMCL11624	1	1	0	0	MGG_15380 Mo_GLEAN_10004011	；
ORTHOMCL11625	1	1	0	0	MGG_15384 Mo_GLEAN_10004421	；
ORTHOMCL11626	1	1	0	0	MGG_15385 Mo_GLEAN_10004429	；
ORTHOMCL11627	1	1	0	0	MGG_15389 Mo_GLEAN_10004533	；
ORTHOMCL11628	1	1	0	0	MGG_15409 Mo_GLEAN_10011181	；
ORTHOMCL11629	0	1	0	1	MGG_15410 OOU_Y34scaffold00973g4	；
ORTHOMCL1163	1	1	1	1	MGG_00990 Mo_GLEAN_10013094 OOU_Y34scaffold00462g36 OOW_P131scaffold00532g7	；
ORTHOMCL11630	0	1	0	1	MGG_15419 OOU_Y34scaffold00296g1	；
ORTHOMCL11631	0	1	0	1	MGG_15434 OOU_Y34scaffold00886g3	；
ORTHOMCL11632	1	1	0	0	MGG_15445 Mo_GLEAN_10003128	；
ORTHOMCL11633	1	1	0	0	MGG_15458 Mo_GLEAN_10001178	；
ORTHOMCL11634	1	1	0	0	MGG_15461 Mo_GLEAN_10000605	；
ORTHOMCL11635	1	1	0	0	MGG_15478 Mo_GLEAN_10009123	；
ORTHOMCL11636	1	1	0	0	MGG_15479 Mo_GLEAN_10009102	；
ORTHOMCL11637	1	1	0	0	MGG_15499 Mo_GLEAN_10001191	；
ORTHOMCL11638	0	1	0	1	MGG_15502 OOU_Y34scaffold00317g1	；
ORTHOMCL11639	1	1	0	0	MGG_15505 Mo_GLEAN_10011176	；
ORTHOMCL1164	1	1	1	1	MGG_00992 Mo_GLEAN_10013091 OOU_Y34scaffold00462g39 OOW_P131scaffold00532g4	；
ORTHOMCL11640	1	1	0	0	MGG_15518 Mo_GLEAN_10011219	；
ORTHOMCL11641	1	1	0	0	MGG_15519 Mo_GLEAN_10011227	；
ORTHOMCL11642	1	1	0	0	MGG_15524 Mo_GLEAN_10011286	；
ORTHOMCL11643	1	1	0	0	MGG_15529 Mo_GLEAN_10011328	；
ORTHOMCL11644	1	1	0	0	MGG_15533 Mo_GLEAN_10011348	；
ORTHOMCL11645	1	1	0	0	MGG_15539 Mo_GLEAN_10011386	；
ORTHOMCL11646	1	1	0	0	MGG_15543 Mo_GLEAN_10011429	；
ORTHOMCL11647	1	1	0	0	MGG_15552 Mo_GLEAN_10011520	；
ORTHOMCL11648	1	1	0	0	MGG_15555 Mo_GLEAN_10011527	；
ORTHOMCL11649	1	1	0	0	MGG_15559 Mo_GLEAN_10011539	；
ORTHOMCL1165	1	1	1	1	MGG_00993 Mo_GLEAN_10013089 OOU_Y34scaffold00462g41 OOW_P131scaffold00532g2	；
ORTHOMCL11650	1	1	0	0	MGG_15561 Mo_GLEAN_10011542	；
ORTHOMCL11651	1	1	0	0	MGG_15567 Mo_GLEAN_10011555	；
ORTHOMCL11652	1	1	0	0	MGG_15570 Mo_GLEAN_10011587	；
ORTHOMCL11653	1	1	0	0	MGG_15571 Mo_GLEAN_10011588	；
ORTHOMCL11654	1	1	0	0	MGG_15573 Mo_GLEAN_10011591	；
ORTHOMCL11655	1	1	0	0	MGG_15579 Mo_GLEAN_10011626	；
ORTHOMCL11656	1	1	0	0	MGG_15593 Mo_GLEAN_10011706	；
ORTHOMCL11657	1	1	0	0	MGG_15603 Mo_GLEAN_10011773	；
ORTHOMCL11658	1	1	0	0	MGG_15610 Mo_GLEAN_10011810	；
ORTHOMCL11659	1	1	0	0	MGG_15613 Mo_GLEAN_10011838	；
ORTHOMCL1166	1	1	1	1	MGG_00994 Mo_GLEAN_10013088 OOU_Y34scaffold00462g42 OOW_P131scaffold00532g1	；
ORTHOMCL11660	0	1	1	0	MGG_15615 OOW_P131scaffold01622g5	；
ORTHOMCL11661	0	1	0	1	MGG_15617 OOU_Y34scaffold00393g3	；
ORTHOMCL11662	0	1	0	1	MGG_15620 OOU_Y34scaffold00501g1	；
ORTHOMCL11663	1	1	0	0	MGG_15623 Mo_GLEAN_10011857	；
ORTHOMCL11664	1	1	0	0	MGG_15626 Mo_GLEAN_10011885	；
ORTHOMCL11665	1	1	0	0	MGG_15635 Mo_GLEAN_10007947	；
ORTHOMCL11666	1	1	0	0	MGG_15639 Mo_GLEAN_10007963	；
ORTHOMCL11667	1	1	0	0	MGG_15644 Mo_GLEAN_10007981	；
ORTHOMCL11668	1	1	0	0	MGG_15653 Mo_GLEAN_10008019	；
ORTHOMCL11669	1	1	0	0	MGG_15655 Mo_GLEAN_10008028	；
ORTHOMCL1167	1	1	1	1	MGG_00998 Mo_GLEAN_10013085 OOU_Y34scaffold00462g45 OOW_P131scaffold01132g3	；
ORTHOMCL11670	1	1	0	0	MGG_15657 Mo_GLEAN_10008044	；
ORTHOMCL11671	1	1	0	0	MGG_15658 Mo_GLEAN_10008060	；
ORTHOMCL11672	1	1	0	0	MGG_15661 Mo_GLEAN_10008073	；
ORTHOMCL11673	1	1	0	0	MGG_15662 Mo_GLEAN_10008075	；
ORTHOMCL11674	1	1	0	0	MGG_15664 Mo_GLEAN_10008077	；
ORTHOMCL11675	1	1	0	0	MGG_15665 Mo_GLEAN_10008078	；
ORTHOMCL11676	1	1	0	0	MGG_15678 Mo_GLEAN_10008155	；
ORTHOMCL11677	1	1	0	0	MGG_15685 Mo_GLEAN_10008182	；
ORTHOMCL11678	1	1	0	0	MGG_15692 Mo_GLEAN_10008227	；
ORTHOMCL11679	1	1	0	0	MGG_15695 Mo_GLEAN_10008236	；
ORTHOMCL1168	1	1	1	1	MGG_00999 Mo_GLEAN_10013084 OOU_Y34scaffold00462g46 OOW_P131scaffold01132g4	；
ORTHOMCL11680	1	1	0	0	MGG_15706 Mo_GLEAN_10008298	；
ORTHOMCL11681	1	1	0	0	MGG_15708 Mo_GLEAN_10008301	；
ORTHOMCL11682	1	1	0	0	MGG_15710 Mo_GLEAN_10008303	；
ORTHOMCL11683	1	1	0	0	MGG_15713 Mo_GLEAN_10008326	；
ORTHOMCL11684	1	1	0	0	MGG_15726 Mo_GLEAN_10008352	；
ORTHOMCL11685	1	1	0	0	MGG_15735 Mo_GLEAN_10008413	；
ORTHOMCL11686	1	1	0	0	MGG_15736 Mo_GLEAN_10004399	；
ORTHOMCL11687	1	1	0	0	MGG_15738 Mo_GLEAN_10004385	；
ORTHOMCL11688	1	1	0	0	MGG_15739 Mo_GLEAN_10004384	；
ORTHOMCL11689	1	1	0	0	MGG_15743 Mo_GLEAN_10004357	；
ORTHOMCL1169	1	1	1	1	MGG_01000 Mo_GLEAN_10013083 OOU_Y34scaffold00462g47 OOW_P131scaffold01132g5	；
ORTHOMCL11690	1	1	0	0	MGG_15746 Mo_GLEAN_10004342	；
ORTHOMCL11691	1	1	0	0	MGG_15756 Mo_GLEAN_10004276	；
ORTHOMCL11692	1	1	0	0	MGG_15765 Mo_GLEAN_10004663	；
ORTHOMCL11693	1	1	0	0	MGG_15770 Mo_GLEAN_10004681	；
ORTHOMCL11694	1	1	0	0	MGG_15772 Mo_GLEAN_10004684	；
ORTHOMCL11695	1	1	0	0	MGG_15773 Mo_GLEAN_10004685	；
ORTHOMCL11696	1	1	0	0	MGG_15776 Mo_GLEAN_10004702	；
ORTHOMCL11697	1	1	0	0	MGG_15778 Mo_GLEAN_10004706	；
ORTHOMCL11698	1	1	0	0	MGG_15781 Mo_GLEAN_10004722	；
ORTHOMCL11699	1	1	0	0	MGG_15782 Mo_GLEAN_10004746	；
ORTHOMCL117	2	2	2	2	MGG_11036 MGG_13809 Mo_GLEAN_10004944 Mo_GLEAN_10007380 OOU_Y34scaffold00033g56 OOU_Y34scaffold01005g42 OOW_P131scaffold00095g2 OOW_P131scaffold01138g36	；
ORTHOMCL1170	1	1	1	1	MGG_01001 Mo_GLEAN_10013081 OOU_Y34scaffold00462g49 OOW_P131scaffold01132g7	；
ORTHOMCL11700	0	1	1	0	MGG_15799 OOW_P131scaffold01070g2	；
ORTHOMCL11701	0	2	0	0	MGG_15800 MGG_16386	；
ORTHOMCL11702	1	1	0	0	MGG_15804 Mo_GLEAN_10010352	；
ORTHOMCL11703	1	1	0	0	MGG_15809 Mo_GLEAN_10010333	；
ORTHOMCL11704	1	1	0	0	MGG_15816 Mo_GLEAN_10010266	；
ORTHOMCL11705	1	1	0	0	MGG_15821 Mo_GLEAN_10010251	；
ORTHOMCL11706	1	1	0	0	MGG_15822 Mo_GLEAN_10010249	；
ORTHOMCL11707	1	1	0	0	MGG_15826 Mo_GLEAN_10010213	；
ORTHOMCL11708	1	1	0	0	MGG_15828 Mo_GLEAN_10010211	；
ORTHOMCL11709	1	1	0	0	MGG_15832 Mo_GLEAN_10010188	；
ORTHOMCL1171	1	1	1	1	MGG_01002 Mo_GLEAN_10013079 OOU_Y34scaffold00462g51 OOW_P131scaffold01132g9	；
ORTHOMCL11710	1	1	0	0	MGG_15843 Mo_GLEAN_10010103	；
ORTHOMCL11711	1	1	0	0	MGG_15844 Mo_GLEAN_10010101	；
ORTHOMCL11712	1	1	0	0	MGG_15845 Mo_GLEAN_10010091	；
ORTHOMCL11713	1	1	0	0	MGG_15849 Mo_GLEAN_10010067	；
ORTHOMCL11714	1	1	0	0	MGG_15850 Mo_GLEAN_10010055	；
ORTHOMCL11715	1	1	0	0	MGG_15856 Mo_GLEAN_10010032	；
ORTHOMCL11716	1	1	0	0	MGG_15859 Mo_GLEAN_10010001	；
ORTHOMCL11717	1	1	0	0	MGG_15863 Mo_GLEAN_10009989	；
ORTHOMCL11718	1	1	0	0	MGG_15870 Mo_GLEAN_10009949	；
ORTHOMCL11719	1	1	0	0	MGG_15871 Mo_GLEAN_10009947	；
ORTHOMCL1172	1	1	1	1	MGG_01003 Mo_GLEAN_10013078 OOU_Y34scaffold00462g52 OOW_P131scaffold01132g10	；
ORTHOMCL11720	1	1	0	0	MGG_15873 Mo_GLEAN_10009925	；
ORTHOMCL11721	1	1	0	0	MGG_15876 Mo_GLEAN_10009922	；
ORTHOMCL11722	1	1	0	0	MGG_15877 Mo_GLEAN_10009917	；
ORTHOMCL11723	1	1	0	0	MGG_15885 Mo_GLEAN_10009869	；
ORTHOMCL11724	1	1	0	0	MGG_15890 Mo_GLEAN_10009840	；
ORTHOMCL11725	1	1	0	0	MGG_15900 Mo_GLEAN_10009790	；
ORTHOMCL11726	1	1	0	0	MGG_15909 Mo_GLEAN_10009730	；
ORTHOMCL11727	1	1	0	0	MGG_15912 Mo_GLEAN_10009722	；
ORTHOMCL11728	1	1	0	0	MGG_15913 Mo_GLEAN_10009711	；
ORTHOMCL11729	0	2	0	0	MGG_15916 MGG_17655	；
ORTHOMCL1173	1	1	1	1	MGG_01004 Mo_GLEAN_10013077 OOU_Y34scaffold00462g53 OOW_P131scaffold01132g11	；
ORTHOMCL11730	1	1	0	0	MGG_15920 Mo_GLEAN_10000487	；
ORTHOMCL11731	1	1	0	0	MGG_15921 Mo_GLEAN_10003070	；
ORTHOMCL11732	1	1	0	0	MGG_15922 Mo_GLEAN_10003081	；
ORTHOMCL11733	1	1	0	0	MGG_15923 Mo_GLEAN_10003090	；
ORTHOMCL11734	1	1	0	0	MGG_15925 Mo_GLEAN_10003046	；
ORTHOMCL11735	1	1	0	0	MGG_15932 Mo_GLEAN_10003016	；
ORTHOMCL11736	1	1	0	0	MGG_15935 Mo_GLEAN_10002994	；
ORTHOMCL11737	1	1	0	0	MGG_15938 Mo_GLEAN_10002977	；
ORTHOMCL11738	1	1	0	0	MGG_15952 Mo_GLEAN_10002755	；
ORTHOMCL11739	1	1	0	0	MGG_15953 Mo_GLEAN_10002764	；
ORTHOMCL1174	1	1	1	1	MGG_01005 Mo_GLEAN_10013076 OOU_Y34scaffold00462g54 OOW_P131scaffold01132g12	；
ORTHOMCL11740	1	1	0	0	MGG_15958 Mo_GLEAN_10002800	；
ORTHOMCL11741	1	1	0	0	MGG_15959 Mo_GLEAN_10002802	；
ORTHOMCL11742	1	1	0	0	MGG_15964 Mo_GLEAN_10000307	；
ORTHOMCL11743	1	1	0	0	MGG_15971 Mo_GLEAN_10000549	；
ORTHOMCL11744	1	1	0	0	MGG_15973 Mo_GLEAN_10000561	；
ORTHOMCL11745	1	1	0	0	MGG_15978 Mo_GLEAN_10000082	；
ORTHOMCL11746	1	1	0	0	MGG_15985 Mo_GLEAN_10001842	；
ORTHOMCL11747	1	1	0	0	MGG_15997 Mo_GLEAN_10002061	；
ORTHOMCL11748	0	1	0	1	MGG_15999 OOU_Y34scaffold00716g1	；
ORTHOMCL11749	1	1	0	0	MGG_16000 Mo_GLEAN_10002071	；
ORTHOMCL1175	1	1	1	1	MGG_01006 Mo_GLEAN_10013075 OOU_Y34scaffold00462g55 OOW_P131scaffold01132g13	；
ORTHOMCL11750	1	1	0	0	MGG_16011 Mo_GLEAN_10002106	；
ORTHOMCL11751	1	1	0	0	MGG_16014 Mo_GLEAN_10002110	；
ORTHOMCL11752	0	1	0	1	MGG_16023 OOU_Y34scaffold01102g4	；
ORTHOMCL11753	1	1	0	0	MGG_16024 Mo_GLEAN_10000272	；
ORTHOMCL11754	1	1	0	0	MGG_16025 Mo_GLEAN_10000270	；
ORTHOMCL11755	1	1	0	0	MGG_16031 Mo_GLEAN_10000798	；
ORTHOMCL11756	1	1	0	0	MGG_16035 Mo_GLEAN_10003388	；
ORTHOMCL11757	1	1	0	0	MGG_16036 Mo_GLEAN_10003403	；
ORTHOMCL11758	1	1	0	0	MGG_16046 Mo_GLEAN_10003455	；
ORTHOMCL11759	0	1	0	1	MGG_16049 OOU_Y34scaffold00444g1	；
ORTHOMCL1176	1	1	1	1	MGG_01007 Mo_GLEAN_10013074 OOU_Y34scaffold00462g56 OOW_P131scaffold01132g14	；
ORTHOMCL11760	0	2	0	0	MGG_16056 MGG_16655	；
ORTHOMCL11761	1	1	0	0	MGG_16066 Mo_GLEAN_10007350	；
ORTHOMCL11762	1	1	0	0	MGG_16075 Mo_GLEAN_10000997	；
ORTHOMCL11763	1	1	0	0	MGG_16078 Mo_GLEAN_10001968	；
ORTHOMCL11764	1	1	0	0	MGG_16085 Mo_GLEAN_10001919	；
ORTHOMCL11765	1	1	0	0	MGG_16087 Mo_GLEAN_10001942	；
ORTHOMCL11766	1	1	0	0	MGG_16088 Mo_GLEAN_10001946	；
ORTHOMCL11767	1	1	0	0	MGG_16092 Mo_GLEAN_10001955	；
ORTHOMCL11768	0	1	0	1	MGG_16093 OOU_Y34scaffold00626g15	；
ORTHOMCL11769	1	1	0	0	MGG_16100 Mo_GLEAN_10001374	；
ORTHOMCL1177	1	1	1	1	MGG_01008 Mo_GLEAN_10013073 OOU_Y34scaffold00462g58 OOW_P131scaffold01132g16	；
ORTHOMCL11770	1	1	0	0	MGG_16104 Mo_GLEAN_10006370	；
ORTHOMCL11771	1	1	0	0	MGG_16106 Mo_GLEAN_10007288	；
ORTHOMCL11772	1	1	0	0	MGG_16108 Mo_GLEAN_10007277	；
ORTHOMCL11773	1	1	0	0	MGG_16111 Mo_GLEAN_10007274	；
ORTHOMCL11774	1	1	0	0	MGG_16115 Mo_GLEAN_10007255	；
ORTHOMCL11775	1	1	0	0	MGG_16118 Mo_GLEAN_10007242	；
ORTHOMCL11776	1	1	0	0	MGG_16124 Mo_GLEAN_10007218	；
ORTHOMCL11777	1	1	0	0	MGG_16128 Mo_GLEAN_10007168	；
ORTHOMCL11778	1	1	0	0	MGG_16130 Mo_GLEAN_10007142	；
ORTHOMCL11779	1	1	0	0	MGG_16138 Mo_GLEAN_10007115	；
ORTHOMCL1178	1	1	1	1	MGG_01009 Mo_GLEAN_10013072 OOU_Y34scaffold00462g59 OOW_P131scaffold01132g17	；
ORTHOMCL11780	1	1	0	0	MGG_16139 Mo_GLEAN_10007113	；
ORTHOMCL11781	1	1	0	0	MGG_16141 Mo_GLEAN_10007086	；
ORTHOMCL11782	1	1	0	0	MGG_16142 Mo_GLEAN_10007076	；
ORTHOMCL11783	1	1	0	0	MGG_16146 Mo_GLEAN_10007066	；
ORTHOMCL11784	1	1	0	0	MGG_16147 Mo_GLEAN_10007065	；
ORTHOMCL11785	1	1	0	0	MGG_16151 Mo_GLEAN_10007045	；
ORTHOMCL11786	1	1	0	0	MGG_16153 Mo_GLEAN_10007037	；
ORTHOMCL11787	1	1	0	0	MGG_16166 Mo_GLEAN_10006923	；
ORTHOMCL11788	1	1	0	0	MGG_16169 Mo_GLEAN_10000691	；
ORTHOMCL11789	1	1	0	0	MGG_16178 Mo_GLEAN_10009679	；
ORTHOMCL1179	1	1	1	1	MGG_01011 Mo_GLEAN_10013070 OOU_Y34scaffold00462g61 OOW_P131scaffold01132g19	；
ORTHOMCL11790	1	1	0	0	MGG_16182 Mo_GLEAN_10009671	；
ORTHOMCL11791	1	1	0	0	MGG_16189 Mo_GLEAN_10009642	；
ORTHOMCL11792	1	1	0	0	MGG_16191 Mo_GLEAN_10009626	；
ORTHOMCL11793	1	1	0	0	MGG_16192 Mo_GLEAN_10009625	；
ORTHOMCL11794	1	1	0	0	MGG_16197 Mo_GLEAN_10009610	；
ORTHOMCL11795	1	1	0	0	MGG_16199 Mo_GLEAN_10009604	；
ORTHOMCL11796	1	1	0	0	MGG_16209 Mo_GLEAN_10009573	；
[truncated: 11,237 more rows]

## Sheet: expanded gene family in 98-06 
Cluster	Number of paralogs in 98-06	Number of paralogs in 70-15	Number of paralogs in Y34	Number of paralogs in P131
ORTHOMCL0	158	0	0	0
ORTHOMCL2	67	0	0	0
ORTHOMCL8	37	0	0	0
ORTHOMCL10	30	0	0	0
ORTHOMCL11	29	0	0	0
ORTHOMCL12	29	0	0	0
ORTHOMCL21	17	0	0	0
ORTHOMCL26	15	0	0	0
ORTHOMCL27	15	0	0	0
ORTHOMCL46	12	0	0	0
ORTHOMCL51	11	0	0	0
ORTHOMCL52	11	0	0	0
ORTHOMCL53	11	0	0	0
ORTHOMCL54	11	0	0	0
ORTHOMCL60	10	0	0	0
ORTHOMCL61	10	0	0	0
ORTHOMCL62	10	0	0	0
ORTHOMCL70	9	0	0	0
ORTHOMCL129	8	0	0	0
ORTHOMCL130	8	0	0	0
ORTHOMCL131	8	0	0	0
ORTHOMCL132	8	0	0	0
ORTHOMCL133	8	0	0	0
ORTHOMCL134	8	0	0	0
ORTHOMCL135	8	0	0	0
ORTHOMCL136	8	0	0	0
ORTHOMCL190	7	0	0	0
ORTHOMCL191	7	0	0	0
ORTHOMCL314	6	0	0	0
ORTHOMCL447	5	0	0	0
ORTHOMCL449	5	0	0	0
ORTHOMCL10447	4	0	0	0
ORTHOMCL10452	4	0	0	0
ORTHOMCL10453	4	0	0	0
ORTHOMCL10454	4	0	0	0
ORTHOMCL10456	4	0	0	0
ORTHOMCL10458	4	0	0	0
ORTHOMCL10459	4	0	0	0
ORTHOMCL10935	3	0	0	0
ORTHOMCL10938	3	0	0	0
ORTHOMCL10939	3	0	0	0
ORTHOMCL10941	3	0	0	0
ORTHOMCL10943	3	0	0	0
ORTHOMCL10944	3	0	0	0
ORTHOMCL10950	3	0	0	0
ORTHOMCL10955	3	0	0	0
ORTHOMCL10985	3	0	0	0
ORTHOMCL11016	3	0	0	0
ORTHOMCL11057	3	0	0	0
ORTHOMCL11081	3	0	0	0
ORTHOMCL11162	3	0	0	0
ORTHOMCL12212	2	0	0	0
ORTHOMCL12216	2	0	0	0
ORTHOMCL12217	2	0	0	0
ORTHOMCL12218	2	0	0	0
ORTHOMCL12219	2	0	0	0
ORTHOMCL12221	2	0	0	0
ORTHOMCL12222	2	0	0	0
ORTHOMCL12223	2	0	0	0
ORTHOMCL12224	2	0	0	0
ORTHOMCL12228	2	0	0	0
ORTHOMCL12229	2	0	0	0
ORTHOMCL12230	2	0	0	0
ORTHOMCL12231	2	0	0	0
ORTHOMCL12237	2	0	0	0
ORTHOMCL12238	2	0	0	0
ORTHOMCL12241	2	0	0	0
ORTHOMCL12242	2	0	0	0
ORTHOMCL12243	2	0	0	0
ORTHOMCL12244	2	0	0	0
ORTHOMCL12247	2	0	0	0
ORTHOMCL12258	2	0	0	0
ORTHOMCL12259	2	0	0	0
ORTHOMCL12262	2	0	0	0
ORTHOMCL12266	2	0	0	0
ORTHOMCL12276	2	0	0	0
ORTHOMCL12277	2	0	0	0
ORTHOMCL12283	2	0	0	0
ORTHOMCL12287	2	0	0	0
ORTHOMCL12293	2	0	0	0
ORTHOMCL12297	2	0	0	0
ORTHOMCL12310	2	0	0	0
ORTHOMCL12311	2	0	0	0
ORTHOMCL3	65	0	0	1
ORTHOMCL6	39	1	0	0
ORTHOMCL14	23	1	0	0
ORTHOMCL49	10	1	0	0
ORTHOMCL50	10	1	0	0
ORTHOMCL59	9	1	0	0
ORTHOMCL128	7	1	0	0
ORTHOMCL311	5	1	0	0
ORTHOMCL435	4	1	0	0
ORTHOMCL10449	3	0	0	1
ORTHOMCL10451	3	0	0	1
ORTHOMCL10455	3	0	0	1
ORTHOMCL9420	3	1	0	0
ORTHOMCL9681	3	1	0	0
ORTHOMCL10023	3	1	0	0
ORTHOMCL10024	3	1	0	0
ORTHOMCL11050	2	0	0	1
ORTHOMCL10933	2	0	1	0
ORTHOMCL11045	2	0	1	0
ORTHOMCL10741	2	1	0	0
ORTHOMCL10752	2	1	0	0
ORTHOMCL10756	2	1	0	0
ORTHOMCL10757	2	1	0	0
ORTHOMCL10764	2	1	0	0
ORTHOMCL10776	2	1	0	0
ORTHOMCL10778	2	1	0	0
ORTHOMCL10785	2	1	0	0
ORTHOMCL10798	2	1	0	0
ORTHOMCL10839	2	1	0	0
ORTHOMCL10852	2	1	0	0
ORTHOMCL10883	2	1	0	0
ORTHOMCL10906	2	1	0	0
ORTHOMCL10917	2	1	0	0
ORTHOMCL30	12	0	1	1
ORTHOMCL43	10	1	1	0
ORTHOMCL421	3	2	0	0
ORTHOMCL10461	2	0	1	1
ORTHOMCL7943	2	1	0	1
ORTHOMCL7944	2	1	0	1
ORTHOMCL9427	2	1	0	1
ORTHOMCL9605	2	1	0	1
ORTHOMCL9852	2	1	0	1
ORTHOMCL9970	2	1	0	1
ORTHOMCL6214	2	1	1	0
ORTHOMCL8637	2	1	1	0
ORTHOMCL8775	2	1	1	0
ORTHOMCL9444	2	1	1	0
ORTHOMCL9679	2	1	1	0
ORTHOMCL63	6	1	1	1
ORTHOMCL88	5	1	1	1
ORTHOMCL169	4	1	1	1
ORTHOMCL189	4	1	1	1
ORTHOMCL195	3	1	1	1
ORTHOMCL205	3	1	1	1
ORTHOMCL213	3	1	1	1
ORTHOMCL296	3	1	1	1
ORTHOMCL204	3	2	0	1
ORTHOMCL316	2	1	1	1
ORTHOMCL318	2	1	1	1
ORTHOMCL319	2	1	1	1
ORTHOMCL320	2	1	1	1
ORTHOMCL321	2	1	1	1
ORTHOMCL323	2	1	1	1
ORTHOMCL324	2	1	1	1
ORTHOMCL326	2	1	1	1
ORTHOMCL328	2	1	1	1
ORTHOMCL332	2	1	1	1
ORTHOMCL333	2	1	1	1
ORTHOMCL335	2	1	1	1
ORTHOMCL336	2	1	1	1
ORTHOMCL337	2	1	1	1
ORTHOMCL338	2	1	1	1
ORTHOMCL339	2	1	1	1
ORTHOMCL342	2	1	1	1
ORTHOMCL344	2	1	1	1
ORTHOMCL345	2	1	1	1
ORTHOMCL347	2	1	1	1
ORTHOMCL348	2	1	1	1
ORTHOMCL349	2	1	1	1
ORTHOMCL350	2	1	1	1
ORTHOMCL351	2	1	1	1
ORTHOMCL352	2	1	1	1
ORTHOMCL355	2	1	1	1
ORTHOMCL356	2	1	1	1
ORTHOMCL357	2	1	1	1
ORTHOMCL358	2	1	1	1
ORTHOMCL359	2	1	1	1
ORTHOMCL360	2	1	1	1
ORTHOMCL367	2	1	1	1
ORTHOMCL369	2	1	1	1
ORTHOMCL371	2	1	1	1
ORTHOMCL374	2	1	1	1
ORTHOMCL375	2	1	1	1
ORTHOMCL377	2	1	1	1
ORTHOMCL378	2	1	1	1
ORTHOMCL379	2	1	1	1
ORTHOMCL382	2	1	1	1
ORTHOMCL384	2	1	1	1
ORTHOMCL385	2	1	1	1
ORTHOMCL386	2	1	1	1
ORTHOMCL387	2	1	1	1
ORTHOMCL392	2	1	1	1
ORTHOMCL399	2	1	1	1
ORTHOMCL400	2	1	1	1
ORTHOMCL401	2	1	1	1
ORTHOMCL402	2	1	1	1
ORTHOMCL403	2	1	1	1
ORTHOMCL404	2	1	1	1
ORTHOMCL405	2	1	1	1
ORTHOMCL406	2	1	1	1
ORTHOMCL407	2	1	1	1
ORTHOMCL408	2	1	1	1
ORTHOMCL414	2	1	1	1
ORTHOMCL415	2	1	1	1
ORTHOMCL416	2	1	1	1
ORTHOMCL417	2	1	1	1
ORTHOMCL422	2	1	1	1
ORTHOMCL424	2	1	1	1
ORTHOMCL426	2	1	1	1
ORTHOMCL427	2	1	1	1
ORTHOMCL429	2	1	1	1
ORTHOMCL431	2	1	1	1
ORTHOMCL432	2	1	1	1
ORTHOMCL434	2	1	1	1
ORTHOMCL437	2	1	1	1
ORTHOMCL438	2	1	1	1
ORTHOMCL439	2	1	1	1
ORTHOMCL440	2	1	1	1
ORTHOMCL442	2	1	1	1
ORTHOMCL443	2	1	1	1
ORTHOMCL45	8	4	0	0
ORTHOMCL126	4	2	1	1
ORTHOMCL166	3	2	1	1
ORTHOMCL171	3	2	1	1
ORTHOMCL180	3	2	1	1
ORTHOMCL181	3	2	1	1
ORTHOMCL163	3	2	2	0
ORTHOMCL122	3	2	1	2
ORTHOMCL64	3	2	2	2
ORTHOMCL68	3	2	2	2
ORTHOMCL32	5	4	2	2
ORTHOMCL19	5	4	4	4
ORTHOMCL5	15	7	12	7
ORTHOMCL1	27	23	23	25
