# Supplementary material for: Global Genome and Transcriptome Analyses of Magnaporthe oryzae Epidemic Isolate 98-06 Uncover Novel Effectors and Pathogenicity-Related Genes, Revealing Gene Gain and Lose Dynamics in Genome Evolution
Source: PLoS Pathog. 2015 Apr 2;11(4):e1004801. doi: 10.1371/journal.ppat.1004801 (PMC4383609; doi:10.1371/journal.ppat.1004801)
Supplement: S8 Table — (XLS) [file ppat.1004801.s023.xls]

## Sheet: Sheet1
			MY	CO- 0h	CO- 8h	CO- 24h	CO- 48h	CO- 72h
	Total Clean reads	number	13284560	13284560	13312742	13692910	13417224	12804264
	Mapping to Genome or Gene (98-06)	number	11542275	4700179	701267	216986	494509	202351
		Percent of clean reads	0.8688	0.3538	0.0527	0.0158	0.0369	0.0158
	Mapping to Genome or Gene (rice)	number	-	7043695	9780752	10388749	10546501	10379650
		Percent of clean reads	-	0.530217	0.734691	0.758695	0.786042	0.81064
	Total mapped Genes (98-06)	number	10374	9078	8067	2426	7783	5161
		% of all detected genes	-	0.3174	0.2692	0.0979	0.2513	0.1839
		% of ref genes (14,019)	0.739996	0.647478	0.575362	0.173051	0.555104	0.368143
	Total mapped Genes (rice)	number	-	19525	21898	22348	23189	22897
		% of all detected genes	-	0.6826	0.7308	0.9021	0.7487	0.8161
		% of ref genes (40,745)	-	0.4792	0.53744	0.548484	0.569125	0.561959
