# Supplementary material for: Global Genome and Transcriptome Analyses of Magnaporthe oryzae Epidemic Isolate 98-06 Uncover Novel Effectors and Pathogenicity-Related Genes, Revealing Gene Gain and Lose Dynamics in Genome Evolution
Source: PLoS Pathog. 2015 Apr 2;11(4):e1004801. doi: 10.1371/journal.ppat.1004801 (PMC4383609; doi:10.1371/journal.ppat.1004801)
Supplement: S9 Table — (XLS) [file ppat.1004801.s024.xls]

## Sheet: Mo.gene.rpkm
GeneID (98-06)	Ref_70-15 (MG8)	E value	Score	Location of genes in 98-06	Length	MY（RPKM）	Co_0h（RPKM）	Co_8h（RPKM）	Co_24h（RPKM）	Co_48h（RPKM）	Co_72h（RPKM）	{nr}
Mo_GLEAN_10000004	MGG_04301	7e-107	100	locus=scaffold_274:243:677:+	435	0	0	0	0	0	111.405	{hypothetical protein MGG_13863 [Magnaporthe oryzae 70-15]}
Mo_GLEAN_10000005	MGG_06952	1e-52	100	locus=scaffold_269:536:1119:+	246	1071.31	219.239	165.406	476.614	762.503	1280.48	{ribosomal protein L38e [Magnaporthe oryzae 70-15]}
Mo_GLEAN_10000007	-	-	-	locus=scaffold_258:118:1328:+	1146	4.6541	0	0	0	11.6913	0	{Gag protein [Magnaporthe grisea]}
Mo_GLEAN_10000008	MGG_11091	2e-88	100	locus=scaffold_256:891:1334:-	372	0.84339	0	0	0	0	0	{hypothetical protein MGG_11091 [Magnaporthe oryzae 70-15]}
Mo_GLEAN_10000009	-	-	-	locus=scaffold_254:261:928:+	609	67.7454	25.1139	11.1357	0	88.0018	159.151	{gag protein [Magnaporthe oryzae]}
Mo_GLEAN_10000012	MGG_16372	2e-138	67.84	locus=scaffold_249:193:1440:-	849	0.554313	0	0	0	0	0	{hypothetical protein MGG_16372 [Magnaporthe oryzae 70-15]}
Mo_GLEAN_10000015	-	-	-	locus=scaffold_247:3:1120:+	963	2.93216	0.835895	14.0844	0	0	0	{hypothetical protein MGG_15413 [Magnaporthe oryzae 70-15]}
Mo_GLEAN_10000018	-	-	-	locus=scaffold_241:334:1584:-	750	1.67329	0	0	0	17.8644	0	{hypothetical protein MGG_17644 [Magnaporthe oryzae 70-15]}
Mo_GLEAN_10000019	-	-	-	locus=scaffold_241:942:1178:+	237	284.617	161.333	71.5365	0	452.262	408.957	{hypothetical protein MGG_16692 [Magnaporthe oryzae 70-15]}
Mo_GLEAN_10000025	MGG_17214	0	94.56	locus=scaffold_227:804:2026:+	1158	0.541867	0	0	0	0	0	{hypothetical protein MGG_17214 [Magnaporthe oryzae 70-15]}
Mo_GLEAN_10000026	-	-	-	locus=scaffold_226:963:1727:-	765	0.20506	0	8.86492	0	17.5141	0	{predicted protein [Pyrenophora tritici-repentis Pt-1C-BFP]}
Mo_GLEAN_10000030	-	-	-	locus=scaffold_221:1:503:-	503	42.4143	68.8143	0	932.382	346.277	192.689	{hypothetical protein MGG_08232 [Magnaporthe oryzae 70-15]}
Mo_GLEAN_10000031	-	-	-	locus=scaffold_220:455:1801:+	1347	0	1.7928	0	0	0	0	{hypothetical protein MGG_12580 [Magnaporthe oryzae 70-15]}
Mo_GLEAN_10000033	-	-	-	locus=scaffold_218:1116:1395:+	219	266.465	341.835	247.732	0	244.717	0	{hypothetical protein MGG_04810 [Magnaporthe oryzae 70-15]}
Mo_GLEAN_10000034	-	-	-	locus=scaffold_217:322:858:+	537	0	0	6.3144	0	0	0	{NA}
Mo_GLEAN_10000039	-	-	-	locus=scaffold_210:1716:2001:+	186	1.68678	10.8194	0	0	0	0	{hypothetical protein MGG_05611 [Magnaporthe oryzae 70-15]}
Mo_GLEAN_10000040	-	-	-	locus=scaffold_209:3:1536:-	1533	12.8935	1.57528	0	0	0	0	{hypothetical protein MGG_16997 [Magnaporthe oryzae 70-15]}
Mo_GLEAN_10000041	-	-	-	locus=scaffold_204:39:200:-	162	4.84168	0	0	0	0	0	{hypothetical protein MGG_16052 [Magnaporthe oryzae 70-15]}
Mo_GLEAN_10000042	-	-	-	locus=scaffold_204:108:731:+	624	22.1228	5.80505	5.43402	187.896	21.4716	0	{hypothetical protein MGG_16490 [Magnaporthe oryzae 70-15]}
Mo_GLEAN_10000043	MGG_04795	9e-84	100	locus=scaffold_204:1727:2071:+	345	0	0	0	2378.93	330.102	280.935	{hypothetical protein MGG_04795 [Magnaporthe oryzae 70-15]}
Mo_GLEAN_10000048	-	-	-	locus=scaffold_200:701:3164:-	2373	0.132213	0	0	0	0	0	{hypothetical protein MGG_15976 [Magnaporthe oryzae 70-15]}
Mo_GLEAN_10000049	MGG_10252	0	100	locus=scaffold_198:1810:3270:-	1461	679.772	46.557	99.7986	160.502	77.9502	0	{hypothetical protein MGCH7_ch7g1016 [Magnaporthe oryzae 70-15]}
Mo_GLEAN_10000050	-	-	-	locus=scaffold_197:2424:2864:-	267	13.5132	1.50743	0	0	0	0	{hypothetical protein MGG_13677 [Magnaporthe oryzae 70-15]}
Mo_GLEAN_10000052	-	-	-	locus=scaffold_196:2994:3488:+	495	1.26764	0	0	0	81.2016	0	{hypothetical protein MGG_10995 [Magnaporthe oryzae 70-15]}
Mo_GLEAN_10000055	MGG_14404	0	76.04	locus=scaffold_194:84:1904:+	1821	70.8976	58.5712	108	257.544	88.2917	79.8375	{hypothetical protein MGG_14404 [Magnaporthe oryzae 70-15]}
Mo_GLEAN_10000056	-	-	-	locus=scaffold_194:2312:3337:-	975	1.44804	0.825607	6.95555	0	0	0	{hypothetical protein TRIVIDRAFT_34151 [Trichoderma virens Gv29-8]}
Mo_GLEAN_10000059	MGG_16171	3e-142	99.47	locus=scaffold_191:1513:2155:-	561	0.559253	0	0	417.993	358.243	129.576	{hypothetical protein MGG_16171 [Magnaporthe oryzae 70-15]}
Mo_GLEAN_10000068	MGG_02058	0	100	locus=scaffold_187:2863:4408:+	1383	2.15513	1.16409	0	0	0	0	{mitochondrial chaperone BCS1 [Magnaporthe oryzae 70-15]}
Mo_GLEAN_10000070	-	-	-	locus=scaffold_185:2627:3094:+	405	2.32401	0	0	0	0	0	{hypothetical protein MGG_15416 [Magnaporthe oryzae 70-15]}
Mo_GLEAN_10000078	MGG_17558	3e-157	99.09	locus=scaffold_180:1795:3174:+	1380	38.9903	11.3745	24.5712	0	9.70889	0	{Gag protein [Magnaporthe grisea]}
Mo_GLEAN_10000086	MGG_10925	0	100	locus=scaffold_177:3447:5175:-	1644	219.18	391.956	224.818	570.545	211.895	147.389	{hypothetical protein MGG_10925 [Magnaporthe oryzae 70-15]}
Mo_GLEAN_10000087	-	-	-	locus=scaffold_176:2553:3851:-	1299	48.0635	15.8019	10.4414	90.2595	154.714	0	{gag protein homolog, truncated - rice blast fungus magnaporthe gypsy retrotransposon}
Mo_GLEAN_10000089	MGG_17658	0	96.98	locus=scaffold_175:305:1597:+	1293	0.485292	1.24512	0	181.357	0	0	{hypothetical protein MGG_17658 [Magnaporthe oryzae 70-15]}
Mo_GLEAN_10000090	-	-	-	locus=scaffold_175:4249:4583:-	267	4.70024	0	0	0	0	0	{hypothetical protein MGG_13677 [Magnaporthe oryzae 70-15]}
Mo_GLEAN_10000092	-	-	-	locus=scaffold_174:2098:3840:-	1155	44.6843	15.6812	0	203.025	110.202	41.9579	{hypothetical protein MGG_15318 [Magnaporthe oryzae 70-15]}
Mo_GLEAN_10000097	-	-	-	locus=scaffold_173:5130:5569:+	363	1.7286	0	0	0	0	66.7512	{hypothetical protein MGG_16019 [Magnaporthe oryzae 70-15]}
Mo_GLEAN_10000103	-	-	-	locus=scaffold_168:20:1447:-	1062	0.295425	0	0	0	0	0	{conserved hypothetical protein [Pyrenophora tritici-repentis Pt-1C-BFP]}
Mo_GLEAN_10000108	-	-	-	locus=scaffold_167:2501:3394:-	591	0.265432	0	0	0	0	0	{hypothetical protein MGG_17651 [Magnaporthe oryzae 70-15]}
Mo_GLEAN_10000109	MGG_15793	5e-85	100	locus=scaffold_166:918:1268:+	351	12.067	10.3201	2424.78	2004.22	668.005	0	{hypothetical protein MGG_16553 [Magnaporthe oryzae 70-15]}
Mo_GLEAN_10000110	MGG_15335	0	100	locus=scaffold_166:1767:3087:+	978	0.160399	0	0	0	0	0	{hypothetical protein MGG_15335 [Magnaporthe oryzae 70-15]}
Mo_GLEAN_10000111	MGG_17308	5e-151	100	locus=scaffold_164:938:1624:+	630	30.8761	7.66635	64.5872	0	0	0	{hypothetical protein MGG_17308 [Magnaporthe oryzae 70-15]}
Mo_GLEAN_10000112	MGG_17644	0	100	locus=scaffold_161:492:2471:+	1329	0.590183	0	0	0	30.2444	0	{hypothetical protein MGG_17644 [Magnaporthe oryzae 70-15]}
Mo_GLEAN_10000119	-	-	-	locus=scaffold_160:2883:3600:+	717	0.437575	0	0	0	0	0	{hypothetical protein MGG_16492 [Magnaporthe oryzae 70-15]}
Mo_GLEAN_10000124	-	-	-	locus=scaffold_159:1281:2627:+	1347	0.465837	0	0	0	0	0	{predicted protein [Pyrenophora tritici-repentis Pt-1C-BFP]}
Mo_GLEAN_10000126	-	-	-	locus=scaffold_159:4931:5514:+	429	7.31331	0	0	0	0	0	{hypothetical protein NECHADRAFT_95367 [Nectria haematococca mpVI 77-13-4]}
Mo_GLEAN_10000137	-	-	-	locus=scaffold_152:3:347:-	345	30.01	2.33324	0	0	0	0	{hypothetical protein MGG_15970, partial [Magnaporthe oryzae 70-15]}
Mo_GLEAN_10000139	-	-	-	locus=scaffold_152:864:1058:-	195	0	2.06402	0	0	0	0	{hypothetical protein MGG_16085 [Magnaporthe oryzae 70-15]}
Mo_GLEAN_10000155	MGG_03781	1e-100	97.86	locus=scaffold_150:6459:7119:+	414	21.5981	10.694	8.19041	0	80.9074	58.5282	{hypothetical protein MGG_03781 [Magnaporthe oryzae 70-15]}
Mo_GLEAN_10000157	-	-	-	locus=scaffold_149:3287:4276:+	990	0	0	0	0	13.5336	0	{mitochondrial chaperone bcs1 [Magnaporthe oryzae 70-15]}
Mo_GLEAN_10000158	-	-	-	locus=scaffold_149:4442:7100:-	2424	0	0	0	0	2.76367	0	{hypothetical protein MGG_01354 [Magnaporthe oryzae 70-15]}
Mo_GLEAN_10000159	-	-	-	locus=scaffold_148:2310:2992:-	630	80.4273	6.38863	21.5291	0	0	0	{hypothetical protein MGG_13677 [Magnaporthe oryzae 70-15]}
Mo_GLEAN_10000160	-	-	-	locus=scaffold_148:6471:7025:+	555	1.1306	0	0	0	0	0	{hypothetical protein MGG_16558 [Magnaporthe oryzae 70-15]}
Mo_GLEAN_10000162	-	-	-	locus=scaffold_146:4860:5312:+	453	12.1202	0	0	0	0	0	{phosphorylase superfamily protein [Glomerella graminicola M1.001]}
Mo_GLEAN_10000163	-	-	-	locus=scaffold_146:5683:7229:+	1308	0.71959	0.307709	0	0	0	0	{vegetative incompatibility protein HET-E-1 [Pyrenophora tritici-repentis Pt-1C-BFP]}
Mo_GLEAN_10000166	MGG_15398	0	99.25	locus=scaffold_144:3825:4622:+	798	2.16238	2.01746	0	0	16.7898	182.186	{hypothetical protein MGG_15398 [Magnaporthe oryzae 70-15]}
Mo_GLEAN_10000182	-	-	-	locus=scaffold_143:8560:8928:+	369	0.425123	0	0	0	217.858	0	{hypothetical protein MGG_17590 [Magnaporthe oryzae 70-15]}
Mo_GLEAN_10000187	MGG_14375	1e-120	99.43	locus=scaffold_141:131:895:-	648	2.42084	0.621116	0	0	20.6763	0	{hypothetical protein MGG_14375 [Magnaporthe oryzae 70-15]}
Mo_GLEAN_10000188	MGG_14374	6e-111	97.42	locus=scaffold_141:2518:3373:+	465	8.4339	5.19334	14.5842	0	0	0	{hypothetical protein MGG_14374 [Magnaporthe oryzae 70-15]}
Mo_GLEAN_10000189	MGG_08663	0	98.68	locus=scaffold_141:3670:9685:-	2061	76.3421	23.0437	75.6808	0	42.2556	47.027	{hypothetical protein MGG_08663 [Magnaporthe oryzae 70-15]}
Mo_GLEAN_10000191	-	-	-	locus=scaffold_140:5470:5739:-	270	0	0	0	868.497	1091.71	717.946	{hypothetical protein MGG_16475 [Magnaporthe oryzae 70-15]}
Mo_GLEAN_10000193	-	-	-	locus=scaffold_138:161:403:+	243	25.1768	1.65631	0	0	27.5685	0	{polymerase [Magnaporthe grisea]}
Mo_GLEAN_10000195	-	-	-	locus=scaffold_138:1595:1930:+	336	4.66877	0	10.0918	697.899	219.317	216.345	{hypothetical protein MGG_17760 [Magnaporthe oryzae 70-15]}
Mo_GLEAN_10000201	MGG_17758	6e-21	40.19	locus=scaffold_138:4393:4860:+	399	0	0	0	0	167.898	121.457	{hypothetical protein MGG_17758 [Magnaporthe oryzae 70-15]}
Mo_GLEAN_10000206	MGG_15792	0	99.07	locus=scaffold_137:50:1657:-	1608	4.29248	0	8.4349	0	16.6645	0	{hypothetical protein MGG_15792 [Magnaporthe oryzae 70-15]}
Mo_GLEAN_10000207	MGG_15334	0	99.92	locus=scaffold_137:3750:7768:-	3891	0.282214	0	0	60.2658	0	0	{multidrug resistance protein 11 [Magnaporthe oryzae 70-15]}
Mo_GLEAN_10000211	MGG_14324	0	98.99	locus=scaffold_136:3574:6366:-	2664	27.9117	5.1368	5.09134	88.0233	32.691	36.3824	{hypothetical protein MGG_14324 [Magnaporthe oryzae 70-15]}
Mo_GLEAN_10000212	-	-	-	locus=scaffold_136:6678:6779:-	102	15.3795	0	0	0	0	0	{NA}
Mo_GLEAN_10000216	-	-	-	locus=scaffold_134:2887:5521:+	1092	8.90657	0	0	0	0	0	{hypothetical protein MGG_12580 [Magnaporthe oryzae 70-15]}
Mo_GLEAN_10000225	MGG_16399	2e-148	99.51	locus=scaffold_131:7890:8673:-	615	1.0203	0	0	0	0	0	{hypothetical protein MGG_16399 [Magnaporthe oryzae 70-15]}
Mo_GLEAN_10000228	MGG_00005	1e-111	100	locus=scaffold_129:12:610:-	483	0.324784	0	0	0	0	0	{hypothetical protein MGG_15483 [Magnaporthe oryzae 70-15]}
Mo_GLEAN_10000233	-	-	-	locus=scaffold_130:7922:8636:+	537	3.50549	11.9921	0	0	0	0	{hypothetical protein MGCH7_ch7g627 [Magnaporthe oryzae 70-15]}
Mo_GLEAN_10000234	-	-	-	locus=scaffold_130:9170:10276:+	1107	0.425123	10.9074	0	0	0	0	{hypothetical protein MGG_12580 [Magnaporthe oryzae 70-15]}
Mo_GLEAN_10000235	-	-	-	locus=scaffold_130:10561:10979:-	351	0.446925	4.58671	19.321	0	0	0	{hypothetical protein MGG_09263 [Magnaporthe oryzae 70-15]}
Mo_GLEAN_10000236	-	-	-	locus=scaffold_127:30:800:-	771	0.610391	2.08811	0	0	0	0	{hypothetical protein MGG_10764 [Magnaporthe oryzae 70-15]}
Mo_GLEAN_10000239	-	-	-	locus=scaffold_126:1764:2773:-	948	3.30951	0.849121	0	0	0	25.5598	{hypothetical protein MGG_15790 [Magnaporthe oryzae 70-15]}
Mo_GLEAN_10000241	-	-	-	locus=scaffold_126:6670:7964:-	1290	0	0	0	363.557	135.021	0	{hypothetical protein MGG_15791 [Magnaporthe oryzae 70-15]}
Mo_GLEAN_10000243	MGG_15333	0	100	locus=scaffold_126:8872:10450:-	1233	0	0	0	0	5.4332	0	{hypothetical protein MGG_15333 [Magnaporthe oryzae 70-15]}
Mo_GLEAN_10000245	MGG_14358	1e-77	90.76	locus=scaffold_125:5955:6386:+	372	11.8075	9.7375	9.11514	0	36.0169	0	{hypothetical protein MGG_14358 [Magnaporthe oryzae 70-15]}
Mo_GLEAN_10000246	-	-	-	locus=scaffold_125:8593:9864:-	1194	15.109	9.43847	5.67978	0	11.2213	0	{hypothetical protein MGG_10924 [Magnaporthe oryzae 70-15]}
Mo_GLEAN_10000249	-	-	-	locus=scaffold_124:5948:6181:-	234	53.631	20.6402	0	0	114.515	0	{hypothetical protein MGG_17806 [Magnaporthe oryzae 70-15]}
Mo_GLEAN_10000250	MGG_15397	0	77.92	locus=scaffold_124:6243:7752:+	1284	0.977387	0.313461	5.28167	0	20.8696	0	{hypothetical protein MGG_15397 [Magnaporthe oryzae 70-15]}
Mo_GLEAN_10000251	-	-	-	locus=scaffold_123:153:803:-	651	23.133	6.18254	10.4173	180.103	41.1621	0	{gag protein [Magnaporthe oryzae]}
Mo_GLEAN_10000252	-	-	-	locus=scaffold_123:4765:6270:-	1506	0	0	0	0	8.89659	0	{hypothetical protein MGG_02059 [Magnaporthe oryzae 70-15]}
Mo_GLEAN_10000256	MGG_14725	8e-97	100	locus=scaffold_121:3548:3949:-	402	0	2.00241	0	0	266.632	301.377	{hypothetical protein MGG_08230 [Magnaporthe oryzae 70-15]}
Mo_GLEAN_10000263	-	-	-	locus=scaffold_119:47:388:-	342	20.1822	2.3537	0	0	0	0	{polyprotein [Verticillium dahliae VdLs.17]}
Mo_GLEAN_10000264	MGG_17767	6e-172	99.56	locus=scaffold_119:5439:6794:+	678	0	0	0	0	59.2844	0	{hypothetical protein MGG_17767 [Magnaporthe oryzae 70-15]}
Mo_GLEAN_10000267	-	-	-	locus=scaffold_119:13927:14454:+	528	243.625	54.8841	38.5322	0	279.131	91.7829	{gag protein [Magnaporthe oryzae]}
Mo_GLEAN_10000269	-	-	-	locus=scaffold_118:703:1554:+	852	8.65366	3.30679	0	0	15.7257	0	{kinesin light chain [Magnaporthe oryzae 70-15]}
Mo_GLEAN_10000270	MGG_16025	3e-67	100	locus=scaffold_118:4081:4427:+	285	1.10085	2.82445	11.8977	0	0	0	{hypothetical protein MGG_16025 [Magnaporthe oryzae 70-15]}
Mo_GLEAN_10000271	MGG_02064	0	92.79	locus=scaffold_118:5511:6780:-	1122	31.458	1.43488	12.0885	0	29.8535	43.1919	{hypothetical protein MGG_02064 [Magnaporthe oryzae 70-15]}
Mo_GLEAN_10000272	MGG_16024	1e-50	100	locus=scaffold_118:7111:7610:+	225	0.697202	1.78882	0	0	0	0	{hypothetical protein MGG_16024 [Magnaporthe oryzae 70-15]}
Mo_GLEAN_10000273	MGG_02063	5e-125	100	locus=scaffold_118:8695:9201:-	507	0.928228	6.35082	0	0	0	0	{hypothetical protein MGG_02063 [Magnaporthe oryzae 70-15]}
Mo_GLEAN_10000274	MGG_02062	0	100	locus=scaffold_118:10951:12156:-	1206	114.336	132.492	196.814	486.099	133.316	40.1835	{hypothetical protein MGG_02062 [Magnaporthe oryzae 70-15]}
Mo_GLEAN_10000275	MGG_02061	0	95.76	locus=scaffold_118:12825:14951:+	2127	19.3968	32.9253	28.6953	0	37.7948	0	{CAMK protein kinase [Magnaporthe oryzae 70-15]}
Mo_GLEAN_10000278	MGG_15485	0	99.66	locus=scaffold_117:8040:9488:-	879	3.74776	0	0	0	0	0	{TKL protein kinase [Magnaporthe oryzae 70-15]}
Mo_GLEAN_10000279	-	-	-	locus=scaffold_117:12059:15306:+	2877	7.79718	1.67876	0	0	16.2996	0	{hypothetical protein MGCH7_ch7g1134, partial [Magnaporthe oryzae 70-15]}
Mo_GLEAN_10000299	-	-	-	locus=scaffold_116:14961:15197:+	237	10.5904	0	0	0	0	0	{hypothetical protein MGG_16085 [Magnaporthe oryzae 70-15]}
Mo_GLEAN_10000313	MGG_15967	5e-161	100	locus=scaffold_115:14808:15582:+	630	2.24101	0	0	0	21.2671	0	{hypothetical protein MGG_15967, partial [Magnaporthe oryzae 70-15]}
Mo_GLEAN_10000318	-	-	-	locus=scaffold_113:4102:5625:-	987	0.317873	0	0	0	0	0	{hypothetical protein MGG_13165 [Magnaporthe oryzae 70-15]}
Mo_GLEAN_10000322	-	-	-	locus=scaffold_112:3096:3392:+	213	0.736481	0	0	0	0	0	{putative transposase [Magnaporthe grisea]}
Mo_GLEAN_10000333	MGG_13756	0	100	locus=scaffold_110:10777:11586:+	810	0.387335	26.3353	33.4897	0	24.8116	0	{hypothetical protein MGG_13756 [Magnaporthe oryzae 70-15]}
Mo_GLEAN_10000334	MGG_04787	0	100	locus=scaffold_110:12010:12924:+	915	0	455.268	92.6456	0	102.5	0	{tetracenomycin polyketide synthesis O-methyltransferase tcmP [Magnaporthe oryzae 70-15]}
Mo_GLEAN_10000343	-	-	-	locus=scaffold_109:11379:11540:-	162	2.90501	0	0	0	0	0	{putative transposase [Magnaporthe grisea]}
Mo_GLEAN_10000344	-	-	-	locus=scaffold_109:13299:14211:-	837	173.176	298.617	320.043	140.08	120.056	86.8483	{hypothetical protein MYCTH_2312885 [Myceliophthora thermophila ATCC 42464]}
Mo_GLEAN_10000349	-	-	-	locus=scaffold_108:4246:6276:-	2031	1.77648	0.39634	0	0	0	0	{hypothetical protein MGG_12804 [Magnaporthe oryzae 70-15]}
Mo_GLEAN_10000353	-	-	-	locus=scaffold_107:3:641:-	639	12.7657	6.29865	0	0	20.9676	0	{hypothetical protein MGG_16490 [Magnaporthe oryzae 70-15]}
Mo_GLEAN_10000359	-	-	-	locus=scaffold_107:15338:17064:-	1473	0.212995	0	0	0	0	0	{hypothetical protein CH063_01135 [Colletotrichum higginsianum]}
Mo_GLEAN_10000380	-	-	-	locus=scaffold_103:13880:14821:+	942	0.333058	0	0	0	0	0	{NA}
Mo_GLEAN_10000381	MGG_15049	3e-145	51.73	locus=scaffold_103:22156:23514:+	1293	1.69852	0	5.2449	0	0	0	{hypothetical protein MGG_15049 [Magnaporthe oryzae 70-15]}
Mo_GLEAN_10000382	-	-	-	locus=scaffold_102:751:1537:+	657	69.7202	40.4321	61.933	0	30.5897	0	{hypothetical protein MGG_09903 [Magnaporthe oryzae 70-15]}
Mo_GLEAN_10000383	-	-	-	locus=scaffold_102:1747:3432:-	1686	35.6355	1.1936	14.0782	0	7.94678	0	{hypothetical protein MGG_17291 [Magnaporthe oryzae 70-15]}
Mo_GLEAN_10000384	-	-	-	locus=scaffold_102:8746:9553:-	726	46.8883	93.1367	65.3879	0	55.3648	0	{hypothetical protein MGG_15971 [Magnaporthe oryzae 70-15]}
Mo_GLEAN_10000385	-	-	-	locus=scaffold_102:9729:11572:-	399	20.0511	48.4191	16.9966	0	16.7898	0	{NA}
Mo_GLEAN_10000386	-	-	-	locus=scaffold_102:12143:13714:-	909	0.517725	0	0	0	0	0	{NA}
Mo_GLEAN_10000387	-	-	-	locus=scaffold_102:13270:13432:+	159	0.986607	0	0	0	0	0	{hypothetical protein MGG_16612 [Magnaporthe oryzae 70-15]}
Mo_GLEAN_10000388	-	-	-	locus=scaffold_102:16645:17605:+	504	0.622502	0	0	0	0	0	{E3 ubiquitin ligase complex SCF subunit scon-3 [Magnaporthe oryzae 70-15]}
Mo_GLEAN_10000389	-	-	-	locus=scaffold_102:21295:21830:+	372	1.26509	0	0	0	0	0	{hypothetical protein MGG_08218 [Magnaporthe oryzae 70-15]}
Mo_GLEAN_10000395	-	-	-	locus=scaffold_100:15028:18011:+	2664	0.235541	0.453247	0	0	0	0	{hypothetical protein MGG_09263 [Magnaporthe oryzae 70-15]}
Mo_GLEAN_10000398	-	-	-	locus=scaffold_100:25333:27006:-	1674	0.9371	0	0	0	0	0	{glycosyl hydrolase family 3 N terminal domain-containing protein [Glomerella graminicola M1.001]}
Mo_GLEAN_10000399	-	-	-	locus=scaffold_99:628:1470:+	645	121.848	17.4722	42.0568	0	166.18	262.969	{hypothetical protein NECHADRAFT_44864 [Nectria haematococca mpVI 77-13-4]}
Mo_GLEAN_10000402	-	-	-	locus=scaffold_99:22047:24521:+	1386	0.226364	0	0	0	0	0	{hypothetical protein MGG_15397 [Magnaporthe oryzae 70-15]}
Mo_GLEAN_10000404	-	-	-	locus=scaffold_99:27033:27575:+	387	12.1605	0	0	0	0	0	{hypothetical protein NECHADRAFT_95367 [Nectria haematococca mpVI 77-13-4]}
Mo_GLEAN_10000409	-	-	-	locus=scaffold_98:11993:13465:-	1473	72.8442	50.5495	92.0796	159.195	131.891	180.949	{hypothetical protein MGG_14404 [Magnaporthe oryzae 70-15]}
Mo_GLEAN_10000410	-	-	-	locus=scaffold_98:13633:14354:-	615	34.6901	0	0	0	0	78.7989	{NA}
Mo_GLEAN_10000411	-	-	-	locus=scaffold_98:15658:16995:+	1338	297.327	80.617	114.041	175.257	300.41	307.864	{gag protein [Magnaporthe oryzae]}
Mo_GLEAN_10000412	-	-	-	locus=scaffold_98:22681:23319:+	639	74.6301	114.005	74.2905	0	73.3865	151.679	{hypothetical protein NECHADRAFT_88819 [Nectria haematococca mpVI 77-13-4]}
Mo_GLEAN_10000413	-	-	-	locus=scaffold_98:25687:26317:-	531	44.0183	55.332	83.0147	220.804	164.009	45.6322	{hypothetical protein MGG_15320 [Magnaporthe oryzae 70-15]}
Mo_GLEAN_10000414	-	-	-	locus=scaffold_98:26882:27522:-	531	56.1307	43.2044	108.558	0	126.161	0	{hypothetical protein MGG_12488 [Magnaporthe oryzae 70-15]}
Mo_GLEAN_10000419	MGG_10924	0	97.54	locus=scaffold_97:11650:12921:+	1194	21.1526	9.43847	17.0393	0	0	0	{hypothetical protein MGG_10924 [Magnaporthe oryzae 70-15]}
Mo_GLEAN_10000420	MGG_10921	0	99.62	locus=scaffold_97:20093:21079:+	792	23.9663	5.08186	17.1254	0	0	0	{hypothetical protein MGG_10921 [Magnaporthe oryzae 70-15]}
Mo_GLEAN_10000421	-	-	-	locus=scaffold_97:25400:27818:+	2367	70.7806	142.663	106.008	99.0681	62.2649	30.7106	{hypothetical protein NECHADRAFT_102251 [Nectria haematococca mpVI 77-13-4]}
Mo_GLEAN_10000426	-	-	-	locus=scaffold_96:6947:7590:+	561	0	0	0	0	35.8243	0	{hypothetical protein MGG_16171 [Magnaporthe oryzae 70-15]}
Mo_GLEAN_10000428	MGG_05785	0	100	locus=scaffold_96:11658:13637:+	1980	58.3115	29.4748	352.783	1065.88	1092.84	2472.02	{levanase [Magnaporthe oryzae 70-15]}
Mo_GLEAN_10000438	-	-	-	locus=scaffold_95:8631:8849:+	219	0.716304	0	0	0	0	110.642	{phosphorylase superfamily protein [Glomerella graminicola M1.001]}
Mo_GLEAN_10000439	MGG_04278	0	90.53	locus=scaffold_95:18421:23135:+	2628	0.119384	0.306304	0	0	0	0	{hypothetical protein MGG_04278 [Magnaporthe oryzae 70-15]}
Mo_GLEAN_10000473	-	-	-	locus=scaffold_90:748:5838:-	5091	5.7929	2.29268	2.66418	0	2.63176	9.51902	{hypothetical protein MGG_17284 [Magnaporthe oryzae 70-15]}
Mo_GLEAN_10000475	-	-	-	locus=scaffold_90:6349:6672:+	324	54.2269	0	20.9311	0	0	0	{polyprotein [Verticillium dahliae VdLs.17]}
Mo_GLEAN_10000476	MGG_02216	0	99.62	locus=scaffold_90:6535:7378:-	786	0.798323	0	0	0	0	0	{hypothetical protein MGG_02216 [Magnaporthe oryzae 70-15]}
Mo_GLEAN_10000478	-	-	-	locus=scaffold_90:8095:8938:-	786	0.399162	0	0	0	17.0461	0	{hypothetical protein MGG_02216 [Magnaporthe oryzae 70-15]}
Mo_GLEAN_10000479	-	-	-	locus=scaffold_90:8158:8295:+	138	1.13674	0	0	0	0	0	{chromodomain Y-like protein [Bos taurus]}
Mo_GLEAN_10000480	-	-	-	locus=scaffold_90:9147:9269:+	123	7.65222	0	0	0	0	0	{hypothetical protein MGG_15616 [Magnaporthe oryzae 70-15]}
Mo_GLEAN_10000483	MGG_15919	0	97.88	locus=scaffold_90:14235:15826:+	1398	0	0	0	0	9.58388	0	{major facilitator superfamily transporter [Colletotrichum higginsianum]}
Mo_GLEAN_10000484	MGG_10811	0	97.39	locus=scaffold_90:16760:18187:+	1428	0	0	0	0	28.1476	67.873	{3-phytase A [Magnaporthe oryzae 70-15]}
Mo_GLEAN_10000485	MGG_10812	0	99.83	locus=scaffold_90:18832:21205:+	1818	79.3844	25.681	18.6514	0	70.013	53.3128	{hypothetical protein MGG_10812 [Magnaporthe oryzae 70-15]}
Mo_GLEAN_10000493	-	-	-	locus=scaffold_90:30644:33746:+	2745	0.228591	0.146624	0	0	0	0	{hypothetical protein MGCH7_ch7g1048 [Magnaporthe oryzae 70-15]}
Mo_GLEAN_10000494	-	-	-	locus=scaffold_89:2:823:-	471	3.9967	0	0	0	0	0	{hypothetical protein MGG_08682 [Magnaporthe oryzae 70-15]}
Mo_GLEAN_10000495	MGG_16548	1e-52	98.7	locus=scaffold_89:3127:4015:-	231	0.679093	0	29.3578	0	0	0	{hypothetical protein MGG_16548 [Magnaporthe oryzae 70-15]}
Mo_GLEAN_10000498	MGG_15370	5e-170	99.11	locus=scaffold_89:8759:9639:+	672	0.233438	0	0	348.95	79.7516	36.0576	{effector protein AVR-Pita1 [Magnaporthe oryzae]}
Mo_GLEAN_10000503	MGG_17647	2e-46	95.77	locus=scaffold_89:19085:19297:-	213	142.141	143.609	0	550.456	157.257	113.759	{hypothetical protein MGG_17647 [Magnaporthe oryzae 70-15]}
Mo_GLEAN_10000511	MGG_16492	0	98.51	locus=scaffold_88:23510:24705:-	807	0.388775	0	0	0	0	0	{hypothetical protein MGG_16492 [Magnaporthe oryzae 70-15]}
Mo_GLEAN_10000512	MGG_17657	8e-77	78.1	locus=scaffold_88:32548:32957:+	408	0	0.986479	0	0	0	0	{hypothetical protein MGG_17657 [Magnaporthe oryzae 70-15]}
Mo_GLEAN_10000515	-	-	-	locus=scaffold_87:7823:8620:+	798	24.769	7.06111	50.9899	0	16.7898	0	{polyprotein [Verticillium dahliae VdLs.17]}
Mo_GLEAN_10000517	MGG_07806	0	100	locus=scaffold_86:3204:4921:+	1374	0	0	0	0	9.75129	70.5405	{hypothetical protein MGG_07806 [Magnaporthe oryzae 70-15]}
Mo_GLEAN_10000520	-	-	-	locus=scaffold_86:9147:9922:+	606	0.776587	0	0	0	11.0547	0	{hypothetical protein MGG_16611 [Magnaporthe oryzae 70-15]}
Mo_GLEAN_10000521	-	-	-	locus=scaffold_86:9175:10035:-	513	0.611581	0	0	0	0	0	{hypothetical protein MGG_15503, partial [Magnaporthe oryzae 70-15]}
Mo_GLEAN_10000522	MGG_07808	0	100	locus=scaffold_86:11356:13160:+	1635	0	18.9549	118.212	0	131.115	0	{membrane transporter [Magnaporthe oryzae 70-15]}
Mo_GLEAN_10000526	MGG_04298	0	98.21	locus=scaffold_86:20559:21975:+	1344	0.350157	0	0	0	0	0	{hypothetical protein MGG_04298 [Magnaporthe oryzae 70-15]}
Mo_GLEAN_10000527	MGG_13867	0	98.06	locus=scaffold_86:22525:25755:-	1029	0.304899	0	0	0	6.51034	0	{mitochondrial chaperone BCS1 [Magnaporthe oryzae 70-15]}
Mo_GLEAN_10000529	-	-	-	locus=scaffold_86:34782:35288:-	507	0	0	0	0	0	95.5845	{hypothetical protein MGG_07811 [Magnaporthe oryzae 70-15]}
Mo_GLEAN_10000531	MGG_05787	0	100	locus=scaffold_85:12560:14107:+	1548	2.4321	0	0	0	0	0	{hypothetical protein MGG_05787 [Magnaporthe oryzae 70-15]}
Mo_GLEAN_10000532	MGG_05788	0	100	locus=scaffold_85:15172:16137:+	966	5.68372	4.58315	45.6323	242.747	0	0	{Poly(3-hydroxybutyrate) depolymerase [Magnaporthe oryzae 70-15]}
Mo_GLEAN_10000533	MGG_05789	2e-130	100	locus=scaffold_85:16453:17157:-	549	0	0	0	0	170.834	0	{hypothetical protein MGG_05789 [Magnaporthe oryzae 70-15]}
Mo_GLEAN_10000534	MGG_05790	0	99.83	locus=scaffold_85:18867:20721:+	1719	0.182514	0	0	0	151.987	0	{laccase-1 [Magnaporthe oryzae 70-15]}
Mo_GLEAN_10000535	-	-	-	locus=scaffold_85:21423:22644:+	648	5.08377	0	0	0	0	0	{hypothetical protein MGG_05791 [Magnaporthe oryzae 70-15]}
Mo_GLEAN_10000537	-	-	-	locus=scaffold_85:24301:25850:-	1512	25.4188	19.9645	22.4261	0	0	0	{reverse transcriptase [Magnaporthe grisea]}
Mo_GLEAN_10000538	-	-	-	locus=scaffold_85:25839:26123:+	285	11.0085	0	0	0	0	0	{hypothetical protein MGG_16018 [Magnaporthe oryzae 70-15]}
Mo_GLEAN_10000540	MGG_16779	3e-34	100	locus=scaffold_85:28320:28542:+	159	0	0	21.326	0	0	0	{hypothetical protein MGG_16779 [Magnaporthe oryzae 70-15]}
Mo_GLEAN_10000541	MGG_05792	4e-83	99.16	locus=scaffold_85:29454:29930:+	360	0	4.47204	0	0	18.6087	0	{hypothetical protein MGG_05792 [Magnaporthe oryzae 70-15]}
Mo_GLEAN_10000543	MGG_05795	3e-89	99.21	locus=scaffold_85:33776:34156:-	381	0	0	0	0	17.583	0	{hypothetical protein MGG_05795 [Magnaporthe oryzae 70-15]}
Mo_GLEAN_10000549	MGG_15971	0	99.7	locus=scaffold_83:10862:12153:+	1008	0.311251	0	0	0	0	0	{hypothetical protein MGG_15971 [Magnaporthe oryzae 70-15]}
Mo_GLEAN_10000553	-	-	-	locus=scaffold_83:21379:22509:+	1131	8.04464	8.89663	0	0	0	0	{unknown protein [Magnaporthe grisea]}
Mo_GLEAN_10000560	MGG_15972	3e-81	98.23	locus=scaffold_83:37239:37577:-	339	0	0	0	1729.31	1165.93	2001.35	{AVR-Pik [Magnaporthe oryzae]}
Mo_GLEAN_10000561	MGG_15973	2e-117	99.36	locus=scaffold_83:39308:39778:+	471	0	0	0	248.932	0	0	{hypothetical protein MGG_15973, partial [Magnaporthe oryzae 70-15]}
Mo_GLEAN_10000566	-	-	-	locus=scaffold_82:20364:20630:+	267	1.17506	0	0	0	50.1808	0	{hypothetical protein CH063_14852 [Colletotrichum higginsianum]}
Mo_GLEAN_10000567	MGG_14819	0	99.66	locus=scaffold_82:20913:21879:-	894	0	0	0	0	14.9869	0	{class II Aldolase [Magnaporthe oryzae 70-15]}
Mo_GLEAN_10000568	MGG_17286	0	96.42	locus=scaffold_82:22519:26485:-	3237	0.387694	0	0	0	0	0	{hypothetical protein MGG_17286 [Magnaporthe oryzae 70-15]}
Mo_GLEAN_10000569	MGG_14816	0	99.85	locus=scaffold_82:26956:29025:-	1995	3.4598	0.403492	0	0	0	24.2914	{hypothetical protein MGG_14816 [Magnaporthe oryzae 70-15]}
Mo_GLEAN_10000571	MGG_09681	0	100	locus=scaffold_82:32525:33636:-	1008	18.8307	1.59716	0	0	99.6895	72.1151	{hypothetical protein MGG_09681 [Magnaporthe oryzae 70-15]}
Mo_GLEAN_10000572	MGG_09680	0	100	locus=scaffold_82:34951:36890:+	1473	1.81045	1.63944	0	79.5974	72.7673	279.648	{sugar transporter STL1 [Magnaporthe oryzae 70-15]}
Mo_GLEAN_10000576	-	-	-	locus=scaffold_82:40854:41246:-	393	0.798323	0	0	0	0	0	{NA}
Mo_GLEAN_10000578	-	-	-	locus=scaffold_81:1144:3831:-	2067	41.6652	39.3332	34.4497	0	93.9888	11.7226	{hypothetical protein MGG_08663 [Magnaporthe oryzae 70-15]}
Mo_GLEAN_10000580	MGG_16486	0	90.71	locus=scaffold_81:6243:14112:-	7173	0.0874783	0	0	0	0	0	{hypothetical protein MGG_16486 [Magnaporthe oryzae 70-15]}
Mo_GLEAN_10000585	-	-	-	locus=scaffold_81:22913:23131:+	219	19.3402	3.67565	0	0	0	0	{pol polyprotein [Magnaporthe oryzae]}
Mo_GLEAN_10000586	-	-	-	locus=scaffold_81:25441:26066:-	624	1.50837	1.29001	0	0	0	0	{pol polyprotein [Magnaporthe oryzae]}
Mo_GLEAN_10000589	-	-	-	locus=scaffold_80:7607:9788:-	1773	10.4403	3.1781	0	0	7.55684	0	{interferon-induced GTP-binding protein Mx2 [Magnaporthe oryzae 70-15]}
Mo_GLEAN_10000590	-	-	-	locus=scaffold_80:10080:11585:-	1506	4.5832	2.40528	0	0	0	0	{reverse transcriptase [Magnaporthe grisea]}
Mo_GLEAN_10000593	MGG_15963	6e-139	96.91	locus=scaffold_80:18594:20038:-	1119	16.2618	9.35172	15.1512	0	0	43.3077	{hypothetical protein MGG_15963 [Magnaporthe oryzae 70-15]}
Mo_GLEAN_10000594	MGG_16549	3e-146	99	locus=scaffold_80:23115:23717:-	603	286.946	140.836	281.163	0	133.316	361.652	{hypothetical protein MGG_16549 [Magnaporthe oryzae 70-15]}
Mo_GLEAN_10000595	MGG_08684	1e-109	100	locus=scaffold_80:25429:25872:-	444	25.7918	21.7559	22.911	0	0	0	{hypothetical protein MGG_08684 [Magnaporthe oryzae 70-15]}
Mo_GLEAN_10000596	MGG_08683	0	96.79	locus=scaffold_80:27700:29010:-	1311	94.8881	68.4621	77.5934	357.733	66.4293	129.378	{hypothetical protein MGG_08683 [Magnaporthe oryzae 70-15]}
Mo_GLEAN_10000597	MGG_08682	2e-155	97.21	locus=scaffold_80:30429:33857:-	645	17.7543	7.48806	15.7713	0	0	0	{hypothetical protein MGG_08682 [Magnaporthe oryzae 70-15]}
Mo_GLEAN_10000601	-	-	-	locus=scaffold_80:38712:39242:-	399	2.35896	0	0	0	0	0	{hypothetical protein MGG_15416 [Magnaporthe oryzae 70-15]}
Mo_GLEAN_10000603	MGG_10887	7e-116	98.73	locus=scaffold_80:40859:41494:-	471	260.452	10.2544	115.187	0	142.232	154.336	{hypothetical protein MGG_10887 [Magnaporthe oryzae 70-15]}
Mo_GLEAN_10000606	MGG_17847	0	90.65	locus=scaffold_79:5449:6927:-	1395	17.5425	2.30815	7.29211	0	0	0	{hypothetical protein MGG_17847 [Magnaporthe oryzae 70-15]}
Mo_GLEAN_10000613	MGG_17556	8e-84	100	locus=scaffold_79:27428:27763:+	336	0	0	0	0	79.7516	72.1151	{hypothetical protein MGG_17556 [Magnaporthe oryzae 70-15]}
Mo_GLEAN_10000617	-	-	-	locus=scaffold_79:34651:34977:+	219	0	0	0	0	1131.82	1880.92	{NA}
Mo_GLEAN_10000618	-	-	-	locus=scaffold_79:35609:36958:-	1263	0.248409	0	0	0	10.6083	76.7401	{secretory lipase [Magnaporthe oryzae 70-15]}
Mo_GLEAN_10000620	-	-	-	locus=scaffold_78:1248:2045:+	798	8.84608	3.02619	0	0	75.5542	0	{hypothetical protein MGG_18063 [Magnaporthe oryzae 70-15]}
Mo_GLEAN_10000632	-	-	-	locus=scaffold_78:15186:15887:-	702	12.2904	0.573338	9.66049	0	0	0	{predicted protein [Aspergillus terreus NIH2624]}
Mo_GLEAN_10000637	-	-	-	locus=scaffold_78:42507:43574:-	1068	267.032	41.8311	34.9243	329.346	219.541	294.943	{hypothetical protein MGG_01397 [Magnaporthe oryzae 70-15]}
Mo_GLEAN_10000638	-	-	-	locus=scaffold_78:45968:47931:+	1833	0.770232	0.878305	0	0	0	0	{hypothetical protein MGG_09263 [Magnaporthe oryzae 70-15]}
Mo_GLEAN_10000641	-	-	-	locus=scaffold_77:11307:11982:-	462	1.35819	2.61353	0	0	0	0	{hypothetical protein MGG_16490 [Magnaporthe oryzae 70-15]}
Mo_GLEAN_10000642	MGG_16490	3e-157	88.33	locus=scaffold_77:11750:12490:-	735	4.69544	5.47597	9.22675	0	18.2289	0	{hypothetical protein MGG_16490 [Magnaporthe oryzae 70-15]}
Mo_GLEAN_10000644	-	-	-	locus=scaffold_77:14953:15306:+	354	3.10196	0	0	0	0	0	{hypothetical protein MGG_17644 [Magnaporthe oryzae 70-15]}
Mo_GLEAN_10000647	-	-	-	locus=scaffold_77:24276:24710:-	435	0.721244	0	0	0	0	0	{hypothetical protein MGG_14615 [Magnaporthe oryzae 70-15]}
Mo_GLEAN_10000652	-	-	-	locus=scaffold_76:292:669:-	378	1.66001	0	0	0	0	0	{kinesin light chain [Magnaporthe oryzae 70-15]}
Mo_GLEAN_10000654	-	-	-	locus=scaffold_76:5329:5955:+	627	0.250192	0	0	0	0	0	{hypothetical protein CCM_02666 [Cordyceps militaris CM01]}
Mo_GLEAN_10000656	MGG_04296	9e-99	81.19	locus=scaffold_76:15994:16603:-	603	15.3489	60.7396	112.465	0	133.316	0	{hypothetical protein MGG_04296 [Magnaporthe oryzae 70-15]}
Mo_GLEAN_10000657	-	-	-	locus=scaffold_76:17294:19123:-	1830	2.31448	2.63924	0	0	7.32146	0	{hypothetical protein [Botryotinia fuckeliana]}
Mo_GLEAN_10000659	MGG_11852	5e-164	100	locus=scaffold_76:21386:22217:+	654	0.239863	0	0	0	0	0	{hypothetical protein MGG_11852 [Magnaporthe oryzae 70-15]}
Mo_GLEAN_10000662	MGG_10764	0	99.67	locus=scaffold_76:36780:37793:+	909	0.34515	0	0	0	14.7396	0	{hypothetical protein MGG_10764 [Magnaporthe oryzae 70-15]}
Mo_GLEAN_10000663	-	-	-	locus=scaffold_76:39568:41574:+	2007	0.156323	0	0	0	40.0546	0	{hypothetical protein MGG_10748 [Magnaporthe oryzae 70-15]}
Mo_GLEAN_10000664	MGG_17301	3e-58	100	locus=scaffold_76:43642:43887:-	246	0	0	0	476.614	925.897	1280.48	{hypothetical protein MGG_17301 [Magnaporthe oryzae 70-15]}
Mo_GLEAN_10000665	MGG_10766	0	99.81	locus=scaffold_76:44692:47010:+	1587	0	0	0	0	50.6551	137.414	{hypothetical protein MGG_10766 [Magnaporthe oryzae 70-15]}
Mo_GLEAN_10000670	-	-	-	locus=scaffold_75:491:2401:+	1911	2.29847	2.10614	7.0975	0	7.01113	0	{hypothetical protein MGG_16486 [Magnaporthe oryzae 70-15]}
Mo_GLEAN_10000673	-	-	-	locus=scaffold_75:6112:6783:+	363	3.88935	0	0	0	36.9098	0	{hypothetical protein MGG_16018 [Magnaporthe oryzae 70-15]}
Mo_GLEAN_10000674	-	-	-	locus=scaffold_75:10153:10752:+	600	13.8569	2.68322	0	0	0	0	{hypothetical protein ACLA_054900 [Aspergillus clavatus NRRL 1]}
Mo_GLEAN_10000675	-	-	-	locus=scaffold_75:11551:12000:-	450	9.41223	0.894408	0	0	0	0	{Pc22g21300 [Penicillium chrysogenum Wisconsin 54-1255]}
Mo_GLEAN_10000679	-	-	-	locus=scaffold_75:22918:24309:-	1392	0	0	0	421.146	96.2519	139.257	{hypothetical protein MGG_15791 [Magnaporthe oryzae 70-15]}
Mo_GLEAN_10000680	-	-	-	locus=scaffold_75:27679:28071:-	393	0	0	0	0	34.0923	0	{hypothetical protein MGG_16172 [Magnaporthe oryzae 70-15]}
Mo_GLEAN_10000685	-	-	-	locus=scaffold_75:36848:37026:+	177	0.886274	0	0	0	0	0	{hypothetical protein MGG_16692 [Magnaporthe oryzae 70-15]}
Mo_GLEAN_10000686	-	-	-	locus=scaffold_75:46544:49569:+	2532	1.61083	0.635835	1.33919	0	10.5832	0	{transposase [Magnaporthe grisea]}
Mo_GLEAN_10000689	-	-	-	locus=scaffold_75:56549:57373:-	825	0	0	0	0	8.12016	0	{hypothetical protein MGG_05551 [Magnaporthe oryzae 70-15]}
Mo_GLEAN_10000690	-	-	-	locus=scaffold_75:57497:57814:-	318	0	0	21.326	0	0	0	{hypothetical protein MGG_05551 [Magnaporthe oryzae 70-15]}
Mo_GLEAN_10000693	-	-	-	locus=scaffold_74:3650:4574:+	675	2.32401	0	0	0	0	0	{pol polyprotein [Magnaporthe oryzae]}
Mo_GLEAN_10000697	MGG_04810	3e-86	100	locus=scaffold_74:8579:8990:+	354	96.6039	10.2326	9.57862	662.413	75.6964	273.793	{hypothetical protein MGG_04810 [Magnaporthe oryzae 70-15]}
Mo_GLEAN_10000706	MGG_09807	5e-66	100	locus=scaffold_73:6197:6478:-	282	16.6884	0	0	0	0	0	{hypothetical protein MGG_09807 [Magnaporthe oryzae 70-15]}
Mo_GLEAN_10000707	MGG_09806	0	100	locus=scaffold_73:8022:9344:+	1323	60.4716	1.21688	10.2519	0	0	36.6299	{hypothetical protein MGG_09806 [Magnaporthe oryzae 70-15]}
Mo_GLEAN_10000708	MGG_09805	0	100	locus=scaffold_73:9518:11126:-	1509	0.207913	0	0	0	39.9551	96.3446	{alpha-galactosidase [Magnaporthe oryzae 70-15]}
Mo_GLEAN_10000709	MGG_09804	2e-123	100	locus=scaffold_73:13615:14160:+	546	161.755	8.10864	428.512	429.476	147.234	266.271	{hypothetical protein MGG_09804 [Magnaporthe oryzae 70-15]}
Mo_GLEAN_10000710	MGG_09802	0	100	locus=scaffold_73:19276:21339:-	2064	1.14005	6.04505	9.85707	113.611	32.4571	35.219	{hypothetical protein MGG_09802 [Magnaporthe oryzae 70-15]}
Mo_GLEAN_10000711	MGG_15427	0	100	locus=scaffold_73:22477:23392:+	846	0.370852	5.23324	4.00807	0	39.593	0	{hypothetical protein MGG_15427 [Magnaporthe oryzae 70-15]}
Mo_GLEAN_10000712	MGG_15428	0	100	locus=scaffold_73:24025:26015:+	1893	3.72909	5.52804	0	0	24.7723	25.6003	{para-nitrobenzyl esterase [Magnaporthe oryzae 70-15]}
Mo_GLEAN_10000713	MGG_14157	0	100	locus=scaffold_73:27345:28859:+	1362	469.921	3.54611	4.97919	0	19.6744	35.581	{hypothetical protein MGG_14157 [Magnaporthe oryzae 70-15]}
Mo_GLEAN_10000714	MGG_14156	2e-114	100	locus=scaffold_73:31242:31771:+	471	0	0	0	1244.66	2261.49	2057.81	{hypothetical protein MGG_14344 [Magnaporthe oryzae 70-15]}
Mo_GLEAN_10000715	MGG_17843	3e-57	100	locus=scaffold_73:32834:33150:-	246	0.637685	0	0	0	0	0	{hypothetical protein MGG_17843 [Magnaporthe oryzae 70-15]}
Mo_GLEAN_10000716	MGG_09798	0	100	locus=scaffold_73:34262:36273:-	1884	35.2209	19.4406	71.9922	0	10.6674	0	{hypothetical protein MGG_09798 [Magnaporthe oryzae 70-15]}
Mo_GLEAN_10000717	MGG_09797	0	100	locus=scaffold_73:37218:38102:-	750	32.2108	19.3192	13.5633	0	62.5253	0	{hypothetical protein MGG_09797 [Magnaporthe oryzae 70-15]}
Mo_GLEAN_10000718	MGG_09796	0	100	locus=scaffold_73:39756:41807:-	1878	7.43423	1.28589	1.80555	0	0	103.219	{hypothetical protein MGG_09796 [Magnaporthe oryzae 70-15]}
Mo_GLEAN_10000720	MGG_09795	2e-159	100	locus=scaffold_73:48606:49329:-	636	0	21.5164	0	0	0	0	{hypothetical protein MGG_09795 [Magnaporthe oryzae 70-15]}
Mo_GLEAN_10000721	MGG_09794	0	100	locus=scaffold_73:50449:51768:+	1320	0	2.13438	0	0	0	0	{hypothetical protein MGG_09794 [Magnaporthe oryzae 70-15]}
Mo_GLEAN_10000722	MGG_17844	6e-78	93.85	locus=scaffold_73:51848:52409:-	366	0.857216	0	0	0	0	0	{hypothetical protein MGG_17844 [Magnaporthe oryzae 70-15]}
Mo_GLEAN_10000723	MGG_14154	2e-75	100	locus=scaffold_73:54229:54555:+	327	0.479726	916.973	1721.34	717.107	880.926	0	{hypothetical protein MGG_14154 [Magnaporthe oryzae 70-15]}
Mo_GLEAN_10000724	MGG_15429	0	100	locus=scaffold_73:55511:57430:-	1845	222.935	37.9578	40.4327	0	29.0477	0	{hypothetical protein MGG_15429 [Magnaporthe oryzae 70-15]}
Mo_GLEAN_10000730	-	-	-	locus=scaffold_72:11192:11623:-	315	0	0	0	0	21.2671	76.9228	{hypothetical protein MGG_15924 [Magnaporthe oryzae 70-15]}
Mo_GLEAN_10000731	MGG_09156	0	100	locus=scaffold_72:12889:14469:-	1485	178.315	42.2811	66.2182	0	320.295	456.875	{hypothetical protein MGCH7_ch7g956 [Magnaporthe oryzae 70-15]}
Mo_GLEAN_10000736	MGG_09159	0	95.19	locus=scaffold_72:22798:24918:-	2121	0.0739607	5.50307	23.9804	0	12.6339	0	{chitin deacetylase [Magnaporthe grisea]}
Mo_GLEAN_10000737	MGG_09160	0	100	locus=scaffold_72:31428:34453:-	2958	14.8491	18.6411	40.1214	0	22.6475	90.1073	{hypothetical protein MGCH7_ch7g960 [Magnaporthe oryzae 70-15]}
Mo_GLEAN_10000739	MGG_09162	0	100	locus=scaffold_72:38197:39494:-	1152	15.6598	6.63818	44.1514	0	46.5218	357.571	{hypothetical protein MGCH7_ch7g962 [Magnaporthe oryzae 70-15]}
Mo_GLEAN_10000740	MGG_18100	2e-65	96	locus=scaffold_72:39899:40636:+	300	0.522902	0	0	0	0	0	{hypothetical protein MGCH7_ch7g963 [Magnaporthe oryzae 70-15]}
Mo_GLEAN_10000741	MGG_09164	0	97.25	locus=scaffold_72:42355:44134:+	1563	4.3157	1.54504	0	0	4.28607	0	{hypothetical protein MGCH7_ch7g964 [Magnaporthe oryzae 70-15]}
Mo_GLEAN_10000742	MGG_09165	0	100	locus=scaffold_72:46140:47534:+	1395	16.8678	0	0	0	9.60449	0	{hypothetical protein MGCH7_ch7g965 [Magnaporthe oryzae 70-15]}
Mo_GLEAN_10000743	MGG_18099	3e-62	100	locus=scaffold_72:49702:49980:+	279	534.147	20.1963	72.9211	0	288.135	434.242	{hypothetical protein MGCH7_ch7g966 [Magnaporthe oryzae 70-15]}
Mo_GLEAN_10000744	MGG_09167	0	100	locus=scaffold_72:51209:52677:-	1404	318.881	1.14668	0	0	4.77146	0	{hypothetical protein MGCH7_ch7g967 [Magnaporthe oryzae 70-15]}
Mo_GLEAN_10000746	MGG_09168	0	100	locus=scaffold_72:58217:58948:-	732	0	0	9.26456	0	0	0	{hypothetical protein MGCH7_ch7g969 [Magnaporthe oryzae 70-15]}
Mo_GLEAN_10000751	MGG_10244	2e-89	100	locus=scaffold_71:3252:3635:-	384	0.408517	0	0	0	0	0	{hypothetical protein MGCH7_ch7g1009 [Magnaporthe oryzae 70-15]}
Mo_GLEAN_10000753	MGG_14184	0	100	locus=scaffold_71:6931:8102:+	987	0.317873	0	0	0	0	0	{hypothetical protein MGCH7_ch7g1010 [Magnaporthe oryzae 70-15]}
Mo_GLEAN_10000754	MGG_10246	0	100	locus=scaffold_71:8294:9472:-	1077	6.70013	0	0	0	0	0	{hypothetical protein MGCH7_ch7g1011 [Magnaporthe oryzae 70-15]}
Mo_GLEAN_10000755	MGG_10247	0	100	locus=scaffold_71:10476:11700:+	1149	0.409584	0.70058	0	0	5.8304	42.177	{hypothetical protein MGCH7_ch7g1012 [Magnaporthe oryzae 70-15]}
Mo_GLEAN_10000759	MGG_15043	0	100	locus=scaffold_71:22267:24819:+	2553	0.921684	0	0	0	0	0	{hypothetical protein MGCH7_ch7g1013 [Magnaporthe oryzae 70-15]}
Mo_GLEAN_10000760	MGG_10251	0	100	locus=scaffold_71:25173:27416:-	2121	0.147921	0.759045	3.19739	0	0	0	{sulfate transporter 4.1 [Verticillium dahliae VdLs.17]}
Mo_GLEAN_10000764	-	-	-	locus=scaffold_71:35682:35921:-	240	50.3293	1.67701	0	0	27.9131	201.922	{hypothetical protein MGG_17493 [Magnaporthe oryzae 70-15]}
Mo_GLEAN_10000765	-	-	-	locus=scaffold_71:36652:36975:-	243	6.45558	0	13.954	1447.49	192.979	0	{hypothetical protein CH063_13531 [Colletotrichum higginsianum]}
Mo_GLEAN_10000766	MGG_10253	0	100	locus=scaffold_71:39779:40677:+	816	140.338	9.86479	99.7303	0	114.936	59.3889	{hypothetical protein MGCH7_ch7g1017 [Magnaporthe oryzae 70-15]}
Mo_GLEAN_10000767	MGG_10254	0	99.76	locus=scaffold_71:41518:42839:+	1230	17.7276	4.90834	41.3516	190.646	43.5716	39.3995	{hypothetical protein MGCH7_ch7g1018 [Magnaporthe oryzae 70-15]}
Mo_GLEAN_10000770	MGG_10257	0	100	locus=scaffold_71:53397:54918:-	1224	0	1.31531	0	0	0	0	{hypothetical protein MGCH7_ch7g1021 [Magnaporthe oryzae 70-15]}
Mo_GLEAN_10000774	-	-	-	locus=scaffold_70:24361:25731:-	1371	34.6694	1.76142	19.786	0	24.4316	35.3474	{hypothetical protein THITE_2114047 [Thielavia terrestris NRRL 8126]}
Mo_GLEAN_10000775	-	-	-	locus=scaffold_70:26058:27288:-	1092	2.01116	0	0	0	12.2695	0	{hypothetical protein MGG_02890 [Magnaporthe oryzae 70-15]}
Mo_GLEAN_10000777	MGG_15418	0	94.04	locus=scaffold_70:38823:39809:+	858	37.4807	8.44371	3.95202	0	0	0	{hypothetical protein MGG_15418 [Magnaporthe oryzae 70-15]}
Mo_GLEAN_10000778	-	-	-	locus=scaffold_70:40964:48508:-	966	6.33328	4.99979	7.02035	0	6.93492	0	{hypothetical protein MGG_14596 [Magnaporthe oryzae 70-15]}
Mo_GLEAN_10000780	-	-	-	locus=scaffold_70:55340:55922:-	498	4.41002	0	0	0	0	0	{hypothetical protein MGG_13165 [Magnaporthe oryzae 70-15]}
Mo_GLEAN_10000782	-	-	-	locus=scaffold_70:64708:66142:-	1212	0.129431	0	0	0	0	0	{hypothetical protein MGG_02059 [Magnaporthe oryzae 70-15]}
Mo_GLEAN_10000785	MGG_02091	7e-153	100	locus=scaffold_69:1830:2597:+	768	2.65536	2.62034	0	0	8.72283	0	{hypothetical protein MGG_02091 [Magnaporthe oryzae 70-15]}
Mo_GLEAN_10000786	MGG_02090	3e-79	99.1	locus=scaffold_69:2918:3419:-	336	7.47003	0	0	0	119.627	0	{hypothetical protein MGG_02090 [Magnaporthe oryzae 70-15]}
Mo_GLEAN_10000787	MGG_02089	0	100	locus=scaffold_69:6725:8118:+	1200	2.22233	4.69564	5.65138	0	0	0	{hypothetical protein MGG_02089 [Magnaporthe oryzae 70-15]}
Mo_GLEAN_10000788	MGG_02088	0	93.31	locus=scaffold_69:8898:10817:-	1728	89.1475	161.646	192.304	203.554	151.196	28.0448	{hypothetical protein MGG_02088 [Magnaporthe oryzae 70-15]}
Mo_GLEAN_10000789	MGG_16032	2e-34	100	locus=scaffold_69:13573:14067:-	171	1.83474	4.70741	0	0	0	0	{hypothetical protein MGG_16032 [Magnaporthe oryzae 70-15]}
Mo_GLEAN_10000790	MGG_02086	1e-158	100	locus=scaffold_69:15462:16488:-	636	548.8	160.107	383.868	0	358.13	571.478	{proteasome component PRE3 [Magnaporthe oryzae 70-15]}
Mo_GLEAN_10000791	MGG_02085	1e-163	100	locus=scaffold_69:17164:17941:-	654	68.1212	147.7	62.2171	0	30.73	37.05	{FAD-linked sulfhydryl oxidase ALR [Magnaporthe oryzae 70-15]}
Mo_GLEAN_10000792	MGG_02084	0	100	locus=scaffold_69:18766:19710:-	945	36.1881	0.851817	10.7645	0	49.6232	333.332	{hypothetical protein MGG_02084 [Magnaporthe oryzae 70-15]}
Mo_GLEAN_10000793	MGG_02083	3e-164	100	locus=scaffold_69:21550:22215:+	666	0.471083	0	0	0	0	36.3824	{hypothetical protein MGG_02083 [Magnaporthe oryzae 70-15]}
Mo_GLEAN_10000795	MGG_02081	0	100	locus=scaffold_69:24937:26574:-	1638	0.574617	0	0	0	0	0	{hypothetical protein MGG_02081 [Magnaporthe oryzae 70-15]}
Mo_GLEAN_10000799	MGG_14605	5e-78	100	locus=scaffold_69:31191:31544:-	354	1.32941	4.54784	0	0	0	0	{hypothetical protein MGG_14605 [Magnaporthe oryzae 70-15]}
Mo_GLEAN_10000800	MGG_14606	0	100	locus=scaffold_69:32094:33218:-	1056	2.22827	5.33596	6.42203	0	0	0	{hypothetical protein MGG_14606 [Magnaporthe oryzae 70-15]}
Mo_GLEAN_10000801	MGG_02077	4e-88	100	locus=scaffold_69:33966:34343:+	378	2.07501	4.25908	0	0	0	0	{hypothetical protein MGG_02077 [Magnaporthe oryzae 70-15]}
Mo_GLEAN_10000802	MGG_02076	0	100	locus=scaffold_69:35324:36373:+	1050	0.597602	0	0	0	0	0	{hypothetical protein MGG_02076 [Magnaporthe oryzae 70-15]}
Mo_GLEAN_10000804	MGG_02075	0	100	locus=scaffold_69:38367:40646:+	2118	2.07383	0.57009	6.40383	0	3.16295	22.8807	{sodium-dependent noradrenaline transporter [Magnaporthe oryzae 70-15]}
Mo_GLEAN_10000805	MGG_02074	0	100	locus=scaffold_69:42482:46227:+	3291	44.3775	36.9341	315.282	71.2531	101.78	36.8135	{potassium/sodium efflux P-type ATPase [Magnaporthe oryzae 70-15]}
Mo_GLEAN_10000806	MGG_02073	2e-120	100	locus=scaffold_69:47201:47683:-	483	0	0	7.02035	0	55.4794	0	{hypothetical protein MGG_02073 [Magnaporthe oryzae 70-15]}
Mo_GLEAN_10000807	MGG_02072	0	100	locus=scaffold_69:49879:51917:-	1716	3.47382	671.509	717.291	68.3258	308.41	28.2409	{amino-acid permease inda1 [Magnaporthe oryzae 70-15]}
Mo_GLEAN_10000808	MGG_16029	7e-56	100	locus=scaffold_69:53177:53425:+	249	0.630002	3.2328	13.6178	0	0	0	{hypothetical protein MGG_16029 [Magnaporthe oryzae 70-15]}
Mo_GLEAN_10000809	MGG_02071	0	100	locus=scaffold_69:56107:58429:-	2040	3.15279	14.2053	34.9056	0	29.555	23.7556	{cryptochrome-1 [Magnaporthe oryzae 70-15]}
Mo_GLEAN_10000810	MGG_02070	2e-134	100	locus=scaffold_69:59124:59669:+	546	0	3.68575	0	0	73.6169	0	{hypothetical protein MGG_02070 [Magnaporthe oryzae 70-15]}
Mo_GLEAN_10000811	MGG_02069	1e-94	100	locus=scaffold_69:60013:60487:-	396	13.4687	43.704	8.5627	0	16.917	0	{glyoxalase/bleomycin resistance protein/dioxygenase [Magnaporthe oryzae 70-15]}
Mo_GLEAN_10000812	MGG_16028	7e-48	100	locus=scaffold_69:61283:61576:-	222	0	0	0	0	422.468	0	{hypothetical protein MGG_16028 [Magnaporthe oryzae 70-15]}
Mo_GLEAN_10000813	-	-	-	locus=scaffold_69:62257:62553:-	297	16.3737	2.71033	11.4169	0	22.556	0	{NA}
Mo_GLEAN_10000816	-	-	-	locus=scaffold_69:77969:78970:+	1002	23.3271	27.7159	20.3044	0	40.1146	0	{kinesin light chain, variant [Magnaporthe oryzae 70-15]}
Mo_GLEAN_10000817	-	-	-	locus=scaffold_68:504:1484:-	981	0.319818	0	0	0	0	0	{hypothetical protein MGG_16993 [Magnaporthe oryzae 70-15]}
Mo_GLEAN_10000818	MGG_10942	0	99.78	locus=scaffold_68:4540:5922:-	1383	1.2477	0	0	0	0	0	{peptidase [Magnaporthe oryzae 70-15]}
Mo_GLEAN_10000819	-	-	-	locus=scaffold_68:6834:7133:-	237	1.9857	0	0	0	0	0	{hypothetical protein MGG_16041 [Magnaporthe oryzae 70-15]}
Mo_GLEAN_10000821	MGG_10941	0	99.56	locus=scaffold_68:8801:12451:+	3471	24.3599	3.13081	10.7459	0	11.5802	0	{cation-transporting ATPase pacS [Magnaporthe oryzae 70-15]}
Mo_GLEAN_10000822	MGG_10939	7e-09	81.48	locus=scaffold_68:14841:15029:+	189	0	4.25908	0	0	0	0	{NA}
Mo_GLEAN_10000823	MGG_10938	0	93.54	locus=scaffold_68:16418:18093:+	1488	1.7922	4.32778	43.2969	0	9.00421	32.5681	{phthalate transporter [Magnaporthe oryzae 70-15]}
Mo_GLEAN_10000825	MGG_16992	1e-153	100	locus=scaffold_68:19249:20997:-	1749	10.3145	3.22171	23.2647	0	7.66053	27.708	{hypothetical protein MGG_16992 [Magnaporthe oryzae 70-15]}
Mo_GLEAN_10000826	-	-	-	locus=scaffold_68:20942:21178:+	237	5.95711	0	14.3073	0	0	0	{hypothetical protein MGG_16487 [Magnaporthe oryzae 70-15]}
Mo_GLEAN_10000827	-	-	-	locus=scaffold_68:21898:22992:+	1038	1.6624	0	0	0	0	0	{NA}
Mo_GLEAN_10000829	MGG_15266	0	99.69	locus=scaffold_68:34019:34990:+	972	5.97141	0.414078	0	0	0	0	{hypothetical protein MGG_15266 [Magnaporthe oryzae 70-15]}
Mo_GLEAN_10000830	MGG_10860	0	100	locus=scaffold_68:36011:37285:+	1179	2.66108	2.38964	11.5041	0	5.68205	0	{sterol 24-C-methyltransferase [Magnaporthe oryzae 70-15]}
Mo_GLEAN_10000831	MGG_15267	6e-61	100	locus=scaffold_68:38649:39079:+	279	82.09	95.2111	48.6141	0	1920.9	2952.84	{hypothetical protein MGG_15267 [Magnaporthe oryzae 70-15]}
Mo_GLEAN_10000832	MGG_10859	0	100	locus=scaffold_68:39372:43087:-	3330	3.90999	358.972	361.485	140.837	56.3291	0	{heme peroxidase [Magnaporthe oryzae 70-15]}
Mo_GLEAN_10000833	MGG_14307	0	99.83	locus=scaffold_68:44350:46268:+	1812	56.8786	380.493	353.679	194.118	377.104	80.234	{L-ascorbate oxidase [Magnaporthe oryzae 70-15]}
Mo_GLEAN_10000834	-	-	-	locus=scaffold_68:46642:48764:+	2016	9.64878	367.945	275.841	116.317	69.7827	24.0384	{hypothetical protein CTHT_0019390 [Chaetomium thermophilum var. thermophilum DSM 1495]}
Mo_GLEAN_10000835	MGG_10857	0	99.93	locus=scaffold_68:49172:53740:-	4509	16.6647	92.7435	54.145	26.0029	35.6574	42.9908	{anucleate primary sterigmata protein B [Magnaporthe oryzae 70-15]}
Mo_GLEAN_10000836	MGG_10856	1e-49	100	locus=scaffold_68:55734:56078:+	222	168.177	420.613	4383.64	4225.12	3440.1	327.442	{hypothetical protein MGG_10856 [Magnaporthe oryzae 70-15]}
Mo_GLEAN_10000837	MGG_10855	2e-131	100	locus=scaffold_68:56318:56964:-	564	15.2977	41.3901	36.0727	0	0	0	{hypothetical protein MGG_10855 [Magnaporthe oryzae 70-15]}
Mo_GLEAN_10000838	MGG_10854	0	100	locus=scaffold_68:57907:59049:-	1074	143.433	281.439	460.951	109.169	268.215	0	{arginase [Magnaporthe oryzae 70-15]}
Mo_GLEAN_10000839	MGG_10853	0	99.85	locus=scaffold_68:60612:62727:-	2055	40.3818	41.9131	24.7506	0	26.0794	117.911	{hypothetical protein MGG_10853 [Magnaporthe oryzae 70-15]}
Mo_GLEAN_10000840	MGG_10852	0	100	locus=scaffold_68:64318:65454:-	1137	155.905	26.1951	32.8049	0	117.839	149.177	{methionine synthase [Magnaporthe oryzae 70-15]}
Mo_GLEAN_10000841	MGG_16981	0	100	locus=scaffold_68:66732:68870:+	2139	17.4545	13.5478	20.6081	0	18.7914	22.6561	{hypothetical protein MGG_16981 [Magnaporthe oryzae 70-15]}
Mo_GLEAN_10000842	MGG_16982	0	99.72	locus=scaffold_68:69164:70243:+	1080	6.82677	29.4409	3.13966	0	0	0	{hypothetical protein MGG_16982 [Magnaporthe oryzae 70-15]}
Mo_GLEAN_10000843	MGG_16983	5e-17	48.21	locus=scaffold_68:70753:71137:-	273	79.2972	210.825	124.206	429.476	196.312	0	{hypothetical protein CH063_07450 [Colletotrichum higginsianum]}
Mo_GLEAN_10000844	MGG_10848	0	99.81	locus=scaffold_68:73360:74925:+	1566	43.2746	29.8136	23.8181	0	0	0	{hypothetical protein MGG_10848 [Magnaporthe oryzae 70-15]}
Mo_GLEAN_10000845	MGG_10847	0	100	locus=scaffold_68:75413:77509:+	2013	152.117	45.7867	37.0583	174.735	9.98381	48.1484	{hypothetical protein MGG_10847 [Magnaporthe oryzae 70-15]}
Mo_GLEAN_10000846	MGG_10846	1e-127	99.42	locus=scaffold_68:78280:78801:-	522	21.0363	0.771041	0	0	12.8336	0	{hypothetical protein MGG_10846 [Magnaporthe oryzae 70-15]}
Mo_GLEAN_10000848	MGG_14326	3e-71	89.72	locus=scaffold_67:6504:6824:-	321	4.39824	0	0	0	0	75.485	{hypothetical protein MGG_14326 [Magnaporthe oryzae 70-15]}
Mo_GLEAN_10000851	MGG_10897	0	96.17	locus=scaffold_67:14169:16208:+	2040	0	0	0	0	59.11	0	{hypothetical protein MGG_10897 [Magnaporthe oryzae 70-15]}
Mo_GLEAN_10000852	MGG_10896	0	100	locus=scaffold_67:16666:18545:-	1578	0.795288	0	0	0	0	0	{hypothetical protein MGG_10896 [Magnaporthe oryzae 70-15]}
Mo_GLEAN_10000858	MGG_16570	1e-59	100	locus=scaffold_67:49051:49362:+	249	0	0	0	941.743	1937.1	1167.74	{hypothetical protein MGG_16570 [Magnaporthe oryzae 70-15]}
Mo_GLEAN_10000861	-	-	-	locus=scaffold_67:61811:62574:-	543	0.577792	0	0	0	0	0	{hypothetical protein MGG_15418 [Magnaporthe oryzae 70-15]}
Mo_GLEAN_10000862	-	-	-	locus=scaffold_67:69161:70797:-	1386	0.226364	0	0	0	0	0	{hypothetical protein MGG_16019 [Magnaporthe oryzae 70-15]}
Mo_GLEAN_10000865	-	-	-	locus=scaffold_66:124:294:-	171	6.4216	2.3537	0	0	0	0	{hypothetical protein MGG_02165 [Magnaporthe oryzae 70-15]}
Mo_GLEAN_10000867	-	-	-	locus=scaffold_66:9992:10231:+	240	2.61451	0	0	0	0	0	{hypothetical protein MGG_15979 [Magnaporthe oryzae 70-15]}
Mo_GLEAN_10000869	-	-	-	locus=scaffold_66:28359:28542:-	180	3.48601	0	0	0	0	0	{hypothetical protein MGG_16612 [Magnaporthe oryzae 70-15]}
Mo_GLEAN_10000874	-	-	-	locus=scaffold_66:44176:44337:-	162	698.171	101.863	83.7242	0	620.29	149.572	{hypothetical protein MGG_16790 [Magnaporthe oryzae 70-15]}
Mo_GLEAN_10000876	-	-	-	locus=scaffold_66:63745:71120:-	6867	4.06625	7.73669	0	0	0	0	{hypothetical protein NEUTE1DRAFT_146869 [Neurospora tetrasperma FGSC 2508]}
Mo_GLEAN_10000877	-	-	-	locus=scaffold_66:71841:73390:+	1467	9.73089	24.4179	11.557	0	9.13311	0	{geranylgeranyl pyrophosphate synthetase [Glomerella graminicola M1.001]}
Mo_GLEAN_10000878	-	-	-	locus=scaffold_66:76752:79120:+	2214	5.95173	3.81759	61.2616	105.914	18.1548	0	{interferon-induced GTP-binding protein Mx [Magnaporthe oryzae 70-15]}
Mo_GLEAN_10000879	MGG_14838	2e-86	80.12	locus=scaffold_66:81213:83684:+	483	0	2.4999	0	0	0	0	{hypothetical protein MGG_14838 [Magnaporthe oryzae 70-15]}
Mo_GLEAN_10000883	-	-	-	locus=scaffold_65:22367:22804:-	438	75.9282	6.43238	46.4497	0	76.4741	276.606	{HD family protein [Grosmannia clavigera kw1407]}
Mo_GLEAN_10000886	-	-	-	locus=scaffold_65:33530:34171:-	492	18.8117	2.45417	0	0	27.2323	49.2493	{YALI0B16566p [Yarrowia lipolytica]}
Mo_GLEAN_10000890	-	-	-	locus=scaffold_65:56068:56528:-	459	3.75942	7.01496	14.7749	0	0	0	{hypothetical protein MGG_15971 [Magnaporthe oryzae 70-15]}
Mo_GLEAN_10000891	-	-	-	locus=scaffold_65:56905:57366:+	462	0	1.74235	0	0	0	0	{hypothetical protein MGG_14596 [Magnaporthe oryzae 70-15]}
Mo_GLEAN_10000892	MGG_11080	2e-62	33.76	locus=scaffold_65:60521:61645:+	1125	1.11552	0	9.04221	0	0	0	{hypothetical protein [Podospora anserina S mat+]}
Mo_GLEAN_10000893	-	-	-	locus=scaffold_65:66159:66383:-	225	40.4377	8.94408	30.1407	0	0	107.692	{hypothetical protein MGG_14358 [Magnaporthe oryzae 70-15]}
Mo_GLEAN_10000895	-	-	-	locus=scaffold_65:82983:83591:-	609	0	0	11.1357	0	0	0	{hypothetical protein MGG_15411 [Magnaporthe oryzae 70-15]}
Mo_GLEAN_10000898	MGG_09122	0	100	locus=scaffold_64:1665:2894:-	1230	1.40291	0.654445	0	0	32.6787	0	{hypothetical protein MGCH7_ch7g920 [Magnaporthe oryzae 70-15]}
Mo_GLEAN_10000899	-	-	-	locus=scaffold_64:3415:4080:-	666	0	0	0	0	10.0588	0	{hypothetical protein MGCH7_ch7g920 [Magnaporthe oryzae 70-15]}
Mo_GLEAN_10000900	MGG_18112	3e-64	94.06	locus=scaffold_64:11366:11726:-	303	0.517725	2.65666	0	0	0	0	{NA}
Mo_GLEAN_10000901	MGG_09124	0	100	locus=scaffold_64:13093:17342:+	4020	44.5637	118.542	62.4183	116.664	46.6606	36.1652	{hypothetical protein MGCH7_ch7g922 [Magnaporthe oryzae 70-15]}
Mo_GLEAN_10000902	MGG_12509	6e-72	100	locus=scaffold_64:19496:19977:+	306	1.53795	0	0	0	0	0	{NA}
Mo_GLEAN_10000904	MGG_09125	0	100	locus=scaffold_64:27579:28647:+	915	87.7789	99.4112	166.762	512.555	73.2146	105.926	{RecName: Full=High osmolarity signaling protein SHO1; AltName: Full=Osmosensor SHO1}
Mo_GLEAN_10000905	MGG_09126	0	100	locus=scaffold_64:30479:31201:+	723	1.30183	0	0	0	0	0	{hypothetical protein MGCH7_ch7g927 [Magnaporthe oryzae 70-15]}
Mo_GLEAN_10000907	MGG_09127	3e-131	100	locus=scaffold_64:33107:33748:+	555	18.6549	20.3055	24.4384	0	12.0705	0	{hypothetical protein MGCH7_ch7g929 [Magnaporthe oryzae 70-15]}
Mo_GLEAN_10000908	MGG_09128	2e-120	100	locus=scaffold_64:35082:35576:-	495	5.38747	0	0	0	0	0	{hypothetical protein MGCH7_ch7g930 [Magnaporthe oryzae 70-15]}
Mo_GLEAN_10000909	MGG_12506	0	100	locus=scaffold_64:36630:37481:-	852	9.20602	3.77919	0	0	0	0	{hypothetical protein MGCH7_ch7g931 [Magnaporthe oryzae 70-15]}
Mo_GLEAN_10000910	MGG_09129	0	100	locus=scaffold_64:38879:41871:+	2889	1.68328	0	4.69482	0	0	0	{hypothetical protein MGCH7_ch7g933 [Magnaporthe oryzae 70-15]}
Mo_GLEAN_10000911	MGG_09130	0	92.04	locus=scaffold_64:41957:44862:-	1662	0.188773	0.484336	0	0	0	0	{hypothetical protein MGCH7_ch7g934 [Magnaporthe oryzae 70-15]}
Mo_GLEAN_10000912	MGG_12505	0	100	locus=scaffold_64:46428:48059:+	1320	0.356524	0	0	0	0	0	{hypothetical protein MGCH7_ch7g935 [Magnaporthe oryzae 70-15]}
Mo_GLEAN_10000914	MGG_18108	3e-123	100	locus=scaffold_64:51328:52055:+	522	10.8187	0	0	0	38.5008	46.4189	{NA}
Mo_GLEAN_10000916	MGG_09131	0	100	locus=scaffold_64:53648:54508:+	861	228.291	0.934921	0	0	0	0	{hypothetical protein MGCH7_ch7g937 [Magnaporthe oryzae 70-15]}
Mo_GLEAN_10000918	MGG_15046	6e-126	100	locus=scaffold_64:57023:57740:+	504	0	0	0	0	26.5839	0	{hypothetical protein MGCH7_ch7g938 [Magnaporthe oryzae 70-15]}
Mo_GLEAN_10000919	MGG_09134	3e-81	100	locus=scaffold_64:61647:62231:+	357	1.75765	47.351	199.461	985.269	319.006	271.492	{hypothetical protein MGCH7_ch7g939 [Magnaporthe oryzae 70-15]}
Mo_GLEAN_10000924	MGG_09138	8e-170	100	locus=scaffold_64:77572:78243:-	672	146.599	238.975	60.5505	0	59.8137	0	{hypothetical protein MGCH7_ch7g943 [Magnaporthe oryzae 70-15]}
Mo_GLEAN_10000925	MGG_09139	0	100	locus=scaffold_64:80441:82234:+	1794	13.3786	0.897399	3.78019	0	7.46838	0	{hypothetical protein MGCH7_ch7g944 [Magnaporthe oryzae 70-15]}
Mo_GLEAN_10000926	MGG_18105	6e-89	100	locus=scaffold_64:83952:84389:+	369	0	0	0	0	0	65.6658	{hypothetical protein MGCH7_ch7g945 [Magnaporthe oryzae 70-15]}
Mo_GLEAN_10000934	MGG_13449	0	98.83	locus=scaffold_63:6608:8668:-	2061	0.304455	0.390571	0	0	0	0	{hypothetical protein MGG_13449 [Magnaporthe oryzae 70-15]}
Mo_GLEAN_10000935	MGG_13448	3e-152	100	locus=scaffold_63:9583:10305:+	606	68.5985	0.664164	11.1909	0	0	0	{hypothetical protein MGG_13448 [Magnaporthe oryzae 70-15]}
Mo_GLEAN_10000936	MGG_13447	0	100	locus=scaffold_63:10741:12474:-	1677	46.5841	58.0805	169.845	0	39.9471	86.6929	{atypical/RIO/RIO1 protein kinase [Magnaporthe oryzae 70-15]}
Mo_GLEAN_10000937	MGG_07667	0	100	locus=scaffold_63:13565:15144:+	1515	16.7743	53.3988	89.5269	0	57.4843	63.9754	{autophagy-like protein 17 [Magnaporthe oryzae 70-15]}
Mo_GLEAN_10000938	MGG_07666	0	94.92	locus=scaffold_63:15758:18610:-	2853	1.26464	1.69289	20.2047	0	7.04431	0	{endoplasmic reticulum mannosyl-oligosaccharide 1,2-alpha-mannosidase [Magnaporthe oryzae 70-15]}
Mo_GLEAN_10000939	MGG_07665	7e-171	92.88	locus=scaffold_63:19788:20656:+	804	1.36579	5.00601	8.4349	0	8.33226	0	{hypothetical protein MGG_07665 [Magnaporthe oryzae 70-15]}
Mo_GLEAN_10000940	-	-	-	locus=scaffold_63:21254:21959:+	492	22.0001	8.99861	20.6758	0	0	0	{hypothetical protein MGG_16681 [Magnaporthe oryzae 70-15]}
Mo_GLEAN_10000941	MGG_16681	3e-115	99.37	locus=scaffold_63:22014:22607:+	594	39.8779	12.1965	11.4169	0	0	0	{hypothetical protein MGG_16681 [Magnaporthe oryzae 70-15]}
Mo_GLEAN_10000942	MGG_07663	0	100	locus=scaffold_63:23108:25463:-	2163	52.3627	51.7293	43.8942	0	49.5544	22.4047	{tRNA pseudouridine synthase 1 [Magnaporthe oryzae 70-15]}
Mo_GLEAN_10000944	MGG_07661	0	100	locus=scaffold_63:30726:33624:+	2793	0.336994	24.0654	2.42809	0	9.59418	0	{potassium:hydrogen antiporter [Magnaporthe oryzae 70-15]}
Mo_GLEAN_10000947	MGG_16678	2e-44	100	locus=scaffold_63:50757:51051:+	195	0.804464	0	17.3889	0	0	0	{hypothetical protein MGG_16678 [Magnaporthe oryzae 70-15]}
Mo_GLEAN_10000948	MGG_07660	0	99.87	locus=scaffold_63:54050:56587:+	2400	71.9644	293.478	361.689	244.265	136.774	40.3845	{hypothetical protein MGG_07660 [Magnaporthe oryzae 70-15]}
Mo_GLEAN_10000949	MGG_15216	8e-53	100	locus=scaffold_63:59191:60468:-	354	2.21569	0	0	0	0	0	{hypothetical protein MGG_15216 [Magnaporthe oryzae 70-15]}
Mo_GLEAN_10000950	MGG_07657	0	100	locus=scaffold_63:61728:62888:+	1017	72.3425	13.8514	3.33415	0	0	0	{hypothetical protein MGG_07657 [Magnaporthe oryzae 70-15]}
Mo_GLEAN_10000951	MGG_07656	0	99.72	locus=scaffold_63:64651:67124:+	2289	31.1137	1.055	0	0	2.92666	21.1714	{chitosanase [Magnaporthe oryzae 70-15]}
Mo_GLEAN_10000953	MGG_07655	5e-128	100	locus=scaffold_63:69175:69714:+	540	53.4522	0	0	0	0	0	{hypothetical protein MGG_07655 [Magnaporthe oryzae 70-15]}
Mo_GLEAN_10000954	MGG_07654	0	99.83	locus=scaffold_63:78090:79907:+	1818	19.2421	5.97748	35.4377	0	47.9036	0	{prolyl peptidase [Magnaporthe oryzae 70-15]}
Mo_GLEAN_10000955	MGG_07653	0	100	locus=scaffold_63:80943:81776:+	834	0.940471	0	0	0	0	87.1607	{glycosyl hydrolase family 62 protein [Magnaporthe oryzae 70-15]}
Mo_GLEAN_10000958	MGG_15215	0	90.31	locus=scaffold_63:86677:87732:+	1056	0.742758	0	0	0	0	0	{hypothetical protein MGG_15215 [Magnaporthe oryzae 70-15]}
Mo_GLEAN_10000959	MGG_14523	1e-48	100	locus=scaffold_63:89532:89836:+	228	23.393	1.76528	0	0	617.026	850.199	{hypothetical protein MGG_14523 [Magnaporthe oryzae 70-15]}
Mo_GLEAN_10000960	-	-	-	locus=scaffold_62:8022:8404:-	315	0	0	0	372.213	233.938	153.846	{hypothetical protein MGG_07352 [Magnaporthe oryzae 70-15]}
Mo_GLEAN_10000961	MGG_16784	3e-163	99.07	locus=scaffold_62:16710:17861:+	645	4.13457	1.24801	0	0	10.3863	0	{hypothetical protein MGG_16784 [Magnaporthe oryzae 70-15]}
Mo_GLEAN_10000963	-	-	-	locus=scaffold_62:30793:31651:+	513	5.50423	0	0	0	0	0	{hypothetical protein MGG_15503, partial [Magnaporthe oryzae 70-15]}
Mo_GLEAN_10000964	MGG_17324	2e-146	98.55	locus=scaffold_62:34373:35923:-	1551	355.108	81.2233	56.8418	151.189	418.966	296.83	{gag protein [Magnaporthe oryzae]}
Mo_GLEAN_10000969	MGG_10912	0	99.96	locus=scaffold_62:49501:57286:-	7716	0.0406611	0.104324	0.878909	0	0	0	{mycocerosic acid synthase [Magnaporthe oryzae 70-15]}
Mo_GLEAN_10000971	MGG_15115	2e-75	100	locus=scaffold_62:60298:60609:-	312	1.00558	0	0	0	0	0	{hypothetical protein MGG_15115 [Magnaporthe oryzae 70-15]}
Mo_GLEAN_10000972	MGG_16814	2e-54	100	locus=scaffold_62:61800:62134:+	243	0	0	0	0	0	99.7147	{hypothetical protein MGG_16814, partial [Magnaporthe oryzae 70-15]}
Mo_GLEAN_10000973	MGG_10910	4e-172	100	locus=scaffold_62:62908:63782:-	696	0	10.4091	0	0	0	0	{aflatoxin biosynthesis ketoreductase nor-1 [Magnaporthe oryzae 70-15]}
Mo_GLEAN_10000977	MGG_16813	0	100	locus=scaffold_62:70373:71544:+	975	0.321786	1.23841	0	0	0	0	{hypothetical protein MGG_16813 [Magnaporthe oryzae 70-15]}
Mo_GLEAN_10000978	MGG_16812	0	100	locus=scaffold_62:72293:74043:+	1563	0	1.54504	2.16944	0	0	0	{hypothetical protein MGG_16812 [Magnaporthe oryzae 70-15]}
Mo_GLEAN_10000979	MGG_12983	0	100	locus=scaffold_62:74840:76246:-	855	0	0.941482	0	0	0	0	{hypothetical protein MGG_12983 [Magnaporthe oryzae 70-15]}
Mo_GLEAN_10000980	MGG_10961	0	100	locus=scaffold_62:80068:81743:+	1524	0.205867	1.05639	0	0	0	0	{hypothetical protein MGG_10961 [Magnaporthe oryzae 70-15]}
Mo_GLEAN_10000981	MGG_16811	6e-57	100	locus=scaffold_62:82856:83095:-	240	0	0	0	488.529	390.783	605.767	{hypothetical protein MGG_16811 [Magnaporthe oryzae 70-15]}
Mo_GLEAN_10000987	MGG_02234	3e-133	100	locus=scaffold_61:4909:5663:-	537	0.584248	1.49901	0	0	0	0	{hypothetical protein MGG_02234 [Magnaporthe oryzae 70-15]}
Mo_GLEAN_10000989	-	-	-	locus=scaffold_61:10749:11252:+	504	16.4963	8.78436	6.72784	0	26.5839	0	{hypothetical protein CH063_00657 [Colletotrichum higginsianum]}
Mo_GLEAN_10000990	-	-	-	locus=scaffold_61:11543:12910:-	1368	4.35752	3.53056	2.47868	0	0	0	{NA}
Mo_GLEAN_10000991	-	-	-	locus=scaffold_61:13889:15721:-	1833	0	0.439153	0	0	0	0	{HET domain-containing protein, partial [Colletotrichum higginsianum]}
Mo_GLEAN_10000993	MGG_02247	0	100	locus=scaffold_61:19930:20916:+	873	10.2424	0.92207	23.3047	0	38.3685	0	{SAM-dependent methyltransferase [Magnaporthe oryzae 70-15]}
Mo_GLEAN_10000994	MGG_02246	9e-57	100	locus=scaffold_61:22806:23205:+	258	0	113.881	578.281	1817.78	2155.15	0	{hypothetical protein MGG_02246 [Magnaporthe oryzae 70-15]}
Mo_GLEAN_10000995	MGG_02245	0	100	locus=scaffold_61:24810:26319:+	1143	0	0	2.96661	0	0	0	{endoglucanase type F [Magnaporthe oryzae 70-15]}
Mo_GLEAN_10000996	MGG_11991	6e-57	100	locus=scaffold_61:27374:27743:+	252	0.622502	0	40.367	465.266	132.919	0	{hypothetical protein MGG_11991 [Magnaporthe oryzae 70-15]}
Mo_GLEAN_10000998	MGG_02244T1	0	98.71	locus=scaffold_61:29881:30903:-	933	17.9905	0.862773	29.0746	0	0	51.9414	{glutathione S-transferase Gst3, variant [Magnaporthe oryzae 70-15]}
Mo_GLEAN_10000999	MGG_02243	0	100	locus=scaffold_61:32726:34379:+	1515	32.9273	0	13.429	0	8.84374	15.9938	{amidohydrolase [Magnaporthe oryzae 70-15]}
Mo_GLEAN_10001000	MGG_02242	0	100	locus=scaffold_61:34542:35759:-	1218	5.28054	0.660892	0	0	0	0	{hypothetical protein MGG_02242 [Magnaporthe oryzae 70-15]}
Mo_GLEAN_10001001	-	-	-	locus=scaffold_61:36600:37229:-	630	1.99201	0	0	0	0	0	{hypothetical protein MGG_02242 [Magnaporthe oryzae 70-15]}
Mo_GLEAN_10001002	MGG_02241	1e-102	100	locus=scaffold_61:38071:38517:+	447	71.9429	52.2238	204.815	0	149.869	162.622	{hypothetical protein MGG_02241 [Magnaporthe oryzae 70-15]}
Mo_GLEAN_10001003	MGG_02240	0	99.91	locus=scaffold_61:39143:42651:-	3444	18.2196	23.373	23.6295	0	27.2323	0	{hypothetical protein MGG_02240 [Magnaporthe oryzae 70-15]}
Mo_GLEAN_10001004	MGG_02239	7e-125	100	locus=scaffold_61:46688:47318:+	516	0	0	0	0	12.9828	46.9587	{hypothetical protein MGG_02239 [Magnaporthe oryzae 70-15]}
Mo_GLEAN_10001005	MGG_02238	3e-137	100	locus=scaffold_61:47510:48164:-	558	0	0	30.3838	0	12.0056	0	{hypothetical protein MGG_02238 [Magnaporthe oryzae 70-15]}
Mo_GLEAN_10001007	MGG_14595	0	100	locus=scaffold_61:51444:52430:-	933	6.72543	0	0	0	0	0	{hypothetical protein MGG_14595 [Magnaporthe oryzae 70-15]}
Mo_GLEAN_10001008	-	-	-	locus=scaffold_61:53148:54155:-	1008	2.17876	0	3.36392	0	0	0	{hypothetical protein MGG_14596 [Magnaporthe oryzae 70-15]}
Mo_GLEAN_10001011	MGG_14596	0	99.77	locus=scaffold_61:54658:55941:-	1284	0.977387	0	0	0	0	0	{hypothetical protein MGG_14596 [Magnaporthe oryzae 70-15]}
Mo_GLEAN_10001013	MGG_16081	8e-179	100	locus=scaffold_61:58063:59663:-	711	0.220634	0	0	0	0	0	{hypothetical protein MGG_16081 [Magnaporthe oryzae 70-15]}
Mo_GLEAN_10001014	MGG_02267	0	100	locus=scaffold_61:60023:61167:+	1044	0.450777	0	0	0	0	0	{hypothetical protein MGG_02267 [Magnaporthe oryzae 70-15]}
Mo_GLEAN_10001015	MGG_02268	0	100	locus=scaffold_61:61982:63532:+	1551	18.61	0	0	0	0	0	{hypothetical protein MGG_02268 [Magnaporthe oryzae 70-15]}
Mo_GLEAN_10001016	MGG_02269	0	100	locus=scaffold_61:64538:65398:-	861	1.63976	0.934921	0	0	0	0	{hypothetical protein MGG_02269 [Magnaporthe oryzae 70-15]}
Mo_GLEAN_10001020	MGG_02272	0	100	locus=scaffold_61:75193:76836:-	1581	0	0.509151	0	0	0	0	{ent-kaurene oxidase [Magnaporthe oryzae 70-15]}
Mo_GLEAN_10001021	MGG_02273	1e-136	99.46	locus=scaffold_61:77890:78595:-	561	6.15179	0	6.04426	0	0	0	{hypothetical protein MGG_02273 [Magnaporthe oryzae 70-15]}
Mo_GLEAN_10001023	MGG_02275	0	96.44	locus=scaffold_61:82258:84109:-	1602	13.6111	0.502476	0	0	12.5452	60.5011	{endoprotease [Magnaporthe oryzae 70-15]}
Mo_GLEAN_10001032	MGG_07803	0	99.94	locus=scaffold_60:8901:13839:-	4809	93.7178	0.167388	1.4102	0	58.5077	1269.73	{D-alanine-poly(phosphoribitol) ligase subunit 1 [Magnaporthe oryzae 70-15]}
Mo_GLEAN_10001033	MGG_07802	0	100	locus=scaffold_60:16398:17838:+	1284	705.307	1.25384	18.4858	0	73.0435	981.305	{hypothetical protein MGG_07802 [Magnaporthe oryzae 70-15]}
Mo_GLEAN_10001035	MGG_07800	0	99.85	locus=scaffold_60:19297:21457:-	2070	26.1451	0.388873	0	0	0	70.2338	{hypothetical protein MGG_07800 [Magnaporthe oryzae 70-15]}
Mo_GLEAN_10001053	-	-	-	locus=scaffold_60:76569:78713:+	1413	0	0.569686	0	0	0	0	{hypothetical protein MGG_17215 [Magnaporthe oryzae 70-15]}
Mo_GLEAN_10001054	MGG_17750	0	96.63	locus=scaffold_60:81961:83077:-	801	13.9049	10.0495	8.46649	146.376	16.7269	90.7516	{hypothetical protein MGG_17750 [Magnaporthe oryzae 70-15]}
Mo_GLEAN_10001056	-	-	-	locus=scaffold_60:91441:92757:-	1317	10.7201	0	0	0	10.1733	0	{hypothetical protein MGG_09806 [Magnaporthe oryzae 70-15]}
Mo_GLEAN_10001060	MGG_03753	3e-172	97.48	locus=scaffold_59:20541:21770:-	1230	0.255074	0	0	0	0	0	{hypothetical protein MGG_03753 [Magnaporthe oryzae 70-15]}
Mo_GLEAN_10001061	MGG_03754	0	100	locus=scaffold_59:22897:24637:-	1623	16.238	22.8148	33.4278	0	0	0	{hypothetical protein MGG_03754 [Magnaporthe oryzae 70-15]}
Mo_GLEAN_10001062	MGG_03755	0	99.2	locus=scaffold_59:26384:27226:+	750	2.71909	1.07329	0	0	0	0	{hypothetical protein MGG_03755 [Magnaporthe oryzae 70-15]}
Mo_GLEAN_10001063	MGG_03756	1e-127	100	locus=scaffold_59:27883:28404:+	522	12.6218	14.6498	38.9751	0	0	0	{hypothetical protein MGG_03756 [Magnaporthe oryzae 70-15]}
Mo_GLEAN_10001064	MGG_17764	0	100	locus=scaffold_59:28417:29439:-	1023	2.4535	5.50808	19.8876	0	39.2911	23.6859	{hypothetical protein MGG_17764 [Magnaporthe oryzae 70-15]}
Mo_GLEAN_10001065	MGG_03757	0	91.8	locus=scaffold_59:30290:31604:+	1218	22.4101	11.5656	44.5429	0	22.0004	39.7876	{hypothetical protein MGG_03757 [Magnaporthe oryzae 70-15]}
Mo_GLEAN_10001066	MGG_03758	0	100	locus=scaffold_59:32027:33051:-	852	28.3545	40.6263	19.8992	0	39.3142	0	{hypothetical protein MGG_03758 [Magnaporthe oryzae 70-15]}
Mo_GLEAN_10001067	MGG_03759	0	100	locus=scaffold_59:33551:35614:+	1911	56.1483	89.511	90.4931	0	45.5723	25.3592	{GPI transamidase component GPI16 [Magnaporthe oryzae 70-15]}
Mo_GLEAN_10001068	MGG_03760	0	100	locus=scaffold_59:36093:37231:+	858	0.182833	0	0	0	0	0	{hypothetical protein MGG_03760 [Magnaporthe oryzae 70-15]}
Mo_GLEAN_10001069	-	-	-	locus=scaffold_59:40495:41500:+	867	2.89496	0	0	0	15.4536	0	{hypothetical protein MGG_03761 [Magnaporthe oryzae 70-15]}
Mo_GLEAN_10001070	MGG_03761	0	97.77	locus=scaffold_59:41528:45923:+	4080	10.3811	1.38107	1.66217	0	6.56778	17.8167	{hypothetical protein MGG_03761 [Magnaporthe oryzae 70-15]}
Mo_GLEAN_10001071	MGG_03763	0	99.86	locus=scaffold_59:51940:54537:-	2193	1.85984	7.15771	6.18483	0	12.2191	0	{hypothetical protein MGG_03763 [Magnaporthe oryzae 70-15]}
Mo_GLEAN_10001072	MGG_03764	0	99.78	locus=scaffold_59:56186:57949:+	1380	0	1.16662	63.8852	0	87.38	70.2338	{salicylate hydroxylase [Magnaporthe oryzae 70-15]}
Mo_GLEAN_10001073	MGG_03765	0	100	locus=scaffold_59:58746:60209:-	1338	27.3175	295.094	331.987	0	395.539	72.4385	{7-dehydrocholesterol reductase [Magnaporthe oryzae 70-15]}
Mo_GLEAN_10001074	MGG_03766	0	99.74	locus=scaffold_59:61318:62598:+	1170	7.50833	0	0	0	0	0	{hypothetical protein MGG_03766 [Magnaporthe oryzae 70-15]}
Mo_GLEAN_10001075	MGG_03767	0	99.23	locus=scaffold_59:66037:69534:+	1419	0.11055	56.1605	21.5063	0	9.44205	0	{hypothetical protein MGG_03767 [Magnaporthe oryzae 70-15]}
Mo_GLEAN_10001077	MGG_03771	0	99.82	locus=scaffold_59:73821:75470:-	1650	0.285219	0.487859	0	0	0	0	{hypothetical protein MGG_03771 [Magnaporthe oryzae 70-15]}
Mo_GLEAN_10001078	MGG_03772	0	97.9	locus=scaffold_59:77188:79409:-	2073	0	0	0	113.118	0	0	{cholinesterase [Magnaporthe oryzae 70-15]}
Mo_GLEAN_10001079	MGG_03773	0	100	locus=scaffold_59:80558:81651:-	894	2.983	0	34.1359	524.595	52.4541	135.518	{hydroxyquinol 1,2-dioxygenase [Magnaporthe oryzae 70-15]}
Mo_GLEAN_10001080	MGG_03774	0	100	locus=scaffold_59:82540:84524:+	1701	4.42668	0.946463	31.8949	0	39.3835	0	{CAIB/BAIF family enzyme [Magnaporthe oryzae 70-15]}
Mo_GLEAN_10001082	MGG_12049	3e-99	100	locus=scaffold_59:88530:89115:+	426	0	0	23.8791	0	0	0	{hypothetical protein MGG_12049 [Magnaporthe oryzae 70-15]}
Mo_GLEAN_10001087	MGG_13430	3e-78	100	locus=scaffold_58:3281:3723:+	321	1.95477	0	0	0	0	0	{hypothetical protein MGG_13430 [Magnaporthe oryzae 70-15]}
Mo_GLEAN_10001088	MGG_07605	3e-133	100	locus=scaffold_58:4412:4942:+	531	1.47712	0	0	0	0	0	{hypothetical protein MGG_07605 [Magnaporthe oryzae 70-15]}
Mo_GLEAN_10001089	MGG_07604	0	100	locus=scaffold_58:5450:6544:-	1002	213.231	1.20504	60.9131	0	40.1146	0	{hypothetical protein MGG_07604 [Magnaporthe oryzae 70-15]}
Mo_GLEAN_10001090	MGG_07603	0	100	locus=scaffold_58:7360:8328:-	969	62.4892	1.24608	45.491	120.998	13.8269	0	{hypothetical protein MGG_07603 [Magnaporthe oryzae 70-15]}
Mo_GLEAN_10001091	MGG_16665	5e-47	100	locus=scaffold_58:9299:9597:-	207	0.757829	0	0	0	0	0	{hypothetical protein MGG_16665 [Magnaporthe oryzae 70-15]}
Mo_GLEAN_10001092	MGG_07602	1e-168	100	locus=scaffold_58:10461:11310:-	681	16.1247	8.27426	9.95839	0	0	0	{tyrosine phosphatase [Magnaporthe oryzae 70-15]}
Mo_GLEAN_10001093	MGG_13429	0	100	locus=scaffold_58:12405:14720:+	2316	3.6576	3.82325	20.4972	0	0	20.9246	{glycoside hydrolase [Magnaporthe oryzae 70-15]}
Mo_GLEAN_10001094	MGG_13428	0	100	locus=scaffold_58:15197:16219:+	945	3.15401	2.12954	132.763	0	120.514	0	{mitochondrial phosphate carrier protein [Magnaporthe oryzae 70-15]}
Mo_GLEAN_10001095	MGG_07600	0	100	locus=scaffold_58:17697:19654:+	1671	26.6614	7.46678	12.1753	0	8.01812	0	{hypothetical protein MGG_07600 [Magnaporthe oryzae 70-15]}
Mo_GLEAN_10001096	MGG_07599	7e-99	100	locus=scaffold_58:20397:20942:-	423	25.9597	2.85449	80.1615	0	142.535	114.566	{hypothetical protein MGG_07599 [Magnaporthe oryzae 70-15]}
Mo_GLEAN_10001097	MGG_07598	2e-141	100	locus=scaffold_58:22516:23115:+	600	5.49047	0	0	0	0	0	{hypothetical protein MGG_07598 [Magnaporthe oryzae 70-15]}
Mo_GLEAN_10001098	MGG_07597	0	100	locus=scaffold_58:24632:26370:-	1569	60.7886	1.28261	0	0	0	61.7736	{major facilitator superfamily transporter [Glomerella graminicola M1.001]}
Mo_GLEAN_10001099	MGG_07595	0	100	locus=scaffold_58:31714:33383:+	1503	0.417486	0	0	0	0	0	{hypothetical protein MGG_07595 [Magnaporthe oryzae 70-15]}
Mo_GLEAN_10001102	MGG_07593	0	100	locus=scaffold_58:39544:41336:+	1557	0.100752	0	2.1778	0	4.30259	0	{hypothetical protein MGG_07593 [Magnaporthe oryzae 70-15]}
Mo_GLEAN_10001103	MGG_13426	0	100	locus=scaffold_58:41575:44054:-	2325	0.134942	0	0	0	0	0	{hypothetical protein MGG_13426 [Magnaporthe oryzae 70-15]}
Mo_GLEAN_10001106	MGG_16662	8e-64	98.97	locus=scaffold_58:51144:51505:-	291	0	0	0	0	23.0211	0	{hypothetical protein MGG_16662 [Magnaporthe oryzae 70-15]}
Mo_GLEAN_10001107	MGG_15212	6e-99	98.54	locus=scaffold_58:51310:52178:-	663	0	0	0	0	30.3128	0	{metalloproteinase [Magnaporthe oryzae 70-15]}
Mo_GLEAN_10001108	MGG_07587	0	100	locus=scaffold_58:54800:55795:-	996	1.1025	0	0	0	6.72604	0	{isoflavone reductase [Magnaporthe oryzae 70-15]}
Mo_GLEAN_10001120	MGG_07697	6e-159	100	locus=scaffold_58:82294:83023:+	642	0	1.25384	0	0	31.3044	37.7425	{superoxide dismutase [Magnaporthe oryzae 70-15]}
Mo_GLEAN_10001121	MGG_16690	3e-125	100	locus=scaffold_58:84187:84828:-	501	0	0.80336	13.5362	0	40.1146	0	{hypothetical protein MGG_16690 [Magnaporthe oryzae 70-15]}
Mo_GLEAN_10001123	MGG_13464	0	100	locus=scaffold_58:88733:91036:+	1830	1.11438	2.19936	7.41165	0	14.6429	26.4816	{laccase [Magnaporthe oryzae 70-15]}
Mo_GLEAN_10001125	-	-	-	locus=scaffold_58:94579:95258:+	228	37.8416	10.5917	0	0	0	0	{hypothetical protein MGG_16692 [Magnaporthe oryzae 70-15]}
Mo_GLEAN_10001126	MGG_16693	6e-96	100	locus=scaffold_58:96003:96386:-	384	0	0	0	0	52.337	126.201	{hypothetical protein MGG_16693 [Magnaporthe oryzae 70-15]}
Mo_GLEAN_10001131	MGG_16382	2e-71	99.07	locus=scaffold_57:3826:4334:+	321	0.977387	0	0	0	0	0	{hypothetical protein MGG_16382 [Magnaporthe oryzae 70-15]}
Mo_GLEAN_10001132	MGG_05507	0	99.8	locus=scaffold_57:5241:6767:-	1527	9.34854	0	0	0	109.678	158.682	{hypothetical protein MGG_05507 [Magnaporthe oryzae 70-15]}
Mo_GLEAN_10001133	MGG_05506	0	99.19	locus=scaffold_57:7424:8809:-	1155	21.731	2.43929	5.87157	0	11.6002	41.9579	{glyoxylate reductase [Magnaporthe oryzae 70-15]}
Mo_GLEAN_10001134	MGG_05505	0	100	locus=scaffold_57:9420:11520:-	1884	0.249794	3.20449	10.7988	0	0	0	{autophagy protein [Magnaporthe oryzae 70-15]}
Mo_GLEAN_10001136	MGG_05503	0	96.45	locus=scaffold_57:13163:14409:-	1146	20.8066	2.80966	41.4238	0	35.074	0	{high-affinity nickel-transporter nixA [Magnaporthe oryzae 70-15]}
Mo_GLEAN_10001137	MGG_05501	0	98.53	locus=scaffold_57:16049:18260:-	2037	0.462063	12.0528	6.65848	0	6.57745	0	{hypothetical protein MGG_05501 [Magnaporthe oryzae 70-15]}
Mo_GLEAN_10001138	MGG_05500	0	98.34	locus=scaffold_57:19195:21145:+	1809	0	9.56705	11.2465	0	0	0	{hypothetical protein MGG_05500 [Magnaporthe oryzae 70-15]}
Mo_GLEAN_10001144	MGG_05519	0	100	locus=scaffold_57:33513:34694:+	1182	6.37038	0	11.4749	0	0	0	{alcohol dehydrogenase [Magnaporthe oryzae 70-15]}
Mo_GLEAN_10001146	MGG_05520	0	100	locus=scaffold_57:36421:38535:-	1464	0.428608	0	4.63228	0	9.15182	0	{exoglucanase 2 [Magnaporthe oryzae 70-15]}
Mo_GLEAN_10001147	MGG_15174	5e-82	100	locus=scaffold_57:39162:39500:-	339	5.55294	5.93633	0	0	19.7615	0	{hypothetical protein MGG_15174 [Magnaporthe oryzae 70-15]}
Mo_GLEAN_10001148	MGG_05521	0	100	locus=scaffold_57:39813:41519:-	1707	12.0387	13.4397	23.8371	0	47.0941	28.3898	{hypothetical protein MGG_05521 [Magnaporthe oryzae 70-15]}
Mo_GLEAN_10001149	MGG_16388	1e-77	100	locus=scaffold_57:42155:42541:+	327	25.9052	8.61585	10.3695	0	40.9733	74.0999	{hypothetical protein MGG_16388 [Magnaporthe oryzae 70-15]}
Mo_GLEAN_10001150	MGG_05522	0	100	locus=scaffold_57:42557:43279:-	723	73.1195	42.8648	56.2793	324.335	46.3287	67.0281	{hypothetical protein MGG_05522 [Magnaporthe oryzae 70-15]}
Mo_GLEAN_10001151	MGG_16389	0	100	locus=scaffold_57:44078:47308:+	3231	15.9735	22.547	43.0282	0	37.3211	14.9989	{hypothetical protein MGG_16389 [Magnaporthe oryzae 70-15]}
Mo_GLEAN_10001152	MGG_16390	2e-111	100	locus=scaffold_57:48086:48547:+	462	4.07456	1.74235	0	0	14.5003	0	{hypothetical protein MGG_16390 [Magnaporthe oryzae 70-15]}
Mo_GLEAN_10001153	MGG_05525	0	100	locus=scaffold_57:49322:51172:-	1539	78.792	200.849	112.367	152.368	78.3525	141.7	{hypothetical protein MGG_05525 [Magnaporthe oryzae 70-15]}
Mo_GLEAN_10001155	MGG_16392	0	100	locus=scaffold_57:53567:55165:-	1458	12.9112	10.49	6.97702	0	9.18949	16.6191	{hypothetical protein MGG_16392 [Magnaporthe oryzae 70-15]}
Mo_GLEAN_10001156	MGG_16393	4e-162	100	locus=scaffold_57:56781:57428:-	648	31.4709	5.59005	88.957	0	0	74.786	{hypothetical protein MGG_16393 [Magnaporthe oryzae 70-15]}
Mo_GLEAN_10001157	MGG_05528	0	99.61	locus=scaffold_57:58220:59090:+	816	83.0491	63.1347	112.197	0	139.565	178.167	{hob3 [Magnaporthe oryzae 70-15]}
Mo_GLEAN_10001158	-	-	-	locus=scaffold_57:59225:60925:-	1701	1.56778	8.9914	1.99343	137.857	7.8767	0	{hypothetical protein PTT_16347 [Pyrenophora teres f. teres 0-1]}
Mo_GLEAN_10001159	MGG_05530	0	100	locus=scaffold_57:61591:62822:-	1038	0.302255	22.1017	16.3335	0	0	0	{hypothetical protein MGG_05530 [Magnaporthe oryzae 70-15]}
Mo_GLEAN_10001160	MGG_05531	6e-121	100	locus=scaffold_57:63517:64113:-	522	7.81348	306.103	500.18	224.611	282.339	46.4189	{hypothetical protein MGG_05531 [Magnaporthe oryzae 70-15]}
Mo_GLEAN_10001161	MGG_13106	0	100	locus=scaffold_57:65369:66145:-	777	5.4511	19.6839	13.092	0	51.7308	0	{hypothetical protein MGG_13106 [Magnaporthe oryzae 70-15]}
Mo_GLEAN_10001162	MGG_05532	0	100	locus=scaffold_57:66574:68001:-	1428	0	1.69111	0	0	0	0	{hypothetical protein MGG_05532 [Magnaporthe oryzae 70-15]}
Mo_GLEAN_10001163	MGG_05533	0	100	locus=scaffold_57:68449:69836:-	1311	0	0	7.75934	0	0	18.4826	{chitinase 1 [Magnaporthe oryzae 70-15]}
Mo_GLEAN_10001164	MGG_05534	0	99.78	locus=scaffold_57:71040:72600:-	1383	6.57881	130.96	152.011	169.555	92.0344	35.0407	{BAR domain-containing protein [Magnaporthe oryzae 70-15]}
Mo_GLEAN_10001165	MGG_16394	2e-117	100	locus=scaffold_57:75381:76630:-	486	0.968337	0.828155	0	0	0	0	{hypothetical protein MGG_16394 [Magnaporthe oryzae 70-15]}
Mo_GLEAN_10001166	MGG_15175	0	100	locus=scaffold_57:77193:78516:+	1263	16.2708	7.64814	279.213	0	201.558	38.37	{hypothetical protein MGG_15175 [Magnaporthe oryzae 70-15]}
Mo_GLEAN_10001167	MGG_15176	0	100	locus=scaffold_57:79119:80312:+	1194	11.2989	30.0009	62.4776	0	11.2213	40.5874	{cyclin-H [Magnaporthe oryzae 70-15]}
Mo_GLEAN_10001168	MGG_13107	0	99.68	locus=scaffold_57:80497:81475:-	927	274.312	31.695	98.7621	0	108.4	0	{hypothetical protein MGG_13107 [Magnaporthe oryzae 70-15]}
Mo_GLEAN_10001169	MGG_16395	0	100	locus=scaffold_57:82294:83847:+	1434	289.893	55.0117	638.441	327.049	186.866	101.384	{ATP-dependent Zn protease [Magnaporthe oryzae 70-15]}
Mo_GLEAN_10001172	MGG_05538	2e-121	100	locus=scaffold_57:90960:91448:+	489	0	0	0	0	54.7987	49.5515	{hypothetical protein MGG_05538 [Magnaporthe oryzae 70-15]}
Mo_GLEAN_10001175	MGG_05539	0	100	locus=scaffold_57:92646:94295:-	1650	0.380292	0	0	0	0	0	{carboxypeptidase 2 [Magnaporthe oryzae 70-15]}
Mo_GLEAN_10001176	MGG_15457	0	94.66	locus=scaffold_57:94918:97450:-	1941	0	0	0	60.4055	3.45138	0	{arylsulfatase [Magnaporthe oryzae 70-15]}
Mo_GLEAN_10001189	MGG_10727	0	99.8	locus=scaffold_56:31610:33336:-	1557	3.92932	0.258499	0	0	0	0	{hypothetical protein MGG_10727 [Magnaporthe oryzae 70-15]}
Mo_GLEAN_10001190	MGG_10728	0	100	locus=scaffold_56:33755:35803:+	1893	5.46934	0	0	0	7.0778	0	{hypothetical protein MGG_10728 [Magnaporthe oryzae 70-15]}
Mo_GLEAN_10001192	MGG_10730	0	99.91	locus=scaffold_56:40621:44248:+	3285	4.25007	25.8521	349.921	142.767	65.2579	29.5046	{potassium/sodium efflux P-type ATPase [Magnaporthe oryzae 70-15]}
Mo_GLEAN_10001195	MGG_10733	0	100	locus=scaffold_56:48257:49051:-	795	0	1.01254	0	0	0	0	{hypothetical protein MGG_10733 [Magnaporthe oryzae 70-15]}
Mo_GLEAN_10001197	MGG_10735	0	100	locus=scaffold_56:51260:52853:-	1479	17.2886	1.90493	13.7559	0	9.05901	0	{hypothetical protein MGG_10735 [Magnaporthe oryzae 70-15]}
Mo_GLEAN_10001198	MGG_10736	0	99.71	locus=scaffold_56:54657:55685:+	1029	155.346	21.9039	0	0	19.531	0	{hypothetical protein MGG_10736 [Magnaporthe oryzae 70-15]}
Mo_GLEAN_10001199	MGG_10737	0	100	locus=scaffold_56:56403:57290:-	810	18.3984	29.3167	8.37242	0	33.0821	29.9144	{hypothetical protein MGG_10737 [Magnaporthe oryzae 70-15]}
Mo_GLEAN_10001200	MGG_15496	0	100	locus=scaffold_56:59215:61245:+	2031	9.34581	1.9817	6.67815	0	0	0	{hypothetical protein MGG_15496 [Magnaporthe oryzae 70-15]}
Mo_GLEAN_10001201	MGG_15495	2e-113	99.36	locus=scaffold_56:61911:62465:+	471	119.568	5.98171	0	0	14.2232	0	{hypothetical protein MGG_15495 [Magnaporthe oryzae 70-15]}
Mo_GLEAN_10001202	MGG_10740	5e-58	100	locus=scaffold_56:62880:63322:-	267	158.046	33.1634	63.4987	0	125.452	363.006	{sm snRNP core protein Smg1 [Magnaporthe oryzae 70-15]}
Mo_GLEAN_10001203	MGG_10741	0	100	locus=scaffold_56:63766:65457:+	1566	24.1416	47.0335	45.4709	0	17.1115	15.473	{hypothetical protein MGG_10741 [Magnaporthe oryzae 70-15]}
Mo_GLEAN_10001204	MGG_10742	0	100	locus=scaffold_56:65772:67069:-	1224	143.414	121.337	199.461	0	131.356	79.1852	{hypothetical protein MGG_10742 [Magnaporthe oryzae 70-15]}
Mo_GLEAN_10001205	MGG_10743	0	100	locus=scaffold_56:67921:69537:+	1449	59.9767	100.551	112.326	0	78.5958	33.4447	{hypothetical protein MGG_10743 [Magnaporthe oryzae 70-15]}
Mo_GLEAN_10001206	MGG_10744	0	100	locus=scaffold_56:71295:73452:+	1890	2.40701	5.74976	23.3232	0	10.6335	0	{beta-lactamase [Magnaporthe oryzae 70-15]}
Mo_GLEAN_10001207	MGG_10745	0	99.45	locus=scaffold_56:74883:76532:+	1650	2.4719	200.998	137.688	71.0588	52.7811	0	{monooxygenase [Magnaporthe oryzae 70-15]}
Mo_GLEAN_10001208	MGG_10746	2e-166	100	locus=scaffold_56:77062:77833:+	687	5.02351	4.101	0	0	19.5026	0	{hypothetical protein MGG_10746 [Magnaporthe oryzae 70-15]}
Mo_GLEAN_10001209	MGG_10747	0	99.69	locus=scaffold_56:78027:79160:-	969	0.971335	0	0	0	13.8269	0	{hypothetical protein MGG_10747 [Magnaporthe oryzae 70-15]}
Mo_GLEAN_10001210	MGG_10748	0	100	locus=scaffold_56:82399:84420:-	2022	0	0	18.4467	0	168.969	35.9506	{hypothetical protein MGG_10748 [Magnaporthe oryzae 70-15]}
Mo_GLEAN_10001211	MGG_10993	0	100	locus=scaffold_56:85413:87566:+	1662	0.755093	4.35903	53.0455	0	32.2461	0	{3-(3-hydroxy-phenyl)propionate hydroxylase [Magnaporthe oryzae 70-15]}
Mo_GLEAN_10001212	MGG_14110	0	99.71	locus=scaffold_56:88897:90015:+	1119	4.06546	5.7549	15.1512	0	29.9336	0	{hypothetical protein MGG_14110 [Magnaporthe oryzae 70-15]}
Mo_GLEAN_10001216	MGG_10750	0	99.77	locus=scaffold_56:95441:98517:-	2613	1.741	0	0	89.7413	87.1682	500.749	{oligopeptide transporter 2 [Magnaporthe oryzae 70-15]}
Mo_GLEAN_10001217	MGG_14113	3e-34	100	locus=scaffold_56:100702:100860:-	159	0	0	85.3039	0	84.2659	0	{hypothetical protein MGG_14113 [Magnaporthe oryzae 70-15]}
Mo_GLEAN_10001218	MGG_10751	0	100	locus=scaffold_56:103493:105944:+	2025	0.774669	1.19254	0	0	9.92464	0	{peroxisomal copper amine oxidase [Magnaporthe oryzae 70-15]}
Mo_GLEAN_10001222	MGG_10241	0	100	locus=scaffold_55:247:2187:-	1941	0	0	0	241.622	27.6111	37.4508	{hypothetical protein MGCH7_ch7g1008 [Magnaporthe oryzae 70-15]}
Mo_GLEAN_10001223	MGG_10239	0	100	locus=scaffold_55:5465:6620:-	1083	7.38726	33.0757	3.13096	433.045	18.5572	0	{hypothetical protein MGCH7_ch7g1007 [Magnaporthe oryzae 70-15]}
Mo_GLEAN_10001225	MGG_10237	6e-146	99.6	locus=scaffold_55:9869:10786:+	918	0.341766	0	0	510.88	58.3803	316.741	{hypothetical protein MGCH7_ch7g1005 [Magnaporthe oryzae 70-15]}
Mo_GLEAN_10001226	MGG_10236	0	99.93	locus=scaffold_55:11388:15661:-	4179	1.80182	4.04506	4.86839	0	3.20609	0	{hypothetical protein MGCH7_ch7g1004 [Magnaporthe oryzae 70-15]}
Mo_GLEAN_10001227	MGG_10235	0	100	locus=scaffold_55:20838:22008:+	1071	6.15179	9.39504	0	0	0	0	{hypothetical protein MGCH7_ch7g1003 [Magnaporthe oryzae 70-15]}
Mo_GLEAN_10001228	MGG_10234	8e-136	100	locus=scaffold_55:23382:23921:+	540	0.290501	0	0	0	0	0	{hypothetical protein NECHADRAFT_106516 [Nectria haematococca mpVI 77-13-4]}
Mo_GLEAN_10001229	MGG_10233	0	100	locus=scaffold_55:24459:25432:-	897	49.6669	2.6922	7.56038	0	29.8735	0	{hypothetical protein MGCH7_ch7g1001 [Magnaporthe oryzae 70-15]}
Mo_GLEAN_10001230	MGG_10232	0	98.43	locus=scaffold_55:26725:28366:-	1503	18.8913	5.89131	6.76812	0	17.8287	32.2431	{hypothetical protein MGCH7_ch7g1000 [Magnaporthe oryzae 70-15]}
Mo_GLEAN_10001231	MGG_10231	2e-72	100	locus=scaffold_55:29473:29930:+	309	0.507672	0	0	0	0	0	{hypothetical protein MGCH7_ch7g999 [Magnaporthe oryzae 70-15]}
Mo_GLEAN_10001235	-	-	-	locus=scaffold_55:37316:38662:-	1347	4.42545	5.976	5.03464	0	0	0	{hypothetical protein MGG_15494 [Magnaporthe oryzae 70-15]}
Mo_GLEAN_10001236	MGG_18125	0	100	locus=scaffold_55:41423:42160:+	738	4.4638	0	0	317.743	108.929	32.8329	{hypothetical protein MGCH7_ch7g996 [Magnaporthe oryzae 70-15]}
Mo_GLEAN_10001240	MGG_10221	0	100	locus=scaffold_55:51973:53102:+	1068	3.08453	10.9289	15.8747	0	388.901	453.758	{hypothetical protein MGCH7_ch7g991 [Magnaporthe oryzae 70-15]}
Mo_GLEAN_10001246	MGG_10216	0	100	locus=scaffold_55:65244:67077:-	1464	0	0	0	0	9.15182	0	{hypothetical protein MGCH7_ch7g987 [Magnaporthe oryzae 70-15]}
Mo_GLEAN_10001248	MGG_10215	0	99.8	locus=scaffold_55:69359:71234:-	1497	1.36227	0	0	0	0	0	{hypothetical protein MGCH7_ch7g985 [Magnaporthe oryzae 70-15]}
Mo_GLEAN_10001250	MGG_10214	0	100	locus=scaffold_55:73159:74219:+	891	0	0	0	131.59	0	0	{hypothetical protein MGCH7_ch7g983 [Magnaporthe oryzae 70-15]}
Mo_GLEAN_10001251	MGG_10213	0	100	locus=scaffold_55:74549:75653:-	1014	0.618819	0	0	0	0	0	{hypothetical protein MGCH7_ch7g982 [Magnaporthe oryzae 70-15]}
Mo_GLEAN_10001256	-	-	-	locus=scaffold_55:99963:100205:+	243	0	0	0	0	27.5685	0	{hypothetical protein MGCH7_ch7g980 [Magnaporthe oryzae 70-15]}
Mo_GLEAN_10001257	MGG_10209	0	100	locus=scaffold_55:100419:102335:-	1803	0	0	0	0	22.2933	0	{hypothetical protein MGCH7_ch7g979 [Magnaporthe oryzae 70-15]}
Mo_GLEAN_10001258	MGG_10208	0	100	locus=scaffold_55:103495:104724:+	1137	0	0	0	0	5.89194	0	{hypothetical protein MGCH7_ch7g978 [Magnaporthe oryzae 70-15]}
Mo_GLEAN_10001259	MGG_10207	0	100	locus=scaffold_55:106209:107817:-	1449	0.216522	0	0	0	0	0	{hypothetical protein MGCH7_ch7g977 [Magnaporthe oryzae 70-15]}
Mo_GLEAN_10001260	MGG_10206	2e-74	100	locus=scaffold_55:109476:109814:-	339	0	2.37453	2220.54	691.723	513.798	0	{hypothetical protein MGCH7_ch7g976 [Magnaporthe oryzae 70-15]}
Mo_GLEAN_10001264	MGG_14195	2e-101	100	locus=scaffold_55:118599:119173:+	417	0.752377	0	0	0	0	0	{hypothetical protein MGG_14195 [Magnaporthe oryzae 70-15]}
Mo_GLEAN_10001267	MGG_10613	0	99.69	locus=scaffold_54:1985:3126:-	969	6.96123	2.0768	0	0	200.49	475.111	{retinol dehydrogenase 11 [Magnaporthe oryzae 70-15]}
Mo_GLEAN_10001268	MGG_10614	0	100	locus=scaffold_54:4229:5173:+	774	9.93108	0	0	0	8.65521	0	{isoflavone reductase [Magnaporthe oryzae 70-15]}
Mo_GLEAN_10001272	MGG_10619	9e-161	100	locus=scaffold_54:12877:13594:-	645	0	3.12003	0	0	0	0	{hypothetical protein MGG_10619 [Magnaporthe oryzae 70-15]}
Mo_GLEAN_10001274	MGG_16476	2e-127	100	locus=scaffold_54:16944:17459:-	516	0	0	0	0	25.9656	0	{hypothetical protein MGG_16476 [Magnaporthe oryzae 70-15]}
Mo_GLEAN_10001275	MGG_10627	0	100	locus=scaffold_54:19853:22822:-	2913	4.1466	1.10534	0	0	0	0	{ATP-dependent DNA ligase domain-containing protein [Magnaporthe oryzae 70-15]}
Mo_GLEAN_10001276	MGG_14303	0	100	locus=scaffold_54:23518:25158:+	1641	6.30924	7.60328	10.3316	0	4.08235	0	{beta-xylosidase [Magnaporthe oryzae 70-15]}
Mo_GLEAN_10001277	MGG_14302	0	100	locus=scaffold_54:25543:27679:+	2082	6.02769	6.18611	6.51456	0	6.43529	0	{hypothetical protein MGG_14302 [Magnaporthe oryzae 70-15]}
Mo_GLEAN_10001278	MGG_15173	0	100	locus=scaffold_54:27768:30224:-	2457	4.53309	3.60384	5.52028	0	0	0	{HET domain-containing protein [Magnaporthe oryzae 70-15]}
Mo_GLEAN_10001279	MGG_10630	0	100	locus=scaffold_54:30775:31911:+	1137	49.9447	23.7171	47.7162	0	47.1355	42.6221	{hypothetical protein MGG_10630 [Magnaporthe oryzae 70-15]}
Mo_GLEAN_10001280	-	-	-	locus=scaffold_54:32053:33187:-	1074	5.11217	2.24851	0	0	0	0	{glycoside hydrolase family 24 protein [Laccaria bicolor S238N-H82]}
Mo_GLEAN_10001281	MGG_10632	0	100	locus=scaffold_54:34071:35991:-	1872	55.8935	454.514	277.135	125.264	50.1004	64.7187	{hypothetical protein MGG_10632 [Magnaporthe oryzae 70-15]}
Mo_GLEAN_10001282	MGG_10633	0	99.53	locus=scaffold_54:38812:41437:+	2022	72.5391	75.4408	63.7248	0	33.1312	191.736	{AP-1 complex subunit mu-1 [Magnaporthe oryzae 70-15]}
Mo_GLEAN_10001283	MGG_10634	0	100	locus=scaffold_54:42490:44149:+	1509	29.1079	4.801	40.4473	0	26.6367	0	{chromate ion transporter [Magnaporthe oryzae 70-15]}
Mo_GLEAN_10001284	MGG_16477	0	100	locus=scaffold_54:44196:45842:-	1647	19.9065	11.4856	41.1758	0	48.8097	0	{hypothetical protein MGG_16477 [Magnaporthe oryzae 70-15]}
Mo_GLEAN_10001285	MGG_14299	0	100	locus=scaffold_54:47161:48021:-	861	1.82196	0	0	0	0	0	{hypothetical protein MGG_14299 [Magnaporthe oryzae 70-15]}
Mo_GLEAN_10001286	MGG_14297	0	100	locus=scaffold_54:49170:50654:-	1437	58.6218	34.7307	35.3949	163.183	65.2665	134.896	{adenosylmethionine decarboxylase [Magnaporthe oryzae 70-15]}
Mo_GLEAN_10001287	MGG_10636	0	100	locus=scaffold_54:51729:52961:-	930	66.1218	54.0972	61.9829	0	36.0169	0	{cytosolic Fe-S cluster assembly factor CFD1 [Magnaporthe oryzae 70-15]}
Mo_GLEAN_10001288	MGG_10637	0	100	locus=scaffold_54:53070:54171:+	993	18.1673	38.1001	6.82947	0	13.4927	0	{hypothetical protein MGG_10637 [Magnaporthe oryzae 70-15]}
Mo_GLEAN_10001289	MGG_10638	0	99.86	locus=scaffold_54:54985:57171:+	2187	13.6284	25.0287	18.6054	0	12.2526	22.1588	{hypothetical protein MGG_10638 [Magnaporthe oryzae 70-15]}
Mo_GLEAN_10001290	MGG_10639	0	100	locus=scaffold_54:57871:60183:-	2313	3.1876	2.61014	7.32994	101.381	5.79259	0	{hypothetical protein MGG_10639 [Magnaporthe oryzae 70-15]}
Mo_GLEAN_10001291	MGG_10640	0	100	locus=scaffold_54:60461:62800:-	2229	0.49264	0	0	0	0	0	{interferon-induced GTP-binding protein Mx [Magnaporthe oryzae 70-15]}
Mo_GLEAN_10001294	MGG_14295	0	99.64	locus=scaffold_54:67138:67968:+	831	0.377546	0	0	0	0	0	{hypothetical protein MGG_14295 [Magnaporthe oryzae 70-15]}
Mo_GLEAN_10001303	MGG_13744	0	100	locus=scaffold_54:86260:88713:+	2097	0.149614	19.7691	80.8496	111.824	51.114	0	{MIPC synthase [Magnaporthe oryzae 70-15]}
Mo_GLEAN_10001304	MGG_10893	0	100	locus=scaffold_54:88968:90635:-	1548	0	23.6602	1620.94	302.964	142.811	0	{hypothetical protein MGG_10893 [Magnaporthe oryzae 70-15]}
Mo_GLEAN_10001305	MGG_10892	3e-82	100	locus=scaffold_54:94351:94722:+	372	0	0	9.11514	0	18.0084	0	{hypothetical protein MGG_10892 [Magnaporthe oryzae 70-15]}
Mo_GLEAN_10001315	-	-	-	locus=scaffold_53:2530:4086:-	1557	0	0	0	0	0	31.1248	{BcABA3 [Botryotinia fuckeliana]}
Mo_GLEAN_10001316	-	-	-	locus=scaffold_53:5551:6627:+	1077	0.436965	0	0	0	12.4404	89.9932	{pisatin demethylase [Colletotrichum higginsianum]}
Mo_GLEAN_10001317	-	-	-	locus=scaffold_53:6957:7867:+	699	0	0	0	0	28.7517	0	{cytochrome P450 monooxygenase [Botryotinia fuckeliana]}
Mo_GLEAN_10001318	MGG_16978	3e-160	100	locus=scaffold_53:9526:11582:+	1518	0.413361	0	0	0	26.4788	175.585	{hypothetical protein MGG_16978 [Magnaporthe oryzae 70-15]}
Mo_GLEAN_10001319	MGG_07982	0	96.84	locus=scaffold_53:14536:16395:+	1617	3.39547	0	0	0	16.5718	59.9398	{hypothetical protein MGG_07982 [Magnaporthe oryzae 70-15]}
Mo_GLEAN_10001320	MGG_07981	0	100	locus=scaffold_53:16647:18187:-	1476	10.4155	11.1801	13.7839	0	0	0	{aminopeptidase ypdF [Magnaporthe oryzae 70-15]}
Mo_GLEAN_10001321	MGG_07980	0	100	locus=scaffold_53:18856:20370:+	1515	0.828359	0.531331	0	0	4.42187	0	{metabolite transporter [Magnaporthe oryzae 70-15]}
Mo_GLEAN_10001323	MGG_16977	4e-102	100	locus=scaffold_53:23699:24112:-	414	0	0	0	0	48.5445	58.5282	{hypothetical protein MGG_16977 [Magnaporthe oryzae 70-15]}
Mo_GLEAN_10001324	MGG_13928	0	100	locus=scaffold_53:27003:28653:-	1548	72.1523	6.50006	2.19046	302.964	34.6209	93.9173	{benzoate 4-monooxygenase [Magnaporthe oryzae 70-15]}
Mo_GLEAN_10001325	MGG_07975	2e-137	100	locus=scaffold_53:30768:31346:+	579	2899.26	254.42	163.978	404.998	80.9913	41.8492	{hypothetical protein MGG_07975 [Magnaporthe oryzae 70-15]}
Mo_GLEAN_10001326	MGG_07974	0	100	locus=scaffold_53:31886:32620:+	735	208.307	41.6173	170.695	159.52	209.633	296.702	{C-signal protein [Magnaporthe oryzae 70-15]}
Mo_GLEAN_10001327	MGG_07973	3e-106	100	locus=scaffold_53:33868:34308:+	441	1908.77	31.0305	1322.5	265.866	1488.7	549.448	{surface protein 1 [Magnaporthe oryzae 70-15]}
Mo_GLEAN_10001328	MGG_07972	4e-177	100	locus=scaffold_53:35132:35860:+	729	12.0504	22.0841	4.65135	0	0	0	{hypothetical protein MGG_07972 [Magnaporthe oryzae 70-15]}
Mo_GLEAN_10001329	MGG_07971	0	100	locus=scaffold_53:36096:40098:-	3861	55.6218	8.13098	152.811	121.468	45.112	12.5515	{calcium-transporting ATPase 1 [Magnaporthe oryzae 70-15]}
Mo_GLEAN_10001330	MGG_07970	0	99.8	locus=scaffold_53:41892:43361:-	1470	43.006	0	13.8401	0	9.11447	16.4835	{hypothetical protein MGG_07970 [Magnaporthe oryzae 70-15]}
Mo_GLEAN_10001331	MGG_07969	3e-67	100	locus=scaffold_53:43913:44282:-	306	672.083	1.31531	0	0	218.926	475.111	{hypothetical protein MGG_07969 [Magnaporthe oryzae 70-15]}
Mo_GLEAN_10001332	MGG_07968	0	94.02	locus=scaffold_53:46448:48168:-	1419	61.5764	14.1819	23.8959	165.253	23.6051	68.3035	{high-affinity nicotinic acid transporter [Magnaporthe oryzae 70-15]}
Mo_GLEAN_10001333	MGG_13927	0	100	locus=scaffold_53:50359:51678:+	1320	0	0.609823	23.1193	0	10.1502	0	{hypothetical protein MGG_13927 [Magnaporthe oryzae 70-15]}
Mo_GLEAN_10001335	MGG_07966	0	100	locus=scaffold_53:53616:55412:+	1797	0.611071	8.28708	50.9474	65.246	0	26.9679	{phosphate transporter [Magnaporthe oryzae 70-15]}
Mo_GLEAN_10001336	MGG_07965	0	100	locus=scaffold_53:55870:57066:-	1143	2.88214	7.39471	0	0	0	0	{alkaline proteinase [Magnaporthe oryzae 70-15]}
Mo_GLEAN_10001337	MGG_07964	0	87.06	locus=scaffold_53:58699:60409:-	873	30.5475	11.9869	15.5365	0	46.0422	0	{hypothetical protein MGG_07964 [Magnaporthe oryzae 70-15]}
Mo_GLEAN_10001338	MGG_07963	0	100	locus=scaffold_53:63415:65669:-	2202	18.3087	13.1602	47.7365	0	24.3384	0	{kinesin-II 95 kDa subunit [Magnaporthe oryzae 70-15]}
Mo_GLEAN_10001339	MGG_07962	0	99.68	locus=scaffold_53:66207:67387:+	996	97.0203	111.936	115.751	470.872	147.973	267.608	{hypothetical protein MGG_07962 [Magnaporthe oryzae 70-15]}
Mo_GLEAN_10001340	MGG_07961	6e-104	100	locus=scaffold_53:68840:69558:-	420	11.205	43.1232	129.174	279.16	31.9006	0	{hypothetical protein MGG_07961 [Magnaporthe oryzae 70-15]}
Mo_GLEAN_10001341	MGG_13926	0	100	locus=scaffold_53:71287:73273:+	1800	0	14.3105	235.474	0	11.1652	0	{hypothetical protein MGG_13926 [Magnaporthe oryzae 70-15]}
Mo_GLEAN_10001343	MGG_07960	0	99.75	locus=scaffold_53:79955:81157:+	1203	0.912796	0	0	0	0	0	{hypothetical protein MGG_07960 [Magnaporthe oryzae 70-15]}
Mo_GLEAN_10001344	MGG_07959	0	100	locus=scaffold_53:81531:82373:-	843	0	0	0	278.166	15.8936	57.4868	{hypothetical protein MGG_07959 [Magnaporthe oryzae 70-15]}
Mo_GLEAN_10001345	MGG_07958	0	99.72	locus=scaffold_53:84366:85688:-	1077	15.8764	2.24225	0	0	0	0	{naringenin,2-oxoglutarate 3-dioxygenase [Magnaporthe oryzae 70-15]}
Mo_GLEAN_10001346	MGG_07957	0	100	locus=scaffold_53:86390:88135:+	1683	9.13447	0.478293	0	0	19.9024	28.7946	{uridine permease [Magnaporthe oryzae 70-15]}
Mo_GLEAN_10001347	MGG_07955	4e-173	100	locus=scaffold_53:96236:97021:+	702	2.01116	0	0	0	0	0	{endo-1,4-beta-xylanase I [Magnaporthe oryzae 70-15]}
Mo_GLEAN_10001348	MGG_13924	0	100	locus=scaffold_53:98318:100585:-	2268	1.86751	1.06477	0	206.785	32.4914	21.3674	{serine palmitoyltransferase 2 [Magnaporthe oryzae 70-15]}
Mo_GLEAN_10001349	MGG_07954	0	100	locus=scaffold_53:101668:102684:-	1017	1.54248	0	0	115.287	26.3486	95.3026	{epoxide hydrolase 2 [Magnaporthe oryzae 70-15]}
Mo_GLEAN_10001350	MGG_07953	0	99.91	locus=scaffold_53:103408:106704:+	3297	2.71205	0.976605	0	35.5617	10.1594	14.6986	{hypothetical protein MGG_07953 [Magnaporthe oryzae 70-15]}
Mo_GLEAN_10001356	MGG_07949	0	100	locus=scaffold_53:124847:125725:-	879	368.53	0	0	266.774	22.8639	0	{hypothetical protein MGG_07949 [Magnaporthe oryzae 70-15]}
Mo_GLEAN_10001360	MGG_16099	0	99.32	locus=scaffold_52:3929:5041:+	1113	0.563776	1.44648	12.1863	0	30.0949	0	{hypothetical protein MGG_16099 [Magnaporthe oryzae 70-15]}
Mo_GLEAN_10001362	-	-	-	locus=scaffold_52:14671:16278:-	1608	0.682894	0	0	0	0	0	{putative polyketide synthase [Trichoderma virens Gv29-8]}
Mo_GLEAN_10001363	-	-	-	locus=scaffold_52:16318:16854:-	537	0.292124	0	0	0	0	0	{polyketide synthase, putative [Penicillium marneffei ATCC 18224]}
Mo_GLEAN_10001366	MGG_02327	0	100	locus=scaffold_52:24169:24888:-	720	0.435752	0	0	0	0	0	{hypothetical protein MGG_02327 [Magnaporthe oryzae 70-15]}
Mo_GLEAN_10001367	MGG_02328	0	100	locus=scaffold_52:26300:28065:+	1686	0.558258	0	0	0	0	0	{methionine permease [Magnaporthe oryzae 70-15]}
Mo_GLEAN_10001368	MGG_02329	0	97.14	locus=scaffold_52:30002:31845:+	1680	0.747003	3.83318	24.2202	0	83.7392	0	{isotrichodermin C-15 hydroxylase [Magnaporthe oryzae 70-15]}
Mo_GLEAN_10001369	MGG_02330	0	99.18	locus=scaffold_52:33981:36000:-	1887	36.0794	0.639878	0	0	0	0	{hypothetical protein MGG_02330 [Magnaporthe oryzae 70-15]}
Mo_GLEAN_10001370	MGG_02331	0	100	locus=scaffold_52:37597:38786:+	1131	23.9952	0	2.99808	0	0	0	{hypothetical protein MGG_02331 [Magnaporthe oryzae 70-15]}
Mo_GLEAN_10001371	MGG_02332	0	100	locus=scaffold_52:40189:41097:+	909	3.62407	3.54221	0	0	0	0	{hypothetical protein MGG_02332 [Magnaporthe oryzae 70-15]}
Mo_GLEAN_10001376	MGG_02336	0	100	locus=scaffold_52:50921:52132:-	981	0.319818	1.64112	6.91301	0	40.9733	148.2	{isoflavone reductase [Magnaporthe oryzae 70-15]}
Mo_GLEAN_10001377	MGG_02337	0	99.64	locus=scaffold_52:56671:57622:+	837	2.8113	0	0	0	0	0	{retinol dehydrogenase 8 [Magnaporthe oryzae 70-15]}
Mo_GLEAN_10001379	MGG_02339	9e-112	100	locus=scaffold_52:60168:60783:-	465	0	0.865556	36.4605	0	0	52.109	{hypothetical protein MGG_02339 [Magnaporthe oryzae 70-15]}
Mo_GLEAN_10001382	-	-	-	locus=scaffold_52:71400:72593:+	1194	0.262765	0	0	0	0	0	{hypothetical protein MGG_02342 [Magnaporthe oryzae 70-15]}
Mo_GLEAN_10001384	-	-	-	locus=scaffold_52:75915:76235:-	321	0	0	0	365.256	0	0	{AVR-Pita1 [Magnaporthe oryzae]}
Mo_GLEAN_10001387	MGG_02192	0	100	locus=scaffold_52:81366:84005:-	2640	0	0	2.56881	0	0	0	{alpha-L-rhamnosidase A [Magnaporthe oryzae 70-15]}
Mo_GLEAN_10001388	MGG_02191	0	100	locus=scaffold_52:86879:87889:+	1011	11.1718	1.59242	0	0	19.8787	0	{hypothetical protein MGG_02191 [Magnaporthe oryzae 70-15]}
Mo_GLEAN_10001389	-	-	-	locus=scaffold_52:89326:89814:+	336	0	0	20.1835	697.899	0	0	{hypothetical protein MYCTH_2304487 [Myceliophthora thermophila ATCC 42464]}
Mo_GLEAN_10001390	MGG_16055	1e-75	100	locus=scaffold_52:90082:90488:+	324	2.90501	1.24223	20.9311	0	0	0	{hypothetical protein MGG_16055, partial [Magnaporthe oryzae 70-15]}
Mo_GLEAN_10001391	MGG_02188	0	100	locus=scaffold_52:92433:94191:+	1680	0	0.479147	2.01835	0	7.97516	0	{glutamyl-tRNA(Gln) amidotransferase subunit A [Magnaporthe oryzae 70-15]}
Mo_GLEAN_10001392	MGG_02187	3e-65	100	locus=scaffold_52:94625:97174:-	2550	3.445	90.1247	121.006	0	21.0169	0	{hypothetical protein MGG_02187 [Magnaporthe oryzae 70-15]}
Mo_GLEAN_10001393	MGG_13736	0	99.2	locus=scaffold_52:98380:99680:-	765	0.615179	47.351	195.028	0	35.0282	0	{hypothetical protein MGG_13736 [Magnaporthe oryzae 70-15]}
Mo_GLEAN_10001394	MGG_02186	0	93.92	locus=scaffold_52:101090:102411:-	1026	6.88029	12.9454	85.9275	0	84.8818	47.2333	{hypothetical protein MGG_02186 [Magnaporthe oryzae 70-15]}
Mo_GLEAN_10001395	MGG_16054	0	97.03	locus=scaffold_52:104587:106674:-	1773	0.442387	2.04306	7.64993	0	7.55684	0	{hypothetical protein MGG_16054 [Magnaporthe oryzae 70-15]}
Mo_GLEAN_10001396	MGG_16053	1e-126	100	locus=scaffold_52:107623:108303:-	516	437.778	134.941	308.855	0	402.467	610.463	{hypothetical protein MGG_16053 [Magnaporthe oryzae 70-15]}
Mo_GLEAN_10001397	MGG_02183	0	100	locus=scaffold_52:108844:114582:+	5739	16.6191	31.1383	29.542	40.8597	23.346	16.8884	{helicase swr-1 [Magnaporthe oryzae 70-15]}
Mo_GLEAN_10001399	MGG_02180	8e-81	92.86	locus=scaffold_52:119424:119943:+	381	50.2315	1.05639	8.89982	0	35.1661	0	{hypothetical protein MGG_02180 [Magnaporthe oryzae 70-15]}
Mo_GLEAN_10001400	MGG_14837	0	98.71	locus=scaffold_52:122348:125508:+	2811	15.0118	0.429545	0	0	7.14956	17.2399	{hypothetical protein MGG_14837 [Magnaporthe oryzae 70-15]}
Mo_GLEAN_10001401	-	-	-	locus=scaffold_52:127100:127653:+	552	0.568372	0	0	0	0	0	{hypothetical protein MGG_17209 [Magnaporthe oryzae 70-15]}
Mo_GLEAN_10001402	-	-	-	locus=scaffold_52:129824:132756:-	2298	3.4132	0	0	0	0	0	{hypothetical protein [Podospora anserina S mat+]}
Mo_GLEAN_10001403	MGG_17753	6e-83	37.32	locus=scaffold_52:133321:134694:-	1374	18.4957	8.49492	9.87141	0	14.6269	0	{hypothetical protein [Podospora anserina S mat+]}
Mo_GLEAN_10001404	-	-	-	locus=scaffold_52:134808:135848:-	1041	16.7268	4.63958	6.51456	0	0	0	{hypothetical protein [Podospora anserina S mat+]}
Mo_GLEAN_10001407	-	-	-	locus=scaffold_51:4540:5397:+	810	63.3292	3.47825	8.37242	0	0	0	{hypothetical protein MGG_13677 [Magnaporthe oryzae 70-15]}
Mo_GLEAN_10001408	MGG_16020	0	99.02	locus=scaffold_51:10797:11857:+	1011	0.620655	0.796209	0	0	0	0	{hypothetical protein MGG_16020, partial [Magnaporthe oryzae 70-15]}
Mo_GLEAN_10001409	-	-	-	locus=scaffold_51:11865:12113:-	249	45.9902	12.9312	40.8534	0	80.7125	0	{hypothetical protein MGG_16017 [Magnaporthe oryzae 70-15]}
Mo_GLEAN_10001410	-	-	-	locus=scaffold_51:15871:16281:+	411	0.76336	0	0	0	0	0	{hypothetical protein MGG_16021 [Magnaporthe oryzae 70-15]}
Mo_GLEAN_10001411	-	-	-	locus=scaffold_51:17579:17870:+	246	68.87	22.9056	0	0	0	0	{hypothetical protein MGG_13677 [Magnaporthe oryzae 70-15]}
Mo_GLEAN_10001412	-	-	-	locus=scaffold_51:25704:26054:-	351	3.5754	1.14668	0	0	0	0	{hypothetical protein MGG_11030 [Magnaporthe oryzae 70-15]}
Mo_GLEAN_10001413	-	-	-	locus=scaffold_51:26295:26597:-	303	1.03545	0	0	0	0	0	{serine/threonine-protein kinase [Ajellomyces capsulatus G186AR]}
Mo_GLEAN_10001414	-	-	-	locus=scaffold_51:28367:29818:+	1452	11.0198	4.98946	2.33528	0	0	0	{hypothetical protein TSTA_061940 [Talaromyces stipitatus ATCC 10500]}
Mo_GLEAN_10001415	-	-	-	locus=scaffold_51:30815:31333:-	519	0.604511	1.551	0	0	0	0	{hypothetical protein MGG_15997 [Magnaporthe oryzae 70-15]}
Mo_GLEAN_10001418	-	-	-	locus=scaffold_51:37977:39179:-	1203	0.130399	0	0	0	0	0	{hydrolase [Magnaporthe oryzae 70-15]}
Mo_GLEAN_10001427	-	-	-	locus=scaffold_51:76722:77282:-	561	0.83888	0	0	0	0	0	{hypothetical protein CMQ_3369 [Grosmannia clavigera kw1407]}
Mo_GLEAN_10001429	-	-	-	locus=scaffold_51:85357:86502:+	1074	0.146062	0	0	0	0	0	{initiation-specific alpha-1,6-mannosyltransferase [Magnaporthe oryzae 70-15]}
Mo_GLEAN_10001436	-	-	-	locus=scaffold_51:111067:114460:-	639	4.90988	0	0	0	0	0	{hypothetical protein MGG_02045 [Magnaporthe oryzae 70-15]}
Mo_GLEAN_10001437	-	-	-	locus=scaffold_51:116073:116777:+	606	1.03545	0	0	0	0	0	{hypothetical protein MGG_16012 [Magnaporthe oryzae 70-15]}
Mo_GLEAN_10001439	MGG_02042	0	85.83	locus=scaffold_51:123174:124949:+	1074	0.584248	0	0	0	0	0	{interferon-induced GTP-binding protein Mx2 [Magnaporthe oryzae 70-15]}
Mo_GLEAN_10001440	MGG_02041	2e-119	87.7	locus=scaffold_51:126986:127776:-	696	13.9741	2.8914	0	0	0	0	{hypothetical protein MGG_02041 [Magnaporthe oryzae 70-15]}
Mo_GLEAN_10001441	MGG_02009	0	100	locus=scaffold_51:130344:132541:+	2091	31.059	12.5114	85.9464	56.0722	80.0949	23.1762	{hypothetical protein MGG_02009 [Magnaporthe oryzae 70-15]}
Mo_GLEAN_10001442	-	-	-	locus=scaffold_51:132605:132870:-	213	645.894	1.88959	270.63	550.456	283.062	341.277	{hypothetical protein MGG_15996 [Magnaporthe oryzae 70-15]}
Mo_GLEAN_10001443	MGG_15995	0	100	locus=scaffold_51:133315:134580:-	1266	48.325	0.635835	5.35676	0	37.041	76.5582	{hypothetical protein MGG_15995 [Magnaporthe oryzae 70-15]}
Mo_GLEAN_10001444	MGG_15994	0	99.3	locus=scaffold_51:135262:138770:+	2142	24.9001	0	3.16604	0	25.0201	22.6243	{hypothetical protein MGG_15994 [Magnaporthe oryzae 70-15]}
Mo_GLEAN_10001446	-	-	-	locus=scaffold_50:4977:6805:+	1167	0.940954	1.37955	5.81119	301.406	63.1452	41.5264	{RecName: Full=Geranylgeranyl pyrophosphate synthase A; Short=GGPP synthase A; Short=GGPPSase A; AltName: Full=(2E,6E)-farnesyl diphosphate synthase A; AltName: Full=Farnesyl diphosphate synthase A; AltName: Full=Farnesyltranstransferase A; AltName: Full=Geranylgeranyl diphosphate synthase A; AltName: Full=Geranyltranstransferase A}
Mo_GLEAN_10001447	-	-	-	locus=scaffold_50:10437:11736:+	1170	0	0.344003	0	0	0	0	{transcription factor [Phoma betae]}
Mo_GLEAN_10001451	-	-	-	locus=scaffold_50:23845:25548:+	1704	0.18412	0	0	0	0	0	{hypothetical protein FG02996.1 [Gibberella zeae PH-1]}
Mo_GLEAN_10001452	-	-	-	locus=scaffold_50:26384:26623:+	240	0.653627	0	14.1285	0	0	0	{hypothetical protein FG02996.1 [Gibberella zeae PH-1]}
Mo_GLEAN_10001453	MGG_11006	0	76.58	locus=scaffold_50:57331:58787:+	876	0.179076	0	0	0	15.2948	0	{hypothetical protein MGG_11006 [Magnaporthe oryzae 70-15]}
Mo_GLEAN_10001454	MGG_11005	0	95.38	locus=scaffold_50:60571:62225:-	1506	0	0.80176	22.5155	0	44.483	32.1789	{hypothetical protein MGG_11005 [Magnaporthe oryzae 70-15]}
Mo_GLEAN_10001455	MGG_14251	0	91.41	locus=scaffold_50:67322:69386:+	1830	0.257165	0.439873	7.41165	0	7.32146	0	{hypothetical protein MGG_14251 [Magnaporthe oryzae 70-15]}
Mo_GLEAN_10001457	MGG_10773	1e-124	100	locus=scaffold_50:81598:82107:-	510	15.9946	0	46.5408	0	78.8134	95.0223	{hypothetical protein MGG_10773 [Magnaporthe oryzae 70-15]}
Mo_GLEAN_10001458	MGG_10772	0	100	locus=scaffold_50:84265:85173:+	909	96.2968	4.87054	18.6514	0	44.2187	26.6564	{hypothetical protein MGG_10772 [Magnaporthe oryzae 70-15]}
Mo_GLEAN_10001460	-	-	-	locus=scaffold_50:96257:99287:-	2892	8.73311	1.80923	4.68995	0	9.26575	8.37852	{reverse transcriptase [Magnaporthe grisea]}
Mo_GLEAN_10001461	MGG_11075	0	98.88	locus=scaffold_50:103498:105480:+	1605	52.0947	0.501537	4.22533	0	329.739	1102.08	{hypothetical protein MGG_11075 [Magnaporthe oryzae 70-15]}
Mo_GLEAN_10001462	MGG_10916	0	100	locus=scaffold_50:117739:119495:+	1578	104.282	2.04047	0	0	42.4533	153.553	{sugar transporter STL1 [Magnaporthe oryzae 70-15]}
Mo_GLEAN_10001463	MGG_10914	1e-73	100	locus=scaffold_50:124067:124375:+	309	0	0	0	3035.52	715.442	78.4164	{hypothetical protein MGG_10914 [Magnaporthe oryzae 70-15]}
Mo_GLEAN_10001464	MGG_10913	0	99.68	locus=scaffold_50:126624:127559:+	936	10.391	0	0	0	42.9432	51.7749	{retinol dehydrogenase 12 [Magnaporthe oryzae 70-15]}
Mo_GLEAN_10001467	MGG_17846	0	98.95	locus=scaffold_50:140256:144337:+	3858	10.3686	1.77351	0	0	6.94571	0	{telomere-linked helicase 1 [Magnaporthe grisea]}
Mo_GLEAN_10001473	MGG_10001	1e-131	81.89	locus=scaffold_49:5772:6578:-	696	422.153	0	0	0	0	0	{hypothetical protein MGG_10001 [Magnaporthe oryzae 70-15]}
Mo_GLEAN_10001474	MGG_13617	0	97.01	locus=scaffold_49:9680:13005:+	3042	6.4976	8.997	20.0641	0	2.20221	0	{hypothetical protein MGG_13617 [Magnaporthe oryzae 70-15]}
Mo_GLEAN_10001475	MGG_10004	2e-94	99.26	locus=scaffold_49:14503:14910:-	408	0	1.97296	132.974	0	229.872	59.3889	{hypothetical protein MGG_10004 [Magnaporthe oryzae 70-15]}
Mo_GLEAN_10001476	MGG_13615	0	100	locus=scaffold_49:17925:19179:-	1065	0	11.7155	73.2292	0	18.8708	0	{hypothetical protein MGG_13615 [Magnaporthe oryzae 70-15]}
Mo_GLEAN_10001477	MGG_10005	0	100	locus=scaffold_49:22617:24338:+	1551	0	19.203	61.2142	0	8.63847	0	{glycerol kinase [Magnaporthe oryzae 70-15]}
Mo_GLEAN_10001478	MGG_10006	0	99.66	locus=scaffold_49:27801:28685:+	885	0	0.909567	11.4943	0	0	0	{hypothetical protein MGG_10006 [Magnaporthe oryzae 70-15]}
Mo_GLEAN_10001480	MGG_10008	2e-127	100	locus=scaffold_49:30920:31558:+	639	0.490988	0	0	0	0	0	{hypothetical protein MGG_10008 [Magnaporthe oryzae 70-15]}
Mo_GLEAN_10001481	MGG_17247	0	99.67	locus=scaffold_49:33564:36414:+	2778	30.2673	74.9042	42.721	0	33.7609	8.72235	{hypothetical protein MGG_17247 [Magnaporthe oryzae 70-15]}
Mo_GLEAN_10001482	-	-	-	locus=scaffold_49:37142:38011:+	726	28.3058	21.0666	9.34113	0	36.9098	0	{hypothetical protein MGG_17246 [Magnaporthe oryzae 70-15]}
Mo_GLEAN_10001483	MGG_17246	0	100	locus=scaffold_49:38281:39436:+	1032	26.2971	23.7902	52.571	227.223	6.49141	0	{hypothetical protein MGG_17246 [Magnaporthe oryzae 70-15]}
Mo_GLEAN_10001484	MGG_13610	0	100	locus=scaffold_49:41693:43796:+	1929	1.21983	3.33838	138.868	121.563	83.3485	50.2451	{hydrolase [Magnaporthe oryzae 70-15]}
Mo_GLEAN_10001485	MGG_10010	0	100	locus=scaffold_49:47610:48914:+	1305	0	0	0	0	77.0016	0	{hypothetical protein MGG_10010 [Magnaporthe oryzae 70-15]}
Mo_GLEAN_10001486	MGG_10011	0	99.91	locus=scaffold_49:49548:56696:-	6924	0	0	0.979443	33.8669	25.1556	13.9981	{polyketide synthase [Magnaporthe oryzae 70-15]}
Mo_GLEAN_10001487	MGG_10012	0	100	locus=scaffold_49:60841:62283:-	1443	0.869691	0	0	0	51.0676	184.711	{salicylate hydroxylase [Magnaporthe oryzae 70-15]}
Mo_GLEAN_10001488	MGG_10013	0	100	locus=scaffold_49:63012:64028:+	1017	0	0	0	0	171.266	238.256	{hypothetical protein MGG_10013 [Magnaporthe oryzae 70-15]}
Mo_GLEAN_10001489	MGG_10014	0	100	locus=scaffold_49:65058:66793:+	1314	0.477536	0	0	0	56.081	36.8808	{hypothetical protein MGG_10014 [Magnaporthe oryzae 70-15]}
Mo_GLEAN_10001490	-	-	-	locus=scaffold_49:66844:67089:-	246	1.27537	0	0	0	27.2323	0	{NA}
Mo_GLEAN_10001492	MGG_10017	0	100	locus=scaffold_49:70833:71753:+	921	8.68664	37.1456	0	0	14.5475	0	{NmrA family protein [Magnaporthe oryzae 70-15]}
Mo_GLEAN_10001494	MGG_10019	0	97.15	locus=scaffold_49:75851:77193:+	942	1.66529	0	3.59961	0	0	51.4452	{hypothetical protein MGG_10019 [Magnaporthe oryzae 70-15]}
Mo_GLEAN_10001495	MGG_10020	9e-99	100	locus=scaffold_49:78192:78590:-	399	0	0	0	587.704	100.739	0	{hypothetical protein MGG_10020 [Magnaporthe oryzae 70-15]}
Mo_GLEAN_10001497	MGG_10023	0	88.27	locus=scaffold_49:83494:85170:-	873	0	0.461035	0	0	0	0	{hypothetical protein MGG_10023 [Magnaporthe oryzae 70-15]}
Mo_GLEAN_10001498	MGG_13607	0	98.55	locus=scaffold_49:86733:98916:+	11664	0	3.76121	4.65135	0	1.14869	0	{hypothetical protein MGG_13607 [Magnaporthe oryzae 70-15]}
Mo_GLEAN_10001499	MGG_10024	1e-130	100	locus=scaffold_49:99792:100355:-	564	82.0511	0	0	0	0	0	{hypothetical protein MGG_10024 [Magnaporthe oryzae 70-15]}
Mo_GLEAN_10001503	MGG_17244	5e-35	79.22	locus=scaffold_49:107140:107494:-	267	0	0	0	0	25.0904	90.7516	{hypothetical protein MGG_17244 [Magnaporthe oryzae 70-15]}
Mo_GLEAN_10001504	MGG_10027	0	100	locus=scaffold_49:108960:112851:-	3303	18.1425	0	1.02659	141.989	129.805	139.383	{calcium-transporting ATPase 1 [Magnaporthe oryzae 70-15]}
Mo_GLEAN_10001505	MGG_13604	2e-80	100	locus=scaffold_49:114726:115339:+	330	1.90146	0	30.8257	0	40.6008	0	{hypothetical protein MGG_13604 [Magnaporthe oryzae 70-15]}
Mo_GLEAN_10001511	MGG_10038	0	100	locus=scaffold_49:126063:127928:-	1866	0	0	7.26866	0	3.5901	0	{beta-glucosidase C [Magnaporthe oryzae 70-15]}
Mo_GLEAN_10001512	-	-	-	locus=scaffold_49:129349:130272:-	924	4.24433	1.74235	18.3486	0	0	0	{NA}
Mo_GLEAN_10001514	MGG_10036	0	100	locus=scaffold_49:133215:135095:+	1881	0	0	7.2107	0	0	0	{phenylalanine and histidine ammonia-lyase [Magnaporthe oryzae 70-15]}
Mo_GLEAN_10001515	MGG_10035	0	100	locus=scaffold_49:136403:137302:+	900	48.4556	1.34161	0	0	0	0	{hypothetical protein MGG_10035 [Magnaporthe oryzae 70-15]}
Mo_GLEAN_10001520	MGG_10031	0	92.82	locus=scaffold_49:144497:146232:-	1128	0.13907	2.14087	6.01211	0	0	0	{hypothetical protein MGG_10031 [Magnaporthe oryzae 70-15]}
Mo_GLEAN_10001521	-	-	-	locus=scaffold_48:4:510:-	507	70.2359	25.4033	6.68803	0	264.266	47.7923	{hypothetical protein MGG_07584 [Magnaporthe oryzae 70-15]}
Mo_GLEAN_10001523	MGG_07606	0	97.73	locus=scaffold_48:9289:11312:+	1554	6.66246	5.69796	2.182	0	0	31.1849	{hypothetical protein MGG_07606 [Magnaporthe oryzae 70-15]}
Mo_GLEAN_10001524	MGG_07607	1e-145	100	locus=scaffold_48:11703:12320:-	618	0	1.9538	21.9471	0	10.84	0	{hypothetical protein MGG_07607 [Magnaporthe oryzae 70-15]}
Mo_GLEAN_10001525	MGG_07609	4e-102	100	locus=scaffold_48:13489:16687:+	1032	4.40818	1.56001	0	0	0	0	{hypothetical protein MGG_07609 [Magnaporthe oryzae 70-15]}
Mo_GLEAN_10001526	MGG_07610	0	100	locus=scaffold_48:17522:18584:+	984	22.4784	6.13542	20.6758	0	40.8484	0	{hypothetical protein MGG_07610 [Magnaporthe oryzae 70-15]}
Mo_GLEAN_10001527	MGG_07611	0	100	locus=scaffold_48:20060:21970:+	1794	31.6539	96.9191	81.2741	0	74.6838	13.5065	{hypothetical protein MGG_07611 [Magnaporthe oryzae 70-15]}
Mo_GLEAN_10001528	MGG_16666	5e-103	100	locus=scaffold_48:24782:25195:-	414	0.757829	0	0	0	0	0	{hypothetical protein MGG_16666 [Magnaporthe oryzae 70-15]}
Mo_GLEAN_10001529	MGG_07613	0	100	locus=scaffold_48:25836:32940:+	7035	30.7275	72.3727	54.9474	0	89.5123	72.3304	{acetyl-CoA carboxylase [Magnaporthe oryzae 70-15]}
Mo_GLEAN_10001530	MGG_07614	0	99.24	locus=scaffold_48:35141:38151:+	2763	0.340653	53.6062	83.4515	0	65.4639	0	{hypothetical protein MGG_07614 [Magnaporthe oryzae 70-15]}
Mo_GLEAN_10001531	MGG_07615	0	100	locus=scaffold_48:39449:40177:+	729	0.645558	7.17735	0	0	0	0	{protoporphyrinogen oxidase [Magnaporthe oryzae 70-15]}
Mo_GLEAN_10001532	MGG_13435	0	100	locus=scaffold_48:41505:43669:+	2085	36.9417	95.7467	63.4256	0	32.1301	46.4857	{sulfur controller 2 [Magnaporthe oryzae 70-15]}
Mo_GLEAN_10001533	MGG_07616	0	100	locus=scaffold_48:46352:47472:+	975	5.14857	175.854	90.4221	481.013	75.58	0	{succinate/fumarate mitochondrial transporter [Magnaporthe oryzae 70-15]}
Mo_GLEAN_10001534	MGG_07617	0	100	locus=scaffold_48:47875:49062:-	1071	133.289	13.5289	47.4906	218.949	75.0603	45.2487	{hypothetical protein MGG_07617 [Magnaporthe oryzae 70-15]}
Mo_GLEAN_10001535	MGG_07618	0	100	locus=scaffold_48:49756:51924:-	2169	8.75119	0.556685	3.12663	0	6.17716	22.3427	{riboflavin kinase [Magnaporthe oryzae 70-15]}
Mo_GLEAN_10001536	MGG_07619	0	99.51	locus=scaffold_48:52847:54205:-	1218	37.2213	7.26982	11.1357	0	16.5003	0	{taurine catabolism dioxygenase TauD [Magnaporthe oryzae 70-15]}
Mo_GLEAN_10001538	MGG_07620	0	100	locus=scaffold_48:58406:60463:-	2058	0.304899	0	0	0	0	0	{L-amino-acid oxidase [Magnaporthe oryzae 70-15]}
Mo_GLEAN_10001540	MGG_07622	1e-69	100	locus=scaffold_48:63435:63737:-	303	0	3.98498	0	0	0	0	{hypothetical protein MGG_07622 [Magnaporthe oryzae 70-15]}
Mo_GLEAN_10001541	MGG_07623	2e-82	100	locus=scaffold_48:64326:64787:-	366	0	2006.92	83.3811	1601.74	128.126	0	{hypothetical protein MGG_07623 [Magnaporthe oryzae 70-15]}
Mo_GLEAN_10001542	MGG_07624	2e-139	100	locus=scaffold_48:66742:67386:-	555	0.847949	2.90078	0	0	96.5641	130.977	{hypothetical protein MGG_07624 [Magnaporthe oryzae 70-15]}
Mo_GLEAN_10001543	MGG_07625	6e-130	99.44	locus=scaffold_48:68172:68943:+	534	12.3381	3.01486	0	0	263.449	408.382	{hypothetical protein MGG_07625 [Magnaporthe oryzae 70-15]}
Mo_GLEAN_10001544	MGG_07626	0	100	locus=scaffold_48:69625:71445:+	1539	26.0941	1.56914	2.20327	0	0	0	{hypothetical protein MGG_07626 [Magnaporthe oryzae 70-15]}
Mo_GLEAN_10001545	MGG_07627	0	100	locus=scaffold_48:72248:73493:+	1074	32.5718	12.3668	28.4148	0	6.23756	0	{homoserine acetyltransferase [Magnaporthe oryzae 70-15]}
Mo_GLEAN_10001546	MGG_13438	0	100	locus=scaffold_48:73987:75584:-	1398	221.279	43.1849	126.125	167.735	52.7114	190.656	{xaa-Pro dipeptidase [Magnaporthe oryzae 70-15]}
Mo_GLEAN_10001547	MGG_13439	1e-160	99.62	locus=scaffold_48:76535:77896:-	1362	49.6411	31.0285	54.7711	0	9.8372	17.7905	{hypothetical protein MGG_13439 [Magnaporthe oryzae 70-15]}
Mo_GLEAN_10001548	MGG_07628	0	99.83	locus=scaffold_48:79794:81703:-	1746	156.96	54.4021	106.813	201.455	130.453	41.6335	{acetolactate synthase [Magnaporthe oryzae 70-15]}
Mo_GLEAN_10001549	MGG_07629	0	99.84	locus=scaffold_48:83730:85704:-	1896	8.93566	6.79297	14.3073	0	14.1332	51.1196	{hypothetical protein MGG_07629 [Magnaporthe oryzae 70-15]}
Mo_GLEAN_10001550	MGG_07630	1e-81	100	locus=scaffold_48:87519:88002:-	354	869.878	2.27392	0	331.206	2176.27	4106.89	{hypothetical protein MGG_07630 [Magnaporthe oryzae 70-15]}
Mo_GLEAN_10001551	MGG_07631	0	100	locus=scaffold_48:90571:91578:+	1008	126.835	5.98934	13.4557	0	19.9379	240.384	{fungal cellulose binding domain-containing protein [Magnaporthe oryzae 70-15]}
Mo_GLEAN_10001552	MGG_07632	0	100	locus=scaffold_48:92390:93319:+	930	0.674712	1.29833	10.9382	0	14.4067	234.49	{endonuclease/exonuclease/phosphatase [Magnaporthe oryzae 70-15]}
Mo_GLEAN_10001553	MGG_07633	2e-121	100	locus=scaffold_48:93564:94160:-	486	0.968337	43.8922	62.7932	0	82.7054	0	{hypothetical protein MGG_07633 [Magnaporthe oryzae 70-15]}
Mo_GLEAN_10001554	MGG_07634	0	100	locus=scaffold_48:95108:97640:-	2349	1.66955	14.0501	5.77408	0	37.0748	20.6306	{beta-glucosidase 1 [Magnaporthe oryzae 70-15]}
Mo_GLEAN_10001555	MGG_13440	0	100	locus=scaffold_48:99051:100526:+	1476	15.3044	55.0824	50.5408	0	13.6161	0	{oxidoreductase [Magnaporthe oryzae 70-15]}
Mo_GLEAN_10001556	MGG_13441	0	100	locus=scaffold_48:101127:102765:+	1434	6.78241	14.8756	18.9168	0	4.67164	0	{cytochrome b2 [Magnaporthe oryzae 70-15]}
Mo_GLEAN_10001557	MGG_13442	0	100	locus=scaffold_48:103592:105166:+	1488	2.84644	2.97535	2.27878	0	0	0	{nicotinamide mononucleotide permease [Magnaporthe oryzae 70-15]}
Mo_GLEAN_10001558	MGG_07636	0	100	locus=scaffold_48:106315:108515:+	1851	9.1529	7.82788	31.1421	126.685	0	0	{hypothetical protein MGG_07636 [Magnaporthe oryzae 70-15]}
Mo_GLEAN_10001559	MGG_16668	2e-74	100	locus=scaffold_48:109874:110197:-	324	157.355	378.881	209.311	0	82.7054	0	{hypothetical protein MGG_16668 [Magnaporthe oryzae 70-15]}
Mo_GLEAN_10001560	MGG_16669	0	100	locus=scaffold_48:111429:113756:-	2328	5.52551	3.80354	2.91308	0	20.1434	0	{CAMK protein kinase [Magnaporthe oryzae 70-15]}
Mo_GLEAN_10001561	MGG_07639	0	100	locus=scaffold_48:114417:116019:-	1518	1.0334	14.3176	22.3375	0	8.82627	0	{excitatory amino acid transporter 2 [Magnaporthe oryzae 70-15]}
Mo_GLEAN_10001564	MGG_07643	0	99.67	locus=scaffold_48:126294:127217:-	924	4.75365	0.871176	0	0	0	0	{hypothetical protein MGG_07643 [Magnaporthe oryzae 70-15]}
Mo_GLEAN_10001565	MGG_07644	0	100	locus=scaffold_48:129099:130052:+	954	13.8125	0	0	0	0	0	{hypothetical protein MGG_07644 [Magnaporthe oryzae 70-15]}
Mo_GLEAN_10001566	MGG_07645	0	99.59	locus=scaffold_48:131908:133362:+	1455	0	0.829863	0	0	4.60422	0	{carboxypeptidase A [Magnaporthe oryzae 70-15]}
Mo_GLEAN_10001567	MGG_07646	0	99.88	locus=scaffold_48:133560:136151:-	2592	0	0	0	0	5.16909	0	{alpha-glucuronidase [Magnaporthe oryzae 70-15]}
Mo_GLEAN_10001575	MGG_03793	0	100	locus=scaffold_47:6007:7100:+	1020	0.461384	1.18377	39.8921	459.792	197.033	71.2667	{2,3-dihydroxybenzoic acid decarboxylase [Magnaporthe oryzae 70-15]}
Mo_GLEAN_10001576	MGG_03792	0	99.24	locus=scaffold_47:8194:9174:+	795	8.87946	0	0	0	33.7063	0	{hypothetical protein MGG_03792 [Magnaporthe oryzae 70-15]}
Mo_GLEAN_10001577	MGG_03791	2e-95	100	locus=scaffold_47:10941:11552:-	390	0.402232	0	0	0	0	0	{hypothetical protein MGG_03791 [Magnaporthe oryzae 70-15]}
Mo_GLEAN_10001581	MGG_16018	1e-90	99.21	locus=scaffold_47:14507:15196:+	381	1.64693	1.05639	0	0	0	0	{hypothetical protein MGG_16018 [Magnaporthe oryzae 70-15]}
Mo_GLEAN_10001588	MGG_03784	8e-121	100	locus=scaffold_47:35520:36254:+	735	0	6.02356	18.4535	0	0	0	{hypothetical protein MGG_03784 [Magnaporthe oryzae 70-15]}
Mo_GLEAN_10001593	MGG_15976	0	99.2	locus=scaffold_47:59104:61909:+	2616	0.899487	0	1.29619	0	5.12166	18.525	{hypothetical protein MGG_15976 [Magnaporthe oryzae 70-15]}
Mo_GLEAN_10001595	MGG_04749	0	100	locus=scaffold_47:68011:69623:+	1221	0.128477	0.659269	63.8731	0	10.9732	0	{hypothetical protein MGG_04749 [Magnaporthe oryzae 70-15]}
Mo_GLEAN_10001596	MGG_13768	0	100	locus=scaffold_47:71472:73085:-	1614	1.16632	0	0	0	0	0	{hypothetical protein MGG_13768 [Magnaporthe oryzae 70-15]}
Mo_GLEAN_10001597	-	-	-	locus=scaffold_47:73876:76709:+	2664	2.88538	0	0	0	0	9.0956	{lovastatin nonaketide synthase [Magnaporthe oryzae 70-15]}
Mo_GLEAN_10001598	MGG_13767	0	100	locus=scaffold_47:85804:90540:+	4737	4.43755	0	0	0	0	0	{lovastatin nonaketide synthase [Magnaporthe oryzae 70-15]}
Mo_GLEAN_10001599	MGG_04753	1e-171	100	locus=scaffold_47:91184:91867:+	684	0	0	0	0	0	106.275	{hypothetical protein MGG_04753 [Magnaporthe oryzae 70-15]}
Mo_GLEAN_10001600	MGG_13766	0	91.72	locus=scaffold_47:96101:97215:+	921	0.170326	0	0	0	0	0	{hypothetical protein MGG_13766 [Magnaporthe oryzae 70-15]}
Mo_GLEAN_10001601	MGG_13765	0	99.41	locus=scaffold_47:97724:100741:+	2889	8.57928	0	4.69482	0	4.63768	134.196	{hypothetical protein MGG_13765 [Magnaporthe oryzae 70-15]}
Mo_GLEAN_10001602	MGG_04756	0	99.64	locus=scaffold_47:100834:102565:-	1668	6.01901	2.41297	12.1972	0	0	29.0536	{glutamyl-tRNA(Gln) amidotransferase subunit A [Magnaporthe oryzae 70-15]}
Mo_GLEAN_10001603	MGG_04757	0	100	locus=scaffold_47:103972:105518:-	1485	14.1553	1.35516	4.56678	0	139.847	342.656	{hypothetical protein MGG_04757 [Magnaporthe oryzae 70-15]}
Mo_GLEAN_10001604	MGG_13764	0	100	locus=scaffold_47:108560:110503:+	1890	5.14602	2.55545	10.7645	248.142	56.7123	128.205	{bilirubin oxidase [Magnaporthe oryzae 70-15]}
Mo_GLEAN_10001605	MGG_04765	0	100	locus=scaffold_47:110791:112429:-	1488	158.874	425.204	494.496	472.77	166.578	179.125	{hypothetical protein MGG_04765 [Magnaporthe oryzae 70-15]}
Mo_GLEAN_10001606	MGG_15312	4e-85	100	locus=scaffold_47:113165:113521:+	357	32.0772	2.25481	0	0	0	0	{hypothetical protein MGG_15312 [Magnaporthe oryzae 70-15]}
Mo_GLEAN_10001607	MGG_13763	0	100	locus=scaffold_47:113626:115089:-	1464	18.4301	4.67365	13.8968	0	27.4555	0	{glycerate kinase [Magnaporthe oryzae 70-15]}
Mo_GLEAN_10001608	MGG_13762	0	98.88	locus=scaffold_47:115451:120014:-	4011	5.12342	4.11414	51.5684	58.4627	6.68076	24.1642	{multidrug resistance protein 3 [Magnaporthe oryzae 70-15]}
Mo_GLEAN_10001609	MGG_04774	0	100	locus=scaffold_47:121169:122006:-	771	0	12.5287	189.112	0	86.8889	0	{hypothetical protein MGG_04774 [Magnaporthe oryzae 70-15]}
Mo_GLEAN_10001610	MGG_04775T1	0	100	locus=scaffold_47:124055:131033:+	6777	1.15737	22.3305	85.0585	103.804	41.5174	14.3017	{fatty acid synthase S-acetyltransferase, variant [Magnaporthe oryzae 70-15]}
Mo_GLEAN_10001611	MGG_04776	1e-116	100	locus=scaffold_47:132370:132888:+	519	0.302255	0	6.53339	225.91	154.893	186.749	{hypothetical protein MGG_04776 [Magnaporthe oryzae 70-15]}
Mo_GLEAN_10001612	-	-	-	locus=scaffold_47:133223:133870:-	648	34.376	13.6646	0	0	0	37.393	{antibiotic biosynthesis monooxygenase [Burkholderia phymatum STM815]}
Mo_GLEAN_10001613	MGG_04778	0	99.78	locus=scaffold_47:134112:135542:-	1431	1.09623	0.843781	0	0	4.68144	0	{hypothetical protein MGG_04778 [Magnaporthe oryzae 70-15]}
Mo_GLEAN_10001614	MGG_04779	0	100	locus=scaffold_47:135690:136615:-	876	8.05842	31.7025	77.4162	0	91.769	55.3212	{hypothetical protein MGG_04779 [Magnaporthe oryzae 70-15]}
Mo_GLEAN_10001615	MGG_04780T1	0	100	locus=scaffold_47:136917:138625:-	1602	12.6319	6.28095	38.0992	0	225.814	378.132	{sugar transporter STL1, variant [Magnaporthe oryzae 70-15]}
Mo_GLEAN_10001616	-	-	-	locus=scaffold_47:140166:141515:+	1350	2.78881	0	2.51173	0	0	0	{hypothetical protein LEMA_P069700.1 [Leptosphaeria maculans JN3]}
Mo_GLEAN_10001617	MGG_15313	0	100	locus=scaffold_47:142596:146381:+	3204	13.3663	22.2346	15.8747	0	14.6361	0	{ankyrin repeat and protein kinase domain-containing protein 1 [Magnaporthe oryzae 70-15]}
Mo_GLEAN_10001618	MGG_15314	7e-73	99.03	locus=scaffold_47:146452:146758:+	306	0	2.63061	0	0	0	0	{hypothetical protein MGG_15314 [Magnaporthe oryzae 70-15]}
Mo_GLEAN_10001621	-	-	-	locus=scaffold_46:824:2023:-	1200	117.784	71.7762	11.3028	0	44.6609	201.922	{pol polyprotein [Magnaporthe oryzae]}
Mo_GLEAN_10001622	MGG_16326	0	100	locus=scaffold_46:8053:9508:+	984	1.43479	0	0	0	0	0	{hypothetical protein MGG_16326 [Magnaporthe oryzae 70-15]}
Mo_GLEAN_10001623	MGG_10551	1e-123	99.41	locus=scaffold_46:10888:12094:-	507	1.54705	0	0	0	0	0	{hypothetical protein MGG_10551 [Magnaporthe oryzae 70-15]}
Mo_GLEAN_10001624	MGG_10550	0	100	locus=scaffold_46:15372:16817:-	1446	0	0	0	0	23.1644	33.5141	{hypothetical protein MGG_10550 [Magnaporthe oryzae 70-15]}
Mo_GLEAN_10001625	MGG_10549	2e-77	100	locus=scaffold_46:17871:18203:+	333	4.23974	4.83464	50.9134	0	362.115	72.7648	{hypothetical protein MGG_10549 [Magnaporthe oryzae 70-15]}
Mo_GLEAN_10001626	MGG_10548	0	100	locus=scaffold_46:18760:19827:-	1068	4.84712	18.8429	12.6997	0	0	0	{hypothetical protein MGG_10548 [Magnaporthe oryzae 70-15]}
Mo_GLEAN_10001627	MGG_10547	0	99.74	locus=scaffold_46:22279:23442:+	1164	2.96491	16.5973	29.1308	0	5.75527	0	{ankyrin repeat domain-containing protein [Magnaporthe oryzae 70-15]}
Mo_GLEAN_10001631	MGG_10544	0	95.43	locus=scaffold_46:28295:30364:-	1887	1.49638	0.426586	0	0	7.1003	0	{hypothetical protein MGG_10544 [Magnaporthe oryzae 70-15]}
Mo_GLEAN_10001632	MGG_15627	2e-130	98.9	locus=scaffold_46:45865:46560:-	639	43.9434	8.8181	37.1452	0	20.9676	0	{hypothetical protein MGG_15627 [Magnaporthe oryzae 70-15]}
Mo_GLEAN_10001633	MGG_15182	0	99.81	locus=scaffold_46:46789:48646:-	1590	0.197321	2.27821	0	0	0	0	{MFS transporter [Magnaporthe oryzae 70-15]}
Mo_GLEAN_10001634	MGG_10534	0	100	locus=scaffold_46:53561:55066:-	1506	2.49993	6.14683	11.2577	0	8.89659	0	{multidrug and toxin extrusion protein 1 [Magnaporthe oryzae 70-15]}
Mo_GLEAN_10001635	MGG_10533	0	100	locus=scaffold_46:56732:58463:+	1272	161.557	1.58209	21.326	0	15.7998	19.0493	{agmatinase 1 [Magnaporthe oryzae 70-15]}
Mo_GLEAN_10001636	MGG_14340	1e-63	100	locus=scaffold_46:60144:60431:+	288	23.4216	0	0	0	0	0	{hypothetical protein MGG_14340 [Magnaporthe oryzae 70-15]}
Mo_GLEAN_10001637	MGG_10532	0	100	locus=scaffold_46:64914:65657:+	744	73.7966	2.16389	27.3454	0	0	0	{necrosis and ethylene inducing peptide [Magnaporthe oryzae 70-15]}
Mo_GLEAN_10001638	MGG_10531	1e-102	100	locus=scaffold_46:66597:67148:-	435	0.721244	60.1412	77.9501	539.067	0	0	{hypothetical protein MGG_10531 [Magnaporthe oryzae 70-15]}
Mo_GLEAN_10001639	MGG_10530	0	98.07	locus=scaffold_46:70102:72381:-	1536	0.714905	1.04813	0	0	0	0	{sugar transporter [Magnaporthe oryzae 70-15]}
Mo_GLEAN_10001640	MGG_10529	0	96.2	locus=scaffold_46:73390:76161:-	2283	37.6544	31.3807	34.1608	102.713	44.0153	0	{fungal specific transcription factor domain-containing protein [Magnaporthe oryzae 70-15]}
Mo_GLEAN_10001641	MGG_10528	0	100	locus=scaffold_46:79170:82530:+	3096	32.1747	50.0504	51.4758	151.482	41.1123	15.6529	{zinc binuclear cluster-type protein [Magnaporthe oryzae 70-15]}
Mo_GLEAN_10001642	MGG_16319	0	100	locus=scaffold_46:83253:85323:-	1896	14.4791	26.1105	21.461	0	35.333	0	{hypothetical protein MGG_16319 [Magnaporthe oryzae 70-15]}
Mo_GLEAN_10001643	MGG_10538	0	100	locus=scaffold_46:86858:88710:-	1770	25.9678	81.6337	36.3987	132.483	26.4938	13.6896	{hypothetical protein MGG_10538 [Magnaporthe oryzae 70-15]}
Mo_GLEAN_10001644	MGG_10537	0	100	locus=scaffold_46:89713:90981:+	1269	7.29343	1.903	13.3602	0	5.27907	0	{hypothetical protein MGG_10537 [Magnaporthe oryzae 70-15]}
Mo_GLEAN_10001645	MGG_15146	0	100	locus=scaffold_46:91837:92922:+	1086	178.104	75.6046	140.504	0	49.3491	22.3119	{hypothetical protein MGG_15146 [Magnaporthe oryzae 70-15]}
Mo_GLEAN_10001648	MGG_10527	0	100	locus=scaffold_46:100138:102020:-	1179	0	1.70689	5.75204	99.4462	0	0	{ent-kaurene oxidase [Magnaporthe oryzae 70-15]}
Mo_GLEAN_10001649	MGG_10526	0	100	locus=scaffold_46:103687:108656:-	4905	10.2022	20.9242	38.7128	0	35.5102	9.87999	{hypothetical protein MGG_10526 [Magnaporthe oryzae 70-15]}
Mo_GLEAN_10001650	MGG_10525	0	99.88	locus=scaffold_46:111074:113665:+	2592	21.7271	161.024	302.192	90.4684	196.425	37.393	{hypothetical protein MGG_10525 [Magnaporthe oryzae 70-15]}
Mo_GLEAN_10001651	MGG_10524	5e-59	100	locus=scaffold_46:114356:114616:-	261	80.5389	26.2154	519.668	449.222	410.675	0	{hypothetical protein MGG_10524 [Magnaporthe oryzae 70-15]}
Mo_GLEAN_10001652	MGG_16318	4e-96	100	locus=scaffold_46:115090:115590:+	396	1.58455	1.01637	34.2508	0	0	0	{hypothetical protein MGG_16318 [Magnaporthe oryzae 70-15]}
Mo_GLEAN_10001653	MGG_10523	0	100	locus=scaffold_46:117096:118832:+	1665	19.2202	9.911	10.1827	0	12.0705	14.553	{hypothetical protein MGG_10523 [Magnaporthe oryzae 70-15]}
Mo_GLEAN_10001654	MGG_10522	0	99.75	locus=scaffold_46:119788:121069:+	1203	79.9349	207.766	84.5594	0	72.393	100.709	{hypothetical protein MGG_10522 [Magnaporthe oryzae 70-15]}
Mo_GLEAN_10001657	MGG_10519	0	100	locus=scaffold_46:129651:131499:-	1650	0.665511	1.21965	0	0	0	0	{maltose permease MAL31 [Magnaporthe oryzae 70-15]}
Mo_GLEAN_10001658	MGG_16316	0	100	locus=scaffold_46:132515:133882:-	1368	2.98146	5.59005	4.95735	0	0	0	{hypothetical protein MGG_16316 [Magnaporthe oryzae 70-15]}
Mo_GLEAN_10001659	MGG_16315	0	100	locus=scaffold_46:134455:135756:-	1098	40.8606	12.8296	43.2346	0	24.4049	0	{hypothetical protein MGG_16315 [Magnaporthe oryzae 70-15]}
Mo_GLEAN_10001660	MGG_10516	0	96.21	locus=scaffold_46:137368:138939:-	1167	1.2098	0	0	0	0	0	{hypothetical protein MGG_10516 [Magnaporthe oryzae 70-15]}
Mo_GLEAN_10001661	MGG_10515	0	100	locus=scaffold_46:141515:142616:-	1011	4.03426	0.398104	46.9551	0	46.3837	47.9341	{hypothetical protein MGG_10515 [Magnaporthe oryzae 70-15]}
Mo_GLEAN_10001662	MGG_10514	0	98.96	locus=scaffold_46:144268:145416:+	1149	8.3282	19.266	495.787	102.043	5.8304	0	{WSC domain-containing protein [Magnaporthe oryzae 70-15]}
Mo_GLEAN_10001667	MGG_11084	0	98.12	locus=scaffold_45:10014:12323:-	2199	1.99744	0	9.25193	0	3.04645	0	{TPR domain-containing protein [Magnaporthe oryzae 70-15]}
Mo_GLEAN_10001676	MGG_01956	0	100	locus=scaffold_45:36304:37637:-	1068	1.46883	0	6.34987	109.782	144.27	521.822	{hypothetical protein MGG_01956 [Magnaporthe oryzae 70-15]}
Mo_GLEAN_10001677	MGG_15367	2e-92	100	locus=scaffold_45:39023:39499:-	384	1.22555	0	8.83029	0	0	0	{hypothetical protein MGG_15367 [Magnaporthe oryzae 70-15]}
Mo_GLEAN_10001678	-	-	-	locus=scaffold_45:40016:40359:-	237	0.661901	0	14.3073	0	0	0	{NA}
Mo_GLEAN_10001679	MGG_01953	1e-81	100	locus=scaffold_45:41364:42273:+	345	0	0	0	339.846	97.0889	70.2338	{hypothetical protein MGG_01953 [Magnaporthe oryzae 70-15]}
Mo_GLEAN_10001681	MGG_01952	0	100	locus=scaffold_45:47497:48876:-	1380	31.2604	1.16662	24.5712	0	63.1078	52.6754	{hypothetical protein MGG_01952 [Magnaporthe oryzae 70-15]}
Mo_GLEAN_10001682	MGG_01945	6e-121	100	locus=scaffold_45:51253:51846:+	528	15.1523	0	96.3304	0	12.6878	0	{hypothetical protein MGG_01945 [Magnaporthe oryzae 70-15]}
Mo_GLEAN_10001684	MGG_01944	2e-176	100	locus=scaffold_45:53115:53807:-	693	48.2156	1.16157	0	0	0	0	{hypothetical protein MGG_01944 [Magnaporthe oryzae 70-15]}
Mo_GLEAN_10001685	MGG_01943	1e-170	100	locus=scaffold_45:54832:55767:-	687	3.8818	0	0	0	0	0	{cutinase [Magnaporthe oryzae 70-15]}
Mo_GLEAN_10001687	MGG_01941	0	99.8	locus=scaffold_45:58519:60305:-	1512	100.742	5.05766	0	310.177	70.8903	96.1535	{FAD binding domain-containing protein [Magnaporthe oryzae 70-15]}
Mo_GLEAN_10001688	MGG_01940	0	99.63	locus=scaffold_45:62462:63489:+	810	5.81002	0	0	0	16.5411	0	{hypothetical protein MGG_01940 [Magnaporthe oryzae 70-15]}
Mo_GLEAN_10001689	-	-	-	locus=scaffold_45:63564:63986:+	423	2.96682	0	0	0	0	0	{hypothetical protein MGG_01940 [Magnaporthe oryzae 70-15]}
Mo_GLEAN_10001694	-	-	-	locus=scaffold_45:67875:71756:-	3882	0.161639	0	0	0	0	0	{hypothetical protein MGG_15492 [Magnaporthe oryzae 70-15]}
Mo_GLEAN_10001695	MGG_01935	0	100	locus=scaffold_45:74088:74984:-	897	24.4837	0	109.626	392.131	283.798	81.0391	{short chain dehydrogenase/reductase [Magnaporthe oryzae 70-15]}
Mo_GLEAN_10001696	MGG_01934	2e-161	100	locus=scaffold_45:76435:77300:+	651	0.481937	0.618254	0	0	0	74.4414	{hypothetical protein MGG_01934 [Magnaporthe oryzae 70-15]}
Mo_GLEAN_10001697	MGG_01933	0	100	locus=scaffold_45:77562:79265:+	1563	0	3.09008	0	0	0	0	{hypothetical protein MGG_01933 [Magnaporthe oryzae 70-15]}
Mo_GLEAN_10001698	MGG_01932	0	100	locus=scaffold_45:79521:80452:-	804	0.585338	16.0192	8.4349	0	8.33226	30.1377	{hypothetical protein MGG_01932 [Magnaporthe oryzae 70-15]}
Mo_GLEAN_10001699	MGG_01931	0	99.67	locus=scaffold_45:81300:83244:-	1821	158.077	9.504	0	0	18.3941	93.1437	{siderophore iron transporter mirB [Magnaporthe oryzae 70-15]}
Mo_GLEAN_10001701	MGG_14279	0	99.72	locus=scaffold_45:87740:89170:-	1146	600.242	4984.68	656.862	1636.96	1040.53	1184.05	{glutamine synthetase [Magnaporthe oryzae 70-15]}
Mo_GLEAN_10001702	MGG_01925	0	100	locus=scaffold_45:93461:96917:+	3279	104.485	591.758	41.3642	143.028	53.1191	7.38965	{bifunctional unspecific monooxygenase/NADPH--hemoprotein reductase [Magnaporthe oryzae 70-15]}
Mo_GLEAN_10001703	MGG_01924	0	100	locus=scaffold_45:97253:99161:-	1563	3.71351	0.515014	13.0166	0	4.28607	0	{benzoate 4-monooxygenase cytochrome P450 [Magnaporthe oryzae 70-15]}
Mo_GLEAN_10001704	MGG_01923	0	100	locus=scaffold_45:99874:100995:-	954	7.72842	1.26567	7.10866	0	0	0	{hypothetical protein MGG_01923 [Magnaporthe oryzae 70-15]}
Mo_GLEAN_10001705	MGG_01922	0	100	locus=scaffold_45:101880:102897:+	945	19.0901	0	7.17636	0	28.3561	0	{polysaccharide deacetylase [Magnaporthe oryzae 70-15]}
Mo_GLEAN_10001707	MGG_01920	0	99.74	locus=scaffold_45:105330:107780:-	2343	6.82919	2.92028	5.78887	0	11.4369	0	{C2H2 type zinc finger domain-containing protein [Magnaporthe oryzae 70-15]}
Mo_GLEAN_10001709	MGG_01918	0	100	locus=scaffold_45:112449:114103:-	1587	3.26196	0	2.13663	0	0	0	{amidase [Magnaporthe oryzae 70-15]}
Mo_GLEAN_10001710	MGG_01917	1e-179	100	locus=scaffold_45:115025:115768:+	744	49.5492	16.2292	54.6908	0	18.0084	0	{DNA replication complex GINS protein PSF2 [Magnaporthe oryzae 70-15]}
Mo_GLEAN_10001711	MGG_01916	0	100	locus=scaffold_45:116571:118268:+	1698	2.30964	1.4222	0	0	0	0	{hypothetical protein MGG_01916 [Magnaporthe oryzae 70-15]}
Mo_GLEAN_10001713	MGG_17594	3e-169	100	locus=scaffold_45:121326:122078:+	672	0.233438	0	10.0918	0	0	0	{hypothetical protein MGG_17594 [Magnaporthe oryzae 70-15]}
Mo_GLEAN_10001715	MGG_01912	0	100	locus=scaffold_45:122828:125394:+	2433	4.44886	0	0	0	0	39.8367	{beta-glucosidase 1 [Magnaporthe oryzae 70-15]}
Mo_GLEAN_10001716	MGG_01910	0	99.65	locus=scaffold_45:126354:127220:-	867	0.36187	0	3.91099	0	0	0	{hypothetical protein MGG_01910 [Magnaporthe oryzae 70-15]}
Mo_GLEAN_10001717	MGG_01909	2e-115	100	locus=scaffold_45:128114:128724:-	474	74.1329	15.2842	71.5365	0	28.2664	0	{hypothetical protein MGG_01909 [Magnaporthe oryzae 70-15]}
Mo_GLEAN_10001718	MGG_17595	0	100	locus=scaffold_45:129775:131304:-	1530	170.404	0.789183	4.43246	0	21.8926	0	{hypothetical protein MGG_17595 [Magnaporthe oryzae 70-15]}
Mo_GLEAN_10001719	MGG_17596	0	100	locus=scaffold_45:131859:133073:-	1215	153.255	16.8944	64.1886	0	55.1369	99.7147	{hypothetical protein MGG_17596 [Magnaporthe oryzae 70-15]}
Mo_GLEAN_10001720	MGG_01906	0	99.07	locus=scaffold_45:135459:136563:+	957	16.228	1.2617	24.8023	0	0	0	{nicotianamine synthase 3 [Magnaporthe oryzae 70-15]}
Mo_GLEAN_10001721	MGG_01905	0	100	locus=scaffold_45:142119:143654:+	1104	30.1237	0.729137	0	0	78.8847	460.91	{hypothetical protein MGG_01905 [Magnaporthe oryzae 70-15]}
Mo_GLEAN_10001723	MGG_01903	0	100	locus=scaffold_45:145555:146457:-	903	54.3748	0	7.51015	0	7.41875	80.5006	{alpha/beta hydrolase [Magnaporthe oryzae 70-15]}
Mo_GLEAN_10001724	MGG_15364	3e-134	100	locus=scaffold_45:147084:147620:+	537	4.38186	0	0	0	0	0	{hypothetical protein MGG_15364 [Magnaporthe oryzae 70-15]}
Mo_GLEAN_10001726	MGG_17652	0	97.81	locus=scaffold_45:149342:150712:+	1371	39.8183	4.69711	17.3128	0	73.2947	88.3686	{hypothetical protein MGG_17652 [Magnaporthe oryzae 70-15]}
Mo_GLEAN_10001727	-	-	-	locus=scaffold_45:161356:161981:+	624	3.01674	0	5.43402	0	0	0	{pol polyprotein [Magnaporthe oryzae]}
Mo_GLEAN_10001737	MGG_10432	2e-117	100	locus=scaffold_44:24759:25229:+	471	2.66447	0	0	0	0	102.89	{hypothetical protein MGG_10432 [Magnaporthe oryzae 70-15]}
Mo_GLEAN_10001738	MGG_10431	0	100	locus=scaffold_44:26482:29158:+	2382	0.131713	0	2.84704	0	14.062	0	{hypothetical protein MGG_10431 [Magnaporthe oryzae 70-15]}
Mo_GLEAN_10001739	MGG_17627	0	98.69	locus=scaffold_44:30990:32728:+	1329	0.590183	0	2.55141	0	0	0	{hypothetical protein MGG_17627 [Magnaporthe oryzae 70-15]}
Mo_GLEAN_10001740	MGG_10429	0	100	locus=scaffold_44:33181:34235:-	963	36.8149	3.76153	66.9011	0	34.7826	25.1617	{hypothetical protein MGG_10429 [Magnaporthe oryzae 70-15]}
Mo_GLEAN_10001742	MGG_10428	0	100	locus=scaffold_44:35969:37390:-	1323	26.9158	24.6418	74.3266	0	101.272	18.3149	{hypothetical protein MGG_10428 [Magnaporthe oryzae 70-15]}
Mo_GLEAN_10001743	MGG_10427	1e-80	100	locus=scaffold_44:38404:38929:-	333	0	1.20866	0	0	442.586	654.883	{hypothetical protein MGG_10427 [Magnaporthe oryzae 70-15]}
Mo_GLEAN_10001744	MGG_10426	0	100	locus=scaffold_44:39569:43399:-	3831	17.6484	44.6503	21.2425	0	17.4866	0	{hypothetical protein MGG_10426 [Magnaporthe oryzae 70-15]}
Mo_GLEAN_10001746	-	-	-	locus=scaffold_44:46285:46878:-	594	0	2.71033	0	0	0	0	{hypothetical protein MGG_17625 [Magnaporthe oryzae 70-15]}
Mo_GLEAN_10001747	MGG_10425	6e-146	100	locus=scaffold_44:48580:49200:-	621	2.77871	0	0	0	0	78.0376	{hypothetical protein MGG_10425 [Magnaporthe oryzae 70-15]}
Mo_GLEAN_10001748	MGG_10424	1e-97	99.26	locus=scaffold_44:51220:51633:+	414	0.757829	0	0	0	0	0	{hypothetical protein MGG_10424 [Magnaporthe oryzae 70-15]}
Mo_GLEAN_10001749	MGG_10423	0	97.45	locus=scaffold_44:52703:54299:+	1380	0.682046	1.16662	9.82849	0	9.70889	0	{cellulase [Magnaporthe oryzae 70-15]}
Mo_GLEAN_10001750	MGG_10422	0	100	locus=scaffold_44:54704:56996:-	1950	9.89491	9.49448	48.6888	0	41.2254	0	{hypothetical protein MGG_10422 [Magnaporthe oryzae 70-15]}
Mo_GLEAN_10001752	MGG_10420	0	100	locus=scaffold_44:65122:66757:-	1494	15.4351	5.6574	18.1571	0	31.3882	32.4373	{hypothetical protein MGG_10420 [Magnaporthe oryzae 70-15]}
Mo_GLEAN_10001755	MGG_10407	0	99.74	locus=scaffold_44:70605:72397:-	1158	9.88908	0	0	0	0	0	{hypothetical protein MGG_10407 [Magnaporthe oryzae 70-15]}
Mo_GLEAN_10001756	MGG_10408	0	99.8	locus=scaffold_44:75094:76780:+	1503	12.4202	0	0	0	0	96.7292	{FAD binding domain-containing protein [Magnaporthe oryzae 70-15]}
Mo_GLEAN_10001757	MGG_10409	0	100	locus=scaffold_44:77657:79009:+	1092	0.287309	1.4743	31.0516	0	12.2695	0	{hypothetical protein MGG_10409 [Magnaporthe oryzae 70-15]}
Mo_GLEAN_10001758	MGG_10410	0	100	locus=scaffold_44:79157:83523:-	4233	1.48236	0.190165	0	0	0	0	{pleiotropic drug resistance protein 1 [Magnaporthe oryzae 70-15]}
Mo_GLEAN_10001759	MGG_10412	0	100	locus=scaffold_44:89881:91533:-	1653	3.13172	25.0791	22.5645	141.86	24.3163	29.3172	{allantoinase [Magnaporthe oryzae 70-15]}
Mo_GLEAN_10001760	MGG_10413	0	100	locus=scaffold_44:93265:94720:-	1065	11.4891	41.5711	31.8388	0	88.0637	68.2554	{NADP-dependent leukotriene B4 12-hydroxydehydrogenase [Magnaporthe oryzae 70-15]}
Mo_GLEAN_10001761	MGG_10414	0	100	locus=scaffold_44:95310:97100:-	1611	1.46062	3.24785	8.41919	0	24.9502	0	{cholinesterase [Magnaporthe oryzae 70-15]}
Mo_GLEAN_10001762	MGG_10415	0	100	locus=scaffold_44:98664:101066:+	2403	0	0.334984	8.46649	0	2.78782	0	{hypothetical protein MGG_10415 [Magnaporthe oryzae 70-15]}
Mo_GLEAN_10001763	MGG_12222	0	99.58	locus=scaffold_44:101281:102781:-	1425	0.880677	0.847334	0	0	0	0	{F-box domain-containing protein [Magnaporthe oryzae 70-15]}
Mo_GLEAN_10001773	MGG_10401	0	80.35	locus=scaffold_44:125472:126497:+	1026	0.458686	0.784568	0	0	13.0587	0	{hypothetical protein MGG_10401 [Magnaporthe oryzae 70-15]}
Mo_GLEAN_10001774	MGG_10400	0	100	locus=scaffold_44:127592:128735:+	933	148.127	527.586	2525.86	1256.67	1421.68	233.736	{GPI-anchored cell wall beta-1,3-endoglucanase EglC [Magnaporthe oryzae 70-15]}
Mo_GLEAN_10001775	MGG_12228	0	99.72	locus=scaffold_44:134556:135697:+	1071	6.88414	1.1274	0	0	0	22.6243	{hypothetical protein MGG_12228 [Magnaporthe oryzae 70-15]}
Mo_GLEAN_10001776	MGG_17618	0	100	locus=scaffold_44:136820:138030:+	894	153.361	49.9728	18.9644	0	104.908	108.415	{hypothetical protein MGG_17618 [Magnaporthe oryzae 70-15]}
Mo_GLEAN_10001777	MGG_17617	0	100	locus=scaffold_44:138577:140407:+	1584	64.4714	116.883	85.627	0	50.751	30.5943	{hypothetical protein MGG_17617 [Magnaporthe oryzae 70-15]}
Mo_GLEAN_10001778	MGG_10394	3e-155	100	locus=scaffold_44:142994:143605:+	612	268.115	0	0	0	0	0	{hypothetical protein MGG_10394 [Magnaporthe oryzae 70-15]}
Mo_GLEAN_10001779	MGG_12230	6e-76	94.12	locus=scaffold_44:144167:144588:-	357	0.439413	14.6563	28.4944	0	0	0	{hypothetical protein MGG_12230 [Magnaporthe oryzae 70-15]}
Mo_GLEAN_10001780	MGG_12231	0	100	locus=scaffold_44:145103:146905:-	1494	0.420001	0	0	0	0	0	{allantoate permease [Magnaporthe oryzae 70-15]}
Mo_GLEAN_10001781	MGG_10392	0	100	locus=scaffold_44:148662:149558:-	822	1.33588	0.489639	0	0	16.2996	0	{CMGC/SRPK protein kinase [Magnaporthe oryzae 70-15]}
Mo_GLEAN_10001783	-	-	-	locus=scaffold_44:150811:151050:+	240	52.2902	20.1242	0	0	0	0	{hypothetical protein MGG_14641 [Magnaporthe oryzae 70-15]}
Mo_GLEAN_10001786	MGG_17615	0	95.88	locus=scaffold_44:155096:156597:+	1092	0.287309	0	0	0	0	0	{hypothetical protein MGG_17615 [Magnaporthe oryzae 70-15]}
Mo_GLEAN_10001791	MGG_02006	0	100	locus=scaffold_43:3504:4612:-	1107	3.11757	3.6358	6.12616	0	0	0	{hypothetical protein MGG_02006 [Magnaporthe oryzae 70-15]}
Mo_GLEAN_10001793	-	-	-	locus=scaffold_43:6419:11596:-	2244	65.153	25.8278	4.5332	104.498	11.9414	21.596	{hypothetical protein MGG_15991 [Magnaporthe oryzae 70-15]}
Mo_GLEAN_10001794	MGG_15990	0	100	locus=scaffold_43:12162:13682:-	1428	283.971	102.594	7.12359	0	9.38254	0	{hypothetical protein MGG_15990 [Magnaporthe oryzae 70-15]}
Mo_GLEAN_10001795	MGG_02001	0	100	locus=scaffold_43:14846:16139:-	1191	45.1777	11.4899	51.2468	0	22.4992	0	{hypothetical protein MGG_02001 [Magnaporthe oryzae 70-15]}
Mo_GLEAN_10001796	MGG_02000	0	100	locus=scaffold_43:17407:18822:+	1416	162.188	3.41088	28.7359	0	0	0	{hypothetical protein MGG_02000 [Magnaporthe oryzae 70-15]}
Mo_GLEAN_10001797	MGG_15989	0	100	locus=scaffold_43:19260:20315:-	1056	3.11958	0	25.6881	0	0	0	{hypothetical protein MGG_15989 [Magnaporthe oryzae 70-15]}
Mo_GLEAN_10001798	MGG_15988	0	100	locus=scaffold_43:21133:25052:-	3861	70.1265	164.809	122.952	0	102.37	43.9303	{IRE protein kinase [Magnaporthe oryzae 70-15]}
Mo_GLEAN_10001800	MGG_01997	0	100	locus=scaffold_43:29884:30780:+	897	0.349767	1.7948	0	0	0	0	{hypothetical protein MGG_01997 [Magnaporthe oryzae 70-15]}
Mo_GLEAN_10001801	MGG_01996T1	0	100	locus=scaffold_43:31143:34187:-	3045	6.59423	21.2807	4.45429	0	37.4008	31.8301	{hypothetical protein, variant [Magnaporthe oryzae 70-15]}
Mo_GLEAN_10001802	MGG_01995	0	100	locus=scaffold_43:36433:37682:-	1161	542.494	962.008	338.791	807.904	334.668	855.691	{isocitrate dehydrogenase subunit 1 [Magnaporthe oryzae 70-15]}
Mo_GLEAN_10001803	MGG_01994	0	100	locus=scaffold_43:38845:39648:+	804	23.6086	57.0686	8.4349	145.83	0	60.2753	{hypothetical protein MGG_01994 [Magnaporthe oryzae 70-15]}
Mo_GLEAN_10001806	MGG_01991	0	100	locus=scaffold_43:43677:45430:-	1599	34.1407	13.5923	6.36178	0	29.327	121.229	{betaine aldehyde dehydrogenase [Magnaporthe oryzae 70-15]}
Mo_GLEAN_10001807	MGG_01990	2e-153	100	locus=scaffold_43:46255:46966:+	624	1752.98	3290.82	1282.43	1127.38	1170.2	1281.43	{hypothetical protein MGG_01990 [Magnaporthe oryzae 70-15]}
Mo_GLEAN_10001808	MGG_01989	0	100	locus=scaffold_43:47832:49496:-	1665	0	0	0	0	16.094	0	{hypothetical protein MGG_01989 [Magnaporthe oryzae 70-15]}
Mo_GLEAN_10001809	MGG_13670	3e-57	97.62	locus=scaffold_43:50835:51273:+	282	0.556279	1.42725	12.0242	0	0	0	{hypothetical protein MGG_13670 [Magnaporthe oryzae 70-15]}
Mo_GLEAN_10001810	MGG_01988	0	100	locus=scaffold_43:52787:53916:+	858	37.6636	41.2804	90.8964	0	15.6157	56.4818	{hypothetical protein MGG_01988 [Magnaporthe oryzae 70-15]}
Mo_GLEAN_10001811	MGG_01987	0	100	locus=scaffold_43:55417:57966:+	2550	70.561	70.3952	50.53	0	57.7965	38.0089	{C2H2 finger domain-containing protein [Magnaporthe oryzae 70-15]}
Mo_GLEAN_10001812	MGG_01986	0	100	locus=scaffold_43:59230:60216:+	987	3.81448	83.5959	10.3065	237.583	20.3621	73.6495	{hypothetical protein MGG_01986 [Magnaporthe oryzae 70-15]}
Mo_GLEAN_10001813	MGG_13669	0	100	locus=scaffold_43:60463:62337:-	1875	51.2862	1766.42	408.708	250.127	325.131	51.6921	{peptide transporter PTR2 [Magnaporthe oryzae 70-15]}
Mo_GLEAN_10001815	MGG_01985	0	100	locus=scaffold_43:68904:70465:-	1464	402.142	1493.92	363.634	320.347	320.314	231.714	{Delta(12) fatty acid desaturase [Magnaporthe oryzae 70-15]}
Mo_GLEAN_10001816	MGG_01984	0	100	locus=scaffold_43:73252:74784:-	1455	1.29378	2.76621	4.66094	0	0	0	{hypothetical protein MGG_01984 [Magnaporthe oryzae 70-15]}
Mo_GLEAN_10001817	MGG_01983	0	100	locus=scaffold_43:75596:76882:-	1287	2.19399	0	0	0	0	0	{hypothetical protein MGG_01983 [Magnaporthe oryzae 70-15]}
Mo_GLEAN_10001818	MGG_01982	0	95.89	locus=scaffold_43:78390:83733:-	2934	25.1827	18.382	33.5154	79.923	34.2492	16.5172	{hypothetical protein MGG_01982 [Magnaporthe oryzae 70-15]}
Mo_GLEAN_10001819	MGG_01980	0	100	locus=scaffold_43:84302:85555:-	1254	1.87644	0	0	0	0	0	{hypothetical protein MGG_01980 [Magnaporthe oryzae 70-15]}
Mo_GLEAN_10001820	MGG_01979	0	99.81	locus=scaffold_43:87049:89589:-	1602	117.31	36.4295	69.8486	146.376	112.907	151.253	{T-complex protein 1 subunit beta [Magnaporthe oryzae 70-15]}
Mo_GLEAN_10001821	MGG_01978	0	100	locus=scaffold_43:89693:92085:+	2241	243.041	126.259	178.544	104.638	239.148	400.06	{eukaryotic translation initiation factor 3 subunit B [Magnaporthe oryzae 70-15]}
Mo_GLEAN_10001822	MGG_01977	0	100	locus=scaffold_43:93525:95060:+	1536	22.877	29.3478	24.2833	0	21.8071	0	{hypothetical protein MGG_01977 [Magnaporthe oryzae 70-15]}
Mo_GLEAN_10001823	MGG_01976	0	100	locus=scaffold_43:98010:100347:+	2280	41.5569	122.157	160.618	102.848	96.9612	21.255	{TBC1 domain family member 14 [Magnaporthe oryzae 70-15]}
Mo_GLEAN_10001824	MGG_01975	0	95.12	locus=scaffold_43:102280:104853:-	2526	0	0	2.68474	0	10.6083	0	{hypothetical protein MGG_01975 [Magnaporthe oryzae 70-15]}
Mo_GLEAN_10001825	MGG_01974	1e-93	100	locus=scaffold_43:105825:106353:-	393	5.1891	0	0	0	17.0461	123.311	{hypothetical protein MGG_01974 [Magnaporthe oryzae 70-15]}
Mo_GLEAN_10001826	MGG_01973	0	99.11	locus=scaffold_43:107549:111173:+	3000	25.1516	25.2223	30.5175	0	58.0592	0	{hypothetical protein MGG_01973 [Magnaporthe oryzae 70-15]}
Mo_GLEAN_10001827	MGG_01972	4e-144	96.1	locus=scaffold_43:111440:112200:-	618	45.4366	24.0969	49.381	0	21.68	78.4164	{hypothetical protein MGG_01972 [Magnaporthe oryzae 70-15]}
Mo_GLEAN_10001828	MGG_01971	0	100	locus=scaffold_43:113126:114564:+	1374	27.401	13.1818	56.7606	0	39.0052	0	{type-1 protein geranylgeranyltransferase subunit beta [Magnaporthe oryzae 70-15]}
Mo_GLEAN_10001829	MGG_14620	0	100	locus=scaffold_43:115018:118076:-	2793	16.1195	50.7247	40.0635	0	23.9854	26.0265	{CAMK/CAMKL protein kinase [Magnaporthe oryzae 70-15]}
Mo_GLEAN_10001830	MGG_01970	0	99.62	locus=scaffold_43:119298:120194:+	801	11.5548	1.50743	12.6997	0	0	0	{acetylornithine deacetylase [Magnaporthe oryzae 70-15]}
Mo_GLEAN_10001831	MGG_14472	0	100	locus=scaffold_43:120506:121832:-	1182	89.8489	15.6635	51.637	99.1938	68.0115	20.4997	{S-methyl-5-thioribose-1-phosphate isomerase [Magnaporthe oryzae 70-15]}
Mo_GLEAN_10001832	MGG_01969	0	92.85	locus=scaffold_43:122313:127275:+	4656	21.5293	18.1532	37.1418	100.728	20.1434	20.8167	{hypothetical protein MGG_01969 [Magnaporthe oryzae 70-15]}
Mo_GLEAN_10001834	MGG_17035	2e-159	84.15	locus=scaffold_43:133126:134033:-	849	17.3685	2.84441	23.9635	0	31.5625	57.0805	{hypothetical protein MGG_17035 [Magnaporthe oryzae 70-15]}
Mo_GLEAN_10001836	MGG_14623	0	100	locus=scaffold_43:138149:141393:+	3174	12.1088	11.0322	4.27326	0	31.6594	30.5365	{putative transposase [Magnaporthe grisea]}
Mo_GLEAN_10001841	MGG_01963	5e-147	100	locus=scaffold_43:148790:149392:-	603	0.5203	0.667468	0	0	0	0	{hypothetical protein MGG_01963 [Magnaporthe oryzae 70-15]}
Mo_GLEAN_10001843	MGG_01961	0	100	locus=scaffold_43:153727:155115:+	1389	0.451751	0	0	0	0	0	{UDP-glucuronosyl/UDP-glucosyltransferase [Magnaporthe oryzae 70-15]}
Mo_GLEAN_10001846	MGG_01950	0	100	locus=scaffold_43:160791:162848:-	1560	1.00558	0	0	0	8.58863	0	{hypothetical protein MGG_01950 [Magnaporthe oryzae 70-15]}
Mo_GLEAN_10001847	MGG_01949	0	100	locus=scaffold_43:163629:166793:+	2862	0.109623	0	0	0	0	0	{ent-kaurene synthase [Magnaporthe oryzae 70-15]}
Mo_GLEAN_10001857	-	-	-	locus=scaffold_42:1646:2499:-	795	15.5884	5.56895	34.1216	0	0	0	{hypothetical protein MGG_17035 [Magnaporthe oryzae 70-15]}
Mo_GLEAN_10001858	MGG_04841	2e-132	99.59	locus=scaffold_42:3875:4597:+	723	1.30183	2.22674	14.0698	0	9.26575	167.57	{hypothetical protein MGG_04841 [Magnaporthe oryzae 70-15]}
Mo_GLEAN_10001859	MGG_04842	0	100	locus=scaffold_42:5186:7666:-	2331	64.5383	54.9077	45.0947	0	94.8398	83.1598	{homoaconitase [Magnaporthe oryzae 70-15]}
Mo_GLEAN_10001861	MGG_04843	0	100	locus=scaffold_42:10351:12843:+	2178	79.2275	88.5168	63.8311	107.665	64.5922	111.252	{hypothetical protein MGG_04843 [Magnaporthe oryzae 70-15]}
Mo_GLEAN_10001862	MGG_04844	0	99.8	locus=scaffold_42:14283:15821:-	1539	11.9258	4.44589	35.2523	0	17.4117	31.4889	{hypothetical protein MGG_04844 [Magnaporthe oryzae 70-15]}
Mo_GLEAN_10001863	MGG_04845	4e-179	100	locus=scaffold_42:17812:18540:-	729	41.3157	6.62524	32.5594	0	9.18949	0	{phosphoribulokinase/uridine kinase [Magnaporthe oryzae 70-15]}
Mo_GLEAN_10001865	MGG_04847	0	100	locus=scaffold_42:21072:22557:-	1350	5.11282	0.298136	2.51173	0	0	0	{peptidase M14 [Magnaporthe oryzae 70-15]}
Mo_GLEAN_10001866	MGG_12979	0	100	locus=scaffold_42:24417:26475:+	1638	1.05347	1.96573	16.5608	0	12.2695	0	{hypothetical protein MGG_12979 [Magnaporthe oryzae 70-15]}
Mo_GLEAN_10001867	MGG_12978	0	100	locus=scaffold_42:29132:30832:+	1518	1.96347	0.530281	0	154.476	17.6525	0	{kynurenine 3-monooxygenase [Magnaporthe oryzae 70-15]}
Mo_GLEAN_10001868	MGG_04850	0	100	locus=scaffold_42:32468:34551:+	1848	5.85718	3.92029	7.33946	0	0	0	{hypothetical protein MGG_04850 [Magnaporthe oryzae 70-15]}
Mo_GLEAN_10001869	-	-	-	locus=scaffold_42:35062:35310:+	249	0	4.8492	0	2354.36	0	0	{NA}
Mo_GLEAN_10001871	MGG_04851	0	100	locus=scaffold_42:38087:39265:+	1179	0	6.14479	0	0	11.3641	0	{hypothetical protein MGG_04851 [Magnaporthe oryzae 70-15]}
Mo_GLEAN_10001872	MGG_04852	0	100	locus=scaffold_42:39658:43616:-	3840	6.0052	6.81287	34.4381	0	12.212	0	{phospholipid-transporting ATPase 1 [Magnaporthe oryzae 70-15]}
Mo_GLEAN_10001873	MGG_04853	0	100	locus=scaffold_42:46157:48163:-	1878	364.611	253.963	176.944	124.864	156.955	245.145	{homeoprotein [Magnaporthe oryzae 70-15]}
Mo_GLEAN_10001875	MGG_04854	0	100	locus=scaffold_42:56031:57309:-	1185	12.179	1.69824	8.58438	197.885	33.9197	0	{hypothetical protein MGG_04854 [Magnaporthe oryzae 70-15]}
Mo_GLEAN_10001876	MGG_04855	0	100	locus=scaffold_42:58449:64066:-	5052	33.8768	96.8765	95.3084	92.8322	58.3456	62.3513	{ATP-dependent bile acid permease [Magnaporthe oryzae 70-15]}
Mo_GLEAN_10001877	MGG_04856	0	100	locus=scaffold_42:66323:68041:-	1431	288.747	674.181	319.89	573.535	294.93	389.452	{protein transporter SEC61 subunit alpha [Magnaporthe oryzae 70-15]}
Mo_GLEAN_10001878	MGG_04857	0	100	locus=scaffold_42:68664:70309:+	1467	25.6639	7.68203	0	0	9.13311	0	{tRNA isopentenyltransferase [Magnaporthe oryzae 70-15]}
Mo_GLEAN_10001880	MGG_04858	0	100	locus=scaffold_42:71634:74311:-	2346	144.3	62.4484	161.881	0	168.478	134.271	{metallopeptidase MepB [Magnaporthe oryzae 70-15]}
Mo_GLEAN_10001882	MGG_04859	2e-112	100	locus=scaffold_42:77970:78512:-	459	3.41766	0	14.7749	0	0	0	{hypothetical protein MGG_04859 [Magnaporthe oryzae 70-15]}
Mo_GLEAN_10001883	MGG_04860	0	100	locus=scaffold_42:79733:80755:+	1023	81.1188	11.4096	43.0897	0	85.1307	71.0577	{porphobilinogen deaminase [Magnaporthe oryzae 70-15]}
Mo_GLEAN_10001884	MGG_04861	2e-129	100	locus=scaffold_42:81078:81708:-	537	657.571	330.531	246.261	436.674	723.556	1308.55	{glycine cleavage system H protein [Magnaporthe oryzae 70-15]}
Mo_GLEAN_10001885	MGG_04862	0	100	locus=scaffold_42:83620:84707:+	936	43.4076	147.491	54.3402	0	21.4716	77.6624	{septum-promoting GTP-binding protein 1 [Magnaporthe oryzae 70-15]}
Mo_GLEAN_10001886	MGG_04863	0	100	locus=scaffold_42:86249:90578:+	4110	63.4734	13.514	69.3016	57.0545	60.3085	35.3732	{Cullin-associated NEDD8-dissociated protein 2 [Magnaporthe oryzae 70-15]}
Mo_GLEAN_10001887	MGG_04864	0	100	locus=scaffold_42:91724:93463:-	1656	0.473643	1.45827	4.09521	0	8.09074	29.2641	{allantoin permease [Magnaporthe oryzae 70-15]}
Mo_GLEAN_10001888	MGG_04865	0	100	locus=scaffold_42:95220:97572:+	2028	5.10525	2.38156	8.36004	0	6.60664	23.8961	{hypothetical protein MGG_04865 [Magnaporthe oryzae 70-15]}
Mo_GLEAN_10001889	MGG_04866	0	100	locus=scaffold_42:97587:98716:-	975	5.47036	1.23841	17.3889	0	20.6127	74.5559	{regucalcin [Magnaporthe oryzae 70-15]}
Mo_GLEAN_10001890	MGG_04867	0	93.77	locus=scaffold_42:99403:100512:+	1110	1.97855	2.53818	12.2192	0	24.141	43.6589	{esterase/lipase/thioesterase [Magnaporthe oryzae 70-15]}
Mo_GLEAN_10001891	MGG_04868	0	100	locus=scaffold_42:100981:102772:-	1560	31.6758	8.77208	0	0	0	0	{purine-cytosine permease FCY22 [Magnaporthe oryzae 70-15]}
Mo_GLEAN_10001892	MGG_04869	0	100	locus=scaffold_42:105947:107461:+	1011	17.999	0.796209	0	0	19.8787	23.967	{esterase/lipase/thioesterase [Magnaporthe oryzae 70-15]}
Mo_GLEAN_10001893	MGG_04870	0	100	locus=scaffold_42:108497:110334:+	1626	3.95553	40.3474	52.1345	0	32.9601	29.804	{hypothetical protein MGG_04870 [Magnaporthe oryzae 70-15]}
Mo_GLEAN_10001894	MGG_04871	0	100	locus=scaffold_42:110591:112348:-	1758	16.9542	12.8209	15.4304	0	7.62131	27.5662	{tRNA (adenine-N(1)-)-methyltransferase catalytic subunit trm61 [Magnaporthe oryzae 70-15]}
Mo_GLEAN_10001895	MGG_04872	0	100	locus=scaffold_42:112912:115390:+	2412	119.474	14.1837	80.1316	0	63.8806	130.597	{cysteinyl-tRNA synthetase [Magnaporthe oryzae 70-15]}
Mo_GLEAN_10001896	MGG_04873	4e-88	100	locus=scaffold_42:115661:116214:-	366	18.8588	185.846	500.286	1281.39	1208.04	529.632	{hypothetical protein MGG_04873 [Magnaporthe oryzae 70-15]}
Mo_GLEAN_10001897	MGG_12974	2e-112	100	locus=scaffold_42:117896:118357:-	462	4.07456	11.3253	88.0735	0	72.5015	0	{hypothetical protein MGG_12974 [Magnaporthe oryzae 70-15]}
Mo_GLEAN_10001898	MGG_04875	0	100	locus=scaffold_42:119549:120724:-	1176	1.46733	0.342248	0	0	0	0	{hypothetical protein MGG_04875 [Magnaporthe oryzae 70-15]}
Mo_GLEAN_10001899	MGG_04876	5e-134	100	locus=scaffold_42:123788:124539:+	555	293.108	338.666	378.795	211.256	615.596	611.224	{succinate dehydrogenase cytochrome B subunit [Magnaporthe oryzae 70-15]}
Mo_GLEAN_10001900	MGG_04877	0	100	locus=scaffold_42:125079:126700:-	1536	17.362	9.43321	28.6984	0	26.1685	0	{transcription initiation factor TFIID subunit 6 [Magnaporthe oryzae 70-15]}
Mo_GLEAN_10001901	MGG_04878	0	100	locus=scaffold_42:127812:133744:-	5268	24.0011	95.12	48.2749	0	34.335	0	{Lid2 complex component lid2 [Magnaporthe oryzae 70-15]}
Mo_GLEAN_10001902	MGG_04879	0	100	locus=scaffold_42:135959:136735:-	777	12.1136	21.7559	0	0	17.2436	0	{hypothetical protein MGG_04879 [Magnaporthe oryzae 70-15]}
Mo_GLEAN_10001903	MGG_04880	0	100	locus=scaffold_42:138074:139054:-	981	1.43918	2.46167	24.1955	0	13.6578	0	{hypothetical protein MGG_04880 [Magnaporthe oryzae 70-15]}
Mo_GLEAN_10001904	MGG_04881	0	100	locus=scaffold_42:140330:141605:+	1134	66.9536	30.5234	119.606	0	53.1677	42.7349	{GTP-binding protein GTR1 [Magnaporthe oryzae 70-15]}
Mo_GLEAN_10001905	MGG_04882	0	100	locus=scaffold_42:142092:143465:-	1239	128.257	42.5548	246.307	189.261	70.2896	136.896	{hypothetical protein MGG_04882 [Magnaporthe oryzae 70-15]}
Mo_GLEAN_10001906	MGG_04884	0	99.8	locus=scaffold_42:144096:146866:+	1782	65.3187	59.1755	87.5299	0	86.4647	135.975	{mitochondrial export translocase Oxa1 [Magnaporthe oryzae 70-15]}
Mo_GLEAN_10001907	MGG_12973	0	100	locus=scaffold_42:147520:149281:-	1533	49.425	183.52	225.613	152.964	231.607	15.8061	{hypothetical protein MGG_12973 [Magnaporthe oryzae 70-15]}
Mo_GLEAN_10001908	MGG_16819	6e-49	100	locus=scaffold_42:152825:153267:+	216	0	1.86335	0	0	0	0	{hypothetical protein MGG_16819, partial [Magnaporthe oryzae 70-15]}
Mo_GLEAN_10001909	MGG_04885	0	100	locus=scaffold_42:156198:157533:-	1206	55.1518	175.21	81.5374	388.879	55.5484	160.734	{ATP-dependent RNA helicase fal-1 [Magnaporthe oryzae 70-15]}
Mo_GLEAN_10001910	MGG_12972	0	100	locus=scaffold_42:157954:159605:+	1566	35.361	87.6417	38.9751	74.8704	21.3893	61.8919	{splicing factor 3a subunit 3 [Magnaporthe oryzae 70-15]}
Mo_GLEAN_10001911	MGG_16820	2e-34	100	locus=scaffold_42:159952:160110:-	159	0.986607	0	0	0	0	0	{hypothetical protein MGG_16820 [Magnaporthe oryzae 70-15]}
Mo_GLEAN_10001912	MGG_04886	0	68.87	locus=scaffold_42:162034:165647:+	3339	3.38265	6.26809	13.2018	0	6.01899	0	{hypothetical protein MGG_04886 [Magnaporthe oryzae 70-15]}
Mo_GLEAN_10001913	MGG_04887	0	100	locus=scaffold_42:167602:169326:-	1500	88.5796	20.3925	38.4294	78.1647	49.127	129.23	{hypothetical protein MGG_04887 [Magnaporthe oryzae 70-15]}
Mo_GLEAN_10001914	MGG_15991	0	97.16	locus=scaffold_42:170004:173028:+	2715	75.0552	62.7074	36.2188	0	24.6745	0	{hypothetical protein MGG_15991 [Magnaporthe oryzae 70-15]}
Mo_GLEAN_10001915	-	-	-	locus=scaffold_42:175299:176021:+	723	0.867887	0	0	0	0	0	{hypothetical protein MGG_15992 [Magnaporthe oryzae 70-15]}
Mo_GLEAN_10001919	MGG_16085	1e-47	97.26	locus=scaffold_41:6821:7226:-	219	1.43261	3.67565	0	0	0	0	{hypothetical protein MGG_16085 [Magnaporthe oryzae 70-15]}
Mo_GLEAN_10001920	MGG_02283	2e-112	100	locus=scaffold_41:9066:9521:+	456	0.688029	0	0	0	0	0	{hypothetical protein MGG_02283 [Magnaporthe oryzae 70-15]}
Mo_GLEAN_10001922	MGG_02285	1e-94	100	locus=scaffold_41:21369:21764:+	396	0	2.03274	0	0	0	0	{hypothetical protein MGG_02285 [Magnaporthe oryzae 70-15]}
Mo_GLEAN_10001924	MGG_02287	0	99.55	locus=scaffold_41:27092:28497:+	1338	0.234485	0	0	0	0	0	{O-methyltransferase [Magnaporthe oryzae 70-15]}
Mo_GLEAN_10001925	MGG_02288	9e-83	95.86	locus=scaffold_41:30737:31292:+	438	0.358152	0	0	0	0	0	{hypothetical protein MGG_02288 [Magnaporthe oryzae 70-15]}
Mo_GLEAN_10001926	MGG_02289	0	97.89	locus=scaffold_41:31821:33345:-	1428	5.16311	0	4.74906	0	4.69127	0	{hypothetical protein MGG_02289 [Magnaporthe oryzae 70-15]}
Mo_GLEAN_10001927	MGG_02290	0	100	locus=scaffold_41:33979:35002:+	858	7.67898	0	0	0	0	0	{hypothetical protein MGG_02290 [Magnaporthe oryzae 70-15]}
Mo_GLEAN_10001928	MGG_14591	0	91.93	locus=scaffold_41:38022:39714:+	1491	0.210423	0.269942	0	0	0	0	{cytochrome P450 3A24 [Magnaporthe oryzae 70-15]}
Mo_GLEAN_10001929	MGG_14590	0	99.78	locus=scaffold_41:41122:42544:+	1344	0.233438	44.3211	0	0	9.96895	0	{hypothetical protein MGG_14590 [Magnaporthe oryzae 70-15]}
Mo_GLEAN_10001931	MGG_02294	0	100	locus=scaffold_41:44108:46066:-	1620	0.193667	26.5838	18.8379	0	793.972	1106.83	{ent-kaurene oxidase [Magnaporthe oryzae 70-15]}
Mo_GLEAN_10001932	MGG_02295	0	100	locus=scaffold_41:48714:50175:+	1404	4.58098	0.573338	0	167.019	415.117	604.041	{hypothetical protein MGG_02295 [Magnaporthe oryzae 70-15]}
Mo_GLEAN_10001933	MGG_02296	9e-117	100	locus=scaffold_41:50623:51193:-	495	0	0	219.205	0	94.7352	0	{hypothetical protein MGG_02296 [Magnaporthe oryzae 70-15]}
Mo_GLEAN_10001934	MGG_02297	0	100	locus=scaffold_41:52815:54679:-	1791	72.961	71.238	102.236	0	59.8471	108.233	{hypothetical protein MGG_02297 [Magnaporthe oryzae 70-15]}
Mo_GLEAN_10001936	-	-	-	locus=scaffold_41:62601:63688:-	1014	0.309409	0.396927	0	0	0	0	{hypothetical protein MGG_02297 [Magnaporthe oryzae 70-15]}
Mo_GLEAN_10001939	MGG_15459	7e-85	99.13	locus=scaffold_41:75912:76256:+	345	0	0	0	679.693	271.849	210.702	{hypothetical protein MGG_11967 [Magnaporthe oryzae 70-15]}
Mo_GLEAN_10001941	MGG_11966	4e-116	95.35	locus=scaffold_41:80011:80663:-	573	0	0	0	409.239	0	0	{cutinase [Magnaporthe oryzae 70-15]}
Mo_GLEAN_10001943	MGG_02302	0	99.74	locus=scaffold_41:84816:85964:+	1149	1.50181	3.85319	47.2178	0	99.1169	0	{HhH-GPD family base excision DNA repair protein [Magnaporthe oryzae 70-15]}
Mo_GLEAN_10001944	MGG_02303	1e-173	99.58	locus=scaffold_41:86087:86896:-	711	13.8999	3.39649	33.3837	0	28.2664	0	{phosphoribulokinase/uridine kinase [Magnaporthe oryzae 70-15]}
Mo_GLEAN_10001945	MGG_02304	0	100	locus=scaffold_41:87485:88635:-	1065	0	0	0	0	0	45.5036	{leucoanthocyanidin reductase [Magnaporthe oryzae 70-15]}
Mo_GLEAN_10001947	MGG_02305	0	92.58	locus=scaffold_41:91768:93186:+	1314	0.59692	0	0	0	0	18.4404	{hypothetical protein MGG_02305 [Magnaporthe oryzae 70-15]}
Mo_GLEAN_10001948	MGG_02306	0	100	locus=scaffold_41:93843:94670:+	828	19.5141	1.45827	0	0	32.363	234.113	{abhydrolase [Magnaporthe oryzae 70-15]}
Mo_GLEAN_10001951	MGG_02308	0	100	locus=scaffold_41:99776:100712:+	828	16.8617	8.74964	151.523	0	32.363	0	{hypothetical protein MGG_02308 [Magnaporthe oryzae 70-15]}
Mo_GLEAN_10001952	MGG_02309	0	98.9	locus=scaffold_41:100907:103004:-	1884	0.999175	0	0	0	0	25.7226	{carboxypeptidase S1 [Magnaporthe oryzae 70-15]}
Mo_GLEAN_10001956	MGG_11962	0	100	locus=scaffold_41:112786:114954:-	1854	0.169224	21.4918	18.2893	0	14.4534	0	{G-protein coupled receptor [Magnaporthe oryzae 70-15]}
Mo_GLEAN_10001957	-	-	-	locus=scaffold_41:119005:119451:+	447	0.350941	0	0	0	0	0	{hypothetical protein MGG_02313 [Magnaporthe oryzae 70-15]}
Mo_GLEAN_10001958	-	-	-	locus=scaffold_41:121415:122500:+	1086	0.288896	0	0	0	0	0	{hypothetical protein MGG_02313 [Magnaporthe oryzae 70-15]}
Mo_GLEAN_10001960	MGG_02313	0	98.24	locus=scaffold_41:124488:132886:+	7731	1.27834	0.208244	0	0	1.73306	0	{hypothetical protein MGG_02313 [Magnaporthe oryzae 70-15]}
Mo_GLEAN_10001962	MGG_16094	8e-169	92.77	locus=scaffold_41:136189:137783:+	861	1.09317	0	0	0	0	0	{hypothetical protein MGG_16094 [Magnaporthe oryzae 70-15]}
Mo_GLEAN_10001963	MGG_16095	7e-55	100	locus=scaffold_41:138770:139003:-	234	0.670387	0	0	0	0	0	{hypothetical protein MGG_16095 [Magnaporthe oryzae 70-15]}
Mo_GLEAN_10001964	MGG_16096	0	100	locus=scaffold_41:140103:141726:-	1476	19.1306	3.81759	16.0812	0	18.1548	0	{hypothetical protein MGG_16096 [Magnaporthe oryzae 70-15]}
Mo_GLEAN_10001966	-	-	-	locus=scaffold_41:146465:147385:+	921	5.45044	0	0	0	0	0	{integral membrane protein [Magnaporthe oryzae 70-15]}
Mo_GLEAN_10001967	MGG_02259	0	100	locus=scaffold_41:147727:149430:-	1590	114.841	33.92	8.53039	147.481	0	0	{hypothetical protein MGG_02259 [Magnaporthe oryzae 70-15]}
Mo_GLEAN_10001968	MGG_16078	6e-54	100	locus=scaffold_41:150275:150505:-	231	1.35819	0	0	0	0	0	{hypothetical protein MGG_16078 [Magnaporthe oryzae 70-15]}
Mo_GLEAN_10001969	MGG_02261	0	98.79	locus=scaffold_41:151875:153857:-	1983	8.46452	65.5583	51.2985	0	6.75657	0	{feruloyl esterase B [Magnaporthe oryzae 70-15]}
Mo_GLEAN_10001972	-	-	-	locus=scaffold_41:158091:158925:+	747	0	1.0776	4.53926	0	0	0	{glycoside hydrolase family 61 protein [Myceliophthora thermophila ATCC 42464]}
Mo_GLEAN_10001973	-	-	-	locus=scaffold_41:159215:159802:-	588	1.60072	2.73798	0	0	0	0	{NA}
Mo_GLEAN_10001974	MGG_02257	0	98.4	locus=scaffold_41:161141:162142:-	1002	2.03525	1.60672	111.674	0	93.6007	145.094	{hypothetical protein MGG_02257 [Magnaporthe oryzae 70-15]}
Mo_GLEAN_10001975	MGG_02256	0	99.78	locus=scaffold_41:163369:164724:+	1356	0	0	0	0	9.88073	0	{FAD binding domain-containing protein [Magnaporthe oryzae 70-15]}
Mo_GLEAN_10001976	MGG_02255	7e-139	100	locus=scaffold_41:165377:166021:-	645	0	0	10.5142	0	103.863	0	{hypothetical protein MGG_02255 [Magnaporthe oryzae 70-15]}
Mo_GLEAN_10001977	MGG_02254	0	100	locus=scaffold_41:170907:171788:+	765	47.9839	2.63061	26.5947	0	0	0	{hypothetical protein MGG_02254 [Magnaporthe oryzae 70-15]}
Mo_GLEAN_10001978	MGG_02253	0	100	locus=scaffold_41:172403:173468:-	993	6.0031	1.21596	20.4884	708.441	40.4782	48.803	{cell surface protein [Magnaporthe oryzae 70-15]}
Mo_GLEAN_10001979	MGG_02252	0	100	locus=scaffold_41:176495:177906:+	852	5.89185	41.0987	577.078	0	62.9027	0	{tetrahydroxynaphthalene reductase [Magnaporthe oryzae 70-15]}
Mo_GLEAN_10001980	MGG_16077	0	100	locus=scaffold_41:179095:180112:+	900	59.6108	0.447204	15.0704	0	14.887	0	{hypothetical protein MGG_16077 [Magnaporthe oryzae 70-15]}
Mo_GLEAN_10001982	-	-	-	locus=scaffold_41:185399:185818:+	420	8.21703	1.91659	0	0	0	0	{hypothetical protein MGG_16555 [Magnaporthe oryzae 70-15]}
Mo_GLEAN_10001983	MGG_07890	0	99.81	locus=scaffold_40:1246:3032:+	1584	60.6091	1.27047	0	0	42.2925	91.7829	{aldehyde dehydrogenase 3I1 [Magnaporthe oryzae 70-15]}
Mo_GLEAN_10001986	MGG_07891	0	99.77	locus=scaffold_40:6098:7600:-	1332	0.117771	0	0	0	0	0	{CAIB/BAIF family enzyme [Magnaporthe oryzae 70-15]}
Mo_GLEAN_10001989	MGG_13902	4e-94	100	locus=scaffold_40:13656:14198:+	405	0.774669	0	0	0	0	0	{hypothetical protein MGG_13902 [Magnaporthe oryzae 70-15]}
Mo_GLEAN_10001994	MGG_07900	3e-104	100	locus=scaffold_40:23710:24135:+	426	0	0	0	0	94.354	455.036	{hypothetical protein MGG_07900 [Magnaporthe oryzae 70-15]}
Mo_GLEAN_10001995	MGG_07901	9e-160	100	locus=scaffold_40:25185:25907:+	639	8.1013	0	0	0	0	0	{hypothetical protein MGG_07901 [Magnaporthe oryzae 70-15]}
Mo_GLEAN_10001996	MGG_07908	0	99.74	locus=scaffold_40:31567:32823:+	1257	0.374393	1.92116	5.39512	0	0	0	{exoglucanase 3 [Magnaporthe oryzae 70-15]}
Mo_GLEAN_10001997	MGG_13907	0	100	locus=scaffold_40:33056:34534:-	1428	64.5938	4.50962	244.577	0	131.356	67.873	{hypothetical protein MGG_13907 [Magnaporthe oryzae 70-15]}
Mo_GLEAN_10001998	MGG_13908	6e-91	89.26	locus=scaffold_40:36631:37153:-	405	0.774669	0	16.7448	0	0	0	{hypothetical protein MGG_13908 [Magnaporthe oryzae 70-15]}
Mo_GLEAN_10001999	MGG_07910	0	100	locus=scaffold_40:39443:40311:+	789	39.9632	6.12142	55.8692	0	8.49067	30.7106	{dienelactone hydrolase [Magnaporthe oryzae 70-15]}
Mo_GLEAN_10002000	-	-	-	locus=scaffold_40:40428:41132:-	705	98.1275	6.27988	14.4291	0	0	0	{methyltransferase [Colletotrichum higginsianum]}
Mo_GLEAN_10002001	MGG_07912	0	100	locus=scaffold_40:42047:43410:+	1272	160.694	101.887	101.298	0	73.7326	228.591	{erythrocyte band 7 integral membrane protein [Magnaporthe oryzae 70-15]}
Mo_GLEAN_10002002	MGG_07913	0	99.2	locus=scaffold_40:43709:49291:-	5262	21.9416	14.7623	25.776	0	39.4666	0	{hypothetical protein MGG_07913 [Magnaporthe oryzae 70-15]}
Mo_GLEAN_10002003	MGG_07914	6e-122	100	locus=scaffold_40:49800:50494:+	486	350.215	96.8942	537.23	0	261.9	598.288	{hypothetical protein MGG_07914 [Magnaporthe oryzae 70-15]}
Mo_GLEAN_10002004	MGG_07915	0	99.61	locus=scaffold_40:51147:52761:+	1545	130.065	140.674	92.1779	151.776	164.768	250.933	{hypothetical protein MGG_07915 [Magnaporthe oryzae 70-15]}
Mo_GLEAN_10002005	MGG_07916	0	84.36	locus=scaffold_40:53142:54583:-	1284	62.3084	53.2883	55.4575	0	36.5218	94.3562	{vacuolar protein sorting-associated protein 4 [Magnaporthe oryzae 70-15]}
Mo_GLEAN_10002006	MGG_07917	0	50.85	locus=scaffold_40:56389:58771:-	2130	2.50404	1.70063	3.18388	0	0	0	{hypothetical protein MGG_07917 [Magnaporthe oryzae 70-15]}
Mo_GLEAN_10002007	MGG_16962	8e-84	100	locus=scaffold_40:59096:59440:-	345	3.18288	3.49986	19.657	0	0	0	{hypothetical protein MGG_16962 [Magnaporthe oryzae 70-15]}
Mo_GLEAN_10002008	MGG_07919	6e-140	100	locus=scaffold_40:60398:61080:-	558	0	0	0	0	24.0112	0	{hypothetical protein MGG_07919 [Magnaporthe oryzae 70-15]}
Mo_GLEAN_10002010	MGG_07920	0	100	locus=scaffold_40:62925:64935:+	1902	0	0	7.13108	0	14.0886	0	{arylsulfatase [Magnaporthe oryzae 70-15]}
Mo_GLEAN_10002011	MGG_16964	2e-166	100	locus=scaffold_40:66159:67324:-	666	0	0	0	0	10.0588	36.3824	{hypothetical protein MGG_16964 [Magnaporthe oryzae 70-15]}
Mo_GLEAN_10002012	-	-	-	locus=scaffold_40:66279:66686:+	408	0	0	0	0	32.8389	59.3889	{NA}
Mo_GLEAN_10002013	MGG_13912	0	99.8	locus=scaffold_40:69202:70982:+	1482	0.317552	0.271581	0	0	0	0	{hypothetical protein MGG_13912 [Magnaporthe oryzae 70-15]}
Mo_GLEAN_10002014	MGG_16965	0	100	locus=scaffold_40:71672:72854:+	939	0.835306	1.28589	3.61111	0	0	0	{hypothetical protein MGG_16965 [Magnaporthe oryzae 70-15]}
Mo_GLEAN_10002015	MGG_16966	0	100	locus=scaffold_40:73483:74494:+	960	18.6284	0	0	0	0	0	{hypothetical protein MGG_16966 [Magnaporthe oryzae 70-15]}
Mo_GLEAN_10002016	MGG_07924	0	99.72	locus=scaffold_40:75442:76515:-	1074	2.48305	4.49702	6.3144	0	0	0	{hypothetical protein MGG_07924 [Magnaporthe oryzae 70-15]}
Mo_GLEAN_10002018	MGG_07925	0	98.76	locus=scaffold_40:81833:83754:+	1800	13.4211	42.0372	20.7217	0	3.72174	0	{hypothetical protein MGG_07925 [Magnaporthe oryzae 70-15]}
Mo_GLEAN_10002019	MGG_07926	0	84.35	locus=scaffold_40:84252:85719:-	1287	93.3666	44.4077	71.1363	0	57.2576	169.445	{hypothetical protein MGG_07926 [Magnaporthe oryzae 70-15]}
Mo_GLEAN_10002020	MGG_07927	0	100	locus=scaffold_40:86664:88034:+	1371	230.672	38.7511	237.432	85.5194	107.499	53.0212	{endochitinase 1 [Magnaporthe oryzae 70-15]}
Mo_GLEAN_10002021	MGG_07928	2e-112	100	locus=scaffold_40:88348:88862:-	465	4134.3	650.898	1363.62	756.433	2578.81	3230.76	{ubiquitin-40S ribosomal protein S27a [Magnaporthe oryzae 70-15]}
Mo_GLEAN_10002022	MGG_07929	9e-85	100	locus=scaffold_40:89431:90227:+	360	3625.89	527.701	1111.44	2279.8	2642.44	3634.6	{40S ribosomal protein S26E [Magnaporthe oryzae 70-15]}
Mo_GLEAN_10002023	MGG_07930	1e-82	100	locus=scaffold_40:90656:91156:-	354	7.97647	14.7805	1513.42	1987.24	2138.42	0	{hypothetical protein MGG_07930 [Magnaporthe oryzae 70-15]}
Mo_GLEAN_10002025	MGG_07931	6e-82	100	locus=scaffold_40:92492:93090:+	366	199.303	10.9968	18.5291	0	128.126	132.408	{hypothetical protein MGG_07931 [Magnaporthe oryzae 70-15]}
Mo_GLEAN_10002026	MGG_13915	0	100	locus=scaffold_40:94382:96193:+	1692	29.6682	65.8912	66.1332	138.59	47.5116	0	{STAM-binding protein [Magnaporthe oryzae 70-15]}
Mo_GLEAN_10002027	MGG_13916	0	100	locus=scaffold_40:97343:98662:+	1209	1.29752	5.3265	5.60931	0	0	0	{hypothetical protein MGG_13916 [Magnaporthe oryzae 70-15]}
Mo_GLEAN_10002028	MGG_15265	2e-64	100	locus=scaffold_40:98804:99082:+	279	0.56226	15.8685	0	0	24.0112	0	{hypothetical protein MGG_15265 [Magnaporthe oryzae 70-15]}
Mo_GLEAN_10002029	MGG_07933	0	100	locus=scaffold_40:100459:101409:-	951	21.4439	13.5431	124.794	0	49.3101	76.4375	{dihydrodipicolinate synthase [Magnaporthe oryzae 70-15]}
Mo_GLEAN_10002030	MGG_07934	3e-159	100	locus=scaffold_40:102689:103369:-	681	1.84283	2.95509	0	344.338	39.3488	0	{hypothetical protein MGG_07934 [Magnaporthe oryzae 70-15]}
Mo_GLEAN_10002031	MGG_07935	0	100	locus=scaffold_40:104750:106018:+	1152	18.3833	0.349378	0	0	5.81522	0	{galactonate dehydratase [Magnaporthe oryzae 70-15]}
Mo_GLEAN_10002032	MGG_16969	0	100	locus=scaffold_40:106267:107456:-	1131	47.297	6.40557	17.9885	207.333	71.0784	85.6965	{hypothetical protein MGG_16969 [Magnaporthe oryzae 70-15]}
Mo_GLEAN_10002033	MGG_16970	0	100	locus=scaffold_40:107926:108784:-	795	1.57857	0	8.53039	0	0	0	{hypothetical protein MGG_16970 [Magnaporthe oryzae 70-15]}
Mo_GLEAN_10002034	MGG_07937	0	99.69	locus=scaffold_40:109377:110481:+	975	39.2579	0	0	0	20.6127	0	{2-dehydropantoate 2-reductase [Magnaporthe oryzae 70-15]}
Mo_GLEAN_10002035	MGG_13919	0	91.57	locus=scaffold_40:110666:113190:-	2250	1.11552	0.357763	0	0	0	0	{hypothetical protein MGG_13919 [Magnaporthe oryzae 70-15]}
Mo_GLEAN_10002036	MGG_07938	0	100	locus=scaffold_40:113930:114950:-	975	0.643571	0.825607	0	0	0	0	{aldehyde reductase 1 [Magnaporthe oryzae 70-15]}
Mo_GLEAN_10002037	MGG_16971	0	99.91	locus=scaffold_40:115728:118966:+	3165	0.793026	1.27167	0	0	12.6998	0	{hypothetical protein MGG_16971 [Magnaporthe oryzae 70-15]}
Mo_GLEAN_10002040	-	-	-	locus=scaffold_40:126294:127929:-	1506	8.3331	1.87077	4.50309	0	26.6898	64.3577	{hypothetical protein MGG_09022 [Magnaporthe oryzae 70-15]}
Mo_GLEAN_10002049	-	-	-	locus=scaffold_40:140523:141399:+	663	3.54911	9.10596	0	0	0	0	{pol polyprotein [Magnaporthe oryzae]}
Mo_GLEAN_10002051	-	-	-	locus=scaffold_40:156210:157446:+	1176	0.266787	0	0	0	0	0	{hypothetical protein MGG_16486 [Magnaporthe oryzae 70-15]}
Mo_GLEAN_10002053	-	-	-	locus=scaffold_40:162574:162726:-	153	1.0253	2.63061	0	0	0	0	{hypothetical protein MGG_16085 [Magnaporthe oryzae 70-15]}
Mo_GLEAN_10002054	-	-	-	locus=scaffold_40:163485:164393:-	909	11.0448	1.7711	7.46057	0	0	0	{hypothetical protein MYCTH_2306119, partial [Myceliophthora thermophila ATCC 42464]}
Mo_GLEAN_10002055	MGG_10995	2e-161	98.65	locus=scaffold_40:172474:173289:-	669	1.40691	0	0	0	0	0	{hypothetical protein MGG_10995 [Magnaporthe oryzae 70-15]}
Mo_GLEAN_10002056	-	-	-	locus=scaffold_40:177297:178630:-	1023	24.3816	2.75404	6.62919	0	26.1941	47.3718	{hypothetical protein MGG_17644 [Magnaporthe oryzae 70-15]}
Mo_GLEAN_10002057	-	-	-	locus=scaffold_40:181616:182928:-	1260	48.9287	75.0664	129.174	372.213	111.652	19.2307	{hypothetical protein VDAG_09127 [Verticillium dahliae VdLs.17]}
Mo_GLEAN_10002059	MGG_18092	2e-49	88.61	locus=scaffold_40:199328:200860:-	1533	114.199	60.9107	90.6876	0	104.879	189.673	{hypothetical protein MGG_18092 [Magnaporthe oryzae 70-15]}
Mo_GLEAN_10002061	MGG_15997	0	100	locus=scaffold_39:5774:6844:-	1020	7.53594	68.6589	106.379	0	65.6778	0	{hypothetical protein MGG_15997 [Magnaporthe oryzae 70-15]}
Mo_GLEAN_10002063	MGG_02013	4e-83	100	locus=scaffold_39:11930:12360:+	351	0.893849	0	0	0	0	0	{hypothetical protein MGG_02013 [Magnaporthe oryzae 70-15]}
Mo_GLEAN_10002064	MGG_02014	0	100	locus=scaffold_39:13614:14492:+	879	0.178465	0	7.7152	0	0	0	{hypothetical protein MGG_02014 [Magnaporthe oryzae 70-15]}
Mo_GLEAN_10002065	MGG_13677	0	100	locus=scaffold_39:15138:16746:+	1299	118.83	4.64762	0	0	51.5715	18.6533	{hypothetical protein MGG_13677 [Magnaporthe oryzae 70-15]}
Mo_GLEAN_10002066	MGG_14613	0	100	locus=scaffold_39:19089:19847:-	759	55.3904	76.3605	71.48	0	97.0889	0	{hypothetical protein MGG_14613 [Magnaporthe oryzae 70-15]}
Mo_GLEAN_10002067	MGG_02016	0	99.78	locus=scaffold_39:20721:22142:+	1422	3.97141	1.13216	0	0	0	0	{serine/threonine protein kinase [Magnaporthe oryzae 70-15]}
Mo_GLEAN_10002071	MGG_16000	4e-93	100	locus=scaffold_39:31384:31857:+	390	1.2067	0	0	0	0	0	{hypothetical protein MGG_16000 [Magnaporthe oryzae 70-15]}
Mo_GLEAN_10002072	MGG_02019	0	100	locus=scaffold_39:35248:37069:+	1728	0	0.465837	0	0	0	0	{hypothetical protein MGG_02019 [Magnaporthe oryzae 70-15]}
Mo_GLEAN_10002075	MGG_16003	2e-107	100	locus=scaffold_39:43459:44146:+	432	0.726253	0	0	0	0	0	{hypothetical protein MGG_16003 [Magnaporthe oryzae 70-15]}
Mo_GLEAN_10002078	MGG_16004	2e-103	100	locus=scaffold_39:47839:48457:-	417	2.25713	2.89556	0	0	0	0	{hypothetical protein MGG_16004 [Magnaporthe oryzae 70-15]}
Mo_GLEAN_10002079	MGG_16005	9e-48	100	locus=scaffold_39:51402:52133:+	210	0.747003	0	0	0	0	0	{hypothetical protein MGG_16005 [Magnaporthe oryzae 70-15]}
Mo_GLEAN_10002080	MGG_02026	0	100	locus=scaffold_39:53188:54293:+	1047	905.414	1460.01	19.4317	671.903	134.367	0	{hypothetical protein MGG_02026 [Magnaporthe oryzae 70-15]}
Mo_GLEAN_10002081	-	-	-	locus=scaffold_39:54300:54533:-	234	287.596	32.6803	57.9629	0	114.515	207.1	{hypothetical protein MGG_16017 [Magnaporthe oryzae 70-15]}
Mo_GLEAN_10002082	MGG_02027	4e-121	100	locus=scaffold_39:55414:55914:+	501	0.313115	0	0	0	0	0	{hypothetical protein MGG_02027 [Magnaporthe oryzae 70-15]}
Mo_GLEAN_10002083	-	-	-	locus=scaffold_39:56346:56700:-	330	5.22902	0	0	0	0	0	{hypothetical protein MGG_00413 [Magnaporthe oryzae 70-15]}
Mo_GLEAN_10002084	MGG_02029	0	100	locus=scaffold_39:59462:61346:-	1827	0.343449	0	0	0	0	0	{hypothetical protein MGG_02029 [Magnaporthe oryzae 70-15]}
Mo_GLEAN_10002086	MGG_02031	5e-95	97.01	locus=scaffold_39:70833:71712:+	402	0.390225	0	0	0	0	0	{hypothetical protein MGG_02031 [Magnaporthe oryzae 70-15]}
Mo_GLEAN_10002088	MGG_02032	0	100	locus=scaffold_39:73554:76490:-	2937	41.4476	66.875	51.9535	79.8414	43.338	66.0012	{hypothetical protein MGG_02032 [Magnaporthe oryzae 70-15]}
Mo_GLEAN_10002093	MGG_16007	4e-138	97.87	locus=scaffold_39:89099:90113:+	564	60.0781	24.9768	18.0363	0	47.5116	42.9622	{hypothetical protein MGG_16007 [Magnaporthe oryzae 70-15]}
Mo_GLEAN_10002095	MGG_02036	0	100	locus=scaffold_39:92238:97021:-	1845	7.39715	1.30889	0	0	7.26194	0	{hypothetical protein MGG_02036 [Magnaporthe oryzae 70-15]}
Mo_GLEAN_10002098	-	-	-	locus=scaffold_39:99090:99986:+	843	0	0	0	0	127.148	0	{hypothetical protein GLRG_02993 [Glomerella graminicola M1.001]}
Mo_GLEAN_10002102	-	-	-	locus=scaffold_39:106643:106825:-	183	0.857216	0	0	0	0	0	{gag protein [Magnaporthe oryzae]}
Mo_GLEAN_10002104	MGG_13691	0	95.85	locus=scaffold_39:110893:113348:-	2100	82.3944	139.719	79.1194	223.328	79.7516	34.6153	{hypothetical protein MGG_13691 [Magnaporthe oryzae 70-15]}
Mo_GLEAN_10002105	MGG_14610	2e-109	74.56	locus=scaffold_39:113713:123897:+	975	85.2732	102.375	73.0333	0	109.935	0	{hypothetical protein MGG_02043 [Magnaporthe oryzae 70-15]}
Mo_GLEAN_10002107	MGG_16012	1e-149	100	locus=scaffold_39:126245:126949:-	606	6.47156	12.6191	0	0	0	0	{hypothetical protein MGG_16012 [Magnaporthe oryzae 70-15]}
Mo_GLEAN_10002109	MGG_02045	1e-92	100	locus=scaffold_39:129463:130264:+	483	12.3418	44.9982	21.0611	0	13.8698	0	{hypothetical protein MGG_02045 [Magnaporthe oryzae 70-15]}
Mo_GLEAN_10002112	MGG_02047	0	100	locus=scaffold_39:153824:154886:+	1002	6.41885	1.60672	10.1522	0	13.3715	0	{hypothetical protein MGG_02047 [Magnaporthe oryzae 70-15]}
Mo_GLEAN_10002113	-	-	-	locus=scaffold_39:156564:157188:+	561	8.10917	5.73951	18.1328	0	23.8828	0	{hypothetical protein MGG_02047 [Magnaporthe oryzae 70-15]}
Mo_GLEAN_10002115	MGG_14609	0	100	locus=scaffold_39:160774:161841:-	1068	43.9179	19.9734	15.8747	0	43.9082	0	{hypothetical protein MGG_14609 [Magnaporthe oryzae 70-15]}
Mo_GLEAN_10002116	MGG_02049	0	98.03	locus=scaffold_39:163703:165942:-	2094	0.149829	13.6468	0	0	0	0	{interferon-induced GTP-binding protein Mx2 [Magnaporthe oryzae 70-15]}
Mo_GLEAN_10002118	MGG_02050	0	100	locus=scaffold_39:170801:171910:-	1110	50.3116	82.3097	39.7124	105.628	78.4583	43.6589	{hypothetical protein MGG_02050 [Magnaporthe oryzae 70-15]}
Mo_GLEAN_10002119	MGG_02051	0	100	locus=scaffold_39:172247:174181:+	1935	6.72881	3.12003	3.50473	0	13.8483	0	{CAMK protein kinase [Magnaporthe oryzae 70-15]}
Mo_GLEAN_10002120	MGG_16017	9e-60	100	locus=scaffold_39:177205:177453:+	249	32.7601	0	13.6178	0	26.9042	0	{hypothetical protein MGG_16017 [Magnaporthe oryzae 70-15]}
Mo_GLEAN_10002121	-	-	-	locus=scaffold_39:177461:184235:-	1011	0.310327	1.59242	0	0	0	0	{hypothetical protein MGG_16020, partial [Magnaporthe oryzae 70-15]}
Mo_GLEAN_10002123	MGG_16021	0	100	locus=scaffold_39:187783:188829:-	900	9.76083	0	0	0	0	0	{hypothetical protein MGG_16021 [Magnaporthe oryzae 70-15]}
Mo_GLEAN_10002125	MGG_02055	0	82.47	locus=scaffold_39:191000:192466:-	1194	0.788294	0	0	0	0	0	{hypothetical protein MGG_02055 [Magnaporthe oryzae 70-15]}
Mo_GLEAN_10002126	MGG_02056	0	100	locus=scaffold_39:193413:194620:+	1062	3.69281	0	6.38574	0	0	0	{hypothetical protein MGG_02056 [Magnaporthe oryzae 70-15]}
Mo_GLEAN_10002130	MGG_07888	0	100	locus=scaffold_38:1113:3037:-	1797	2.26969	0	0	0	18.6398	0	{hypothetical protein MGG_07888 [Magnaporthe oryzae 70-15]}
Mo_GLEAN_10002131	-	-	-	locus=scaffold_38:3632:4662:-	888	0.176656	0	0	0	0	0	{hypothetical protein MGG_07887 [Magnaporthe oryzae 70-15]}
Mo_GLEAN_10002133	-	-	-	locus=scaffold_38:5647:6576:-	864	3.26814	0	0	0	0	0	{hypothetical protein MGG_07887 [Magnaporthe oryzae 70-15]}
Mo_GLEAN_10002136	MGG_07885	0	99.79	locus=scaffold_38:10408:11948:-	1416	0.221569	0	0	0	4.73103	0	{nicotinamide mononucleotide permease [Magnaporthe oryzae 70-15]}
Mo_GLEAN_10002137	MGG_07884	4e-111	100	locus=scaffold_38:13082:13620:+	471	8.99258	0	0	0	0	0	{ribose 5-phosphate isomerase [Magnaporthe oryzae 70-15]}
Mo_GLEAN_10002138	MGG_07883	0	100	locus=scaffold_38:13817:14703:-	837	1.31194	0	0	280.16	40.0187	57.8989	{sorbose reductase sou1 [Magnaporthe oryzae 70-15]}
Mo_GLEAN_10002139	MGG_13895	0	100	locus=scaffold_38:15643:16573:+	870	3.60622	0	0	0	15.4003	0	{fructose-bisphosphate aldolase [Magnaporthe oryzae 70-15]}
Mo_GLEAN_10002140	MGG_13894	0	99.84	locus=scaffold_38:16702:18674:-	1833	0.68465	0	0	0	7.30948	26.4383	{hypothetical protein MGG_13894 [Magnaporthe oryzae 70-15]}
Mo_GLEAN_10002141	MGG_07882	0	100	locus=scaffold_38:19782:21283:-	1434	4.15696	2.24538	9.45838	0	0	0	{hypothetical protein MGG_07882 [Magnaporthe oryzae 70-15]}
Mo_GLEAN_10002142	MGG_07881	0	100	locus=scaffold_38:22435:23551:-	894	0.350941	0	0	0	0	0	{hypothetical protein MGG_07881 [Magnaporthe oryzae 70-15]}
Mo_GLEAN_10002143	MGG_07880	5e-169	99.12	locus=scaffold_38:25068:25831:-	684	0	0	0	0	9.79406	35.425	{hypothetical protein MGG_07880 [Magnaporthe oryzae 70-15]}
Mo_GLEAN_10002144	MGG_15259	0	100	locus=scaffold_38:27494:28343:+	783	19.8342	32.3837	86.6113	0	17.1115	123.784	{hypothetical protein MGG_15259 [Magnaporthe oryzae 70-15]}
Mo_GLEAN_10002145	MGG_15258	2e-161	90.24	locus=scaffold_38:29823:31120:+	669	3.75176	2.40648	0	0	10.0137	0	{hypothetical protein MGG_15258 [Magnaporthe oryzae 70-15]}
Mo_GLEAN_10002146	MGG_15257	0	99.68	locus=scaffold_38:31288:32223:+	936	2.34635	3.87003	0	0	21.4716	0	{hypothetical protein MGG_15257 [Magnaporthe oryzae 70-15]}
Mo_GLEAN_10002147	MGG_07878	0	100	locus=scaffold_38:32485:34414:-	1812	5.10782	0.888485	7.48528	0	0	0	{thiamine transporter [Magnaporthe oryzae 70-15]}
Mo_GLEAN_10002148	MGG_07877	0	100	locus=scaffold_38:35864:38284:+	2157	47.9993	0	3.14402	0	12.4231	67.401	{dipeptidyl-peptidase V [Magnaporthe oryzae 70-15]}
Mo_GLEAN_10002151	MGG_13891	0	100	locus=scaffold_38:42372:46539:+	4023	15.2854	36.4166	49.7288	58.2884	48.2911	0	{autoinducer 2 sensor kinase/phosphatase luxQ [Magnaporthe oryzae 70-15]}
Mo_GLEAN_10002152	MGG_07873	0	100	locus=scaffold_38:46955:48419:-	1368	0.229343	0	0	0	0	0	{hypothetical protein MGG_07873 [Magnaporthe oryzae 70-15]}
Mo_GLEAN_10002154	MGG_07872	1e-117	100	locus=scaffold_38:50379:50914:+	477	1.97321	0.843781	7.10866	0	0	0	{hypothetical protein MGG_07872 [Magnaporthe oryzae 70-15]}
Mo_GLEAN_10002155	MGG_07871	0	100	locus=scaffold_38:51055:52004:-	726	0	0	4.67057	0	0	0	{hypothetical protein MGG_07871 [Magnaporthe oryzae 70-15]}
Mo_GLEAN_10002156	MGG_07870	0	100	locus=scaffold_38:53341:54882:-	1542	2.64503	6.52535	61.5715	0	52.1333	0	{hypothetical protein MGG_07870 [Magnaporthe oryzae 70-15]}
Mo_GLEAN_10002161	MGG_16952	2e-160	100	locus=scaffold_38:63392:64486:+	891	27.8177	5.42065	7.61129	0	45.112	0	{hypothetical protein MGG_16952 [Magnaporthe oryzae 70-15]}
Mo_GLEAN_10002163	MGG_15492	0	99.52	locus=scaffold_38:69455:70819:+	1365	0.229847	0	0	0	0	0	{hypothetical protein MGG_15492 [Magnaporthe oryzae 70-15]}
Mo_GLEAN_10002164	MGG_13884	9e-140	99.49	locus=scaffold_38:77807:78524:-	597	0	0	0	0	22.4427	0	{hypothetical protein MGG_13884 [Magnaporthe oryzae 70-15]}
Mo_GLEAN_10002166	MGG_07858	0	99.85	locus=scaffold_38:87000:101600:+	14352	0	0.0560874	0	0	0	0	{cyclic peptide synthetase [Magnaporthe oryzae 70-15]}
Mo_GLEAN_10002168	MGG_07856	0	92.1	locus=scaffold_38:104042:106763:+	1965	1.03782	0	0	0	0	0	{pisatin demethylase [Magnaporthe oryzae 70-15]}
Mo_GLEAN_10002170	MGG_07854	1e-163	100	locus=scaffold_38:110157:110843:+	687	0	0	0	0	448.559	529.054	{hypothetical protein MGG_07854 [Magnaporthe oryzae 70-15]}
Mo_GLEAN_10002173	MGG_07851	0	100	locus=scaffold_38:119240:120735:-	1191	44.9142	0	0	0	22.4992	61.0344	{hypothetical protein MGG_07851 [Magnaporthe oryzae 70-15]}
Mo_GLEAN_10002174	MGG_07850	0	100	locus=scaffold_38:122282:123139:+	735	1031.72	0	9.22675	0	136.717	1516.48	{hypothetical protein MGG_07850 [Magnaporthe oryzae 70-15]}
Mo_GLEAN_10002175	MGG_07849	0	100	locus=scaffold_38:123393:124262:+	870	17.4902	2.77575	11.6925	0	15.4003	55.7027	{hypothetical protein MGG_07849 [Magnaporthe oryzae 70-15]}
Mo_GLEAN_10002176	MGG_07848	0	99.93	locus=scaffold_38:124405:128853:-	4392	0.0714347	4.21545	8.49252	0	183.036	336.537	{multidrug resistance protein CDR1 [Magnaporthe oryzae 70-15]}
Mo_GLEAN_10002177	MGG_07847	3e-152	100	locus=scaffold_38:130422:131090:+	618	0	1.30254	0	0	21.68	156.833	{hypothetical protein MGG_07847 [Magnaporthe oryzae 70-15]}
Mo_GLEAN_10002178	MGG_07846	0	100	locus=scaffold_38:131160:132566:-	1407	0.445972	0	0	0	0	0	{endoglucanase family 5 glycoside hydrolase [Magnaporthe oryzae 70-15]}
Mo_GLEAN_10002179	MGG_07845	0	100	locus=scaffold_38:132939:134633:-	1695	1.38823	0.474907	4.00098	0	7.90458	0	{C6 zinc finger domain-containing protein [Magnaporthe oryzae 70-15]}
Mo_GLEAN_10002180	MGG_07844	0	100	locus=scaffold_38:134950:136537:+	1524	0.102933	0	0	0	0	0	{maltose permease [Magnaporthe oryzae 70-15]}
Mo_GLEAN_10002182	MGG_07843	0	100	locus=scaffold_38:141056:142750:+	1566	53.6926	52.1738	97.4377	0	42.7786	92.8378	{hypothetical protein MGG_07843 [Magnaporthe oryzae 70-15]}
Mo_GLEAN_10002183	MGG_07842	0	100	locus=scaffold_38:143763:145349:+	1587	225.866	6.59393	17.093	0	4.22126	30.5365	{hypothetical protein MGG_07842 [Magnaporthe oryzae 70-15]}
Mo_GLEAN_10002184	MGG_15256	0	100	locus=scaffold_38:146405:147370:-	966	3.08545	0	0	0	0	0	{ankyrin domain-containing protein [Magnaporthe oryzae 70-15]}
Mo_GLEAN_10002188	MGG_07833	0	100	locus=scaffold_38:153416:155512:-	2097	8.75243	6.14186	12.9359	0	9.58388	11.5549	{ferric reductase [Magnaporthe oryzae 70-15]}
Mo_GLEAN_10002189	MGG_07832	5e-156	100	locus=scaffold_38:157535:158210:+	621	10.6096	5.18497	5.46027	0	0	0	{high affinity copper transporter [Magnaporthe oryzae 70-15]}
Mo_GLEAN_10002190	MGG_07831	0	100	locus=scaffold_38:158780:159897:-	1029	1.82939	2.73798	6.59054	0	13.0207	0	{phytanoyl-CoA dioxygenase [Magnaporthe oryzae 70-15]}
Mo_GLEAN_10002191	MGG_07830	0	99.42	locus=scaffold_38:160177:161896:-	1173	1.06988	3.08811	2.89073	0	0	0	{hypothetical protein MGG_07830 [Magnaporthe oryzae 70-15]}
Mo_GLEAN_10002192	MGG_11079	0	100	locus=scaffold_38:162536:164850:+	2073	11.2753	40.5784	27.8071	113.118	6.46323	23.3774	{nonselective cation channel [Magnaporthe oryzae 70-15]}
Mo_GLEAN_10002193	MGG_11078	0	99.68	locus=scaffold_38:165865:169104:+	2880	6.37287	4.89129	12.9511	0	13.9565	33.6537	{glutamyl-tRNA(Gln) amidotransferase subunit A [Magnaporthe oryzae 70-15]}
Mo_GLEAN_10002194	MGG_13875	0	100	locus=scaffold_38:169292:170332:-	1041	30.1384	19.7182	81.432	0	51.4823	302.592	{hypothetical protein MGG_13875 [Magnaporthe oryzae 70-15]}
Mo_GLEAN_10002195	MGG_15255	3e-92	100	locus=scaffold_38:173108:173506:+	399	0	0	50.9899	0	0	0	{hypothetical protein MGG_15252 [Magnaporthe oryzae 70-15]}
Mo_GLEAN_10002196	MGG_07819	0	97.76	locus=scaffold_38:174458:177645:-	1899	1.32171	0	0	0	0	0	{hypothetical protein MGG_07819 [Magnaporthe oryzae 70-15]}
Mo_GLEAN_10002197	MGG_07817	0	95.67	locus=scaffold_38:178192:180089:-	1806	0.0868608	0	0	0	0	0	{hypothetical protein MGG_07817 [Magnaporthe oryzae 70-15]}
Mo_GLEAN_10002198	MGG_07816	1e-115	99.38	locus=scaffold_38:182453:182938:+	486	2.58223	0	0	0	27.5685	0	{hypothetical protein MGG_07816 [Magnaporthe oryzae 70-15]}
Mo_GLEAN_10002199	MGG_13871	1e-77	75.86	locus=scaffold_38:184199:184897:+	399	3.53843	0	0	0	0	0	{hypothetical protein MGG_13871 [Magnaporthe oryzae 70-15]}
Mo_GLEAN_10002204	MGG_08037	1e-12	89.13	locus=scaffold_38:207978:209726:-	486	0	2.48447	0	0	0	0	{hypothetical protein MGG_08037 [Magnaporthe oryzae 70-15]}
Mo_GLEAN_10002206	MGG_08662	9e-88	100	locus=scaffold_37:116:499:+	384	4.9022	0	17.6606	0	0	0	{hypothetical protein MGG_08662 [Magnaporthe oryzae 70-15]}
Mo_GLEAN_10002207	MGG_14270	0	100	locus=scaffold_37:3166:4263:+	1098	118.439	124.264	185.291	213.565	54.9109	0	{hypothetical protein MGG_14270 [Magnaporthe oryzae 70-15]}
Mo_GLEAN_10002208	MGG_08661	0	100	locus=scaffold_37:5161:6789:-	1359	88.6509	213.829	54.892	258.823	73.9419	196.128	{acyl-CoA dehydrogenase family member 11 [Magnaporthe oryzae 70-15]}
Mo_GLEAN_10002209	MGG_08660	0	96.25	locus=scaffold_37:7766:9511:+	1746	17.2504	2.30517	0	0	0	0	{hypothetical protein MGG_08660 [Magnaporthe oryzae 70-15]}
Mo_GLEAN_10002212	MGG_08657	1e-152	100	locus=scaffold_37:14013:14727:-	624	0.251395	0	0	0	257.659	1009.61	{hypothetical protein MGG_08657 [Magnaporthe oryzae 70-15]}
Mo_GLEAN_10002215	MGG_08656	0	100	locus=scaffold_37:17252:18862:+	1554	211.18	5.95696	10.91	0	0	31.1849	{hypothetical protein MGG_08656 [Magnaporthe oryzae 70-15]}
Mo_GLEAN_10002216	MGG_08655	0	100	locus=scaffold_37:20648:21921:-	1179	10.7774	0.682754	0	0	56.8205	143.863	{hypothetical protein MGG_08655 [Magnaporthe oryzae 70-15]}
Mo_GLEAN_10002217	MGG_08654	0	100	locus=scaffold_37:23964:25950:-	1866	18.8312	45.9426	14.5373	0	14.3604	0	{hypothetical protein MGG_08654 [Magnaporthe oryzae 70-15]}
Mo_GLEAN_10002218	MGG_08653	0	100	locus=scaffold_37:27716:29036:+	1263	0.869433	1.27469	5.36949	0	5.30415	0	{hypothetical protein MGG_08653 [Magnaporthe oryzae 70-15]}
Mo_GLEAN_10002219	MGG_08652	0	100	locus=scaffold_37:31588:32571:+	984	0.797106	0	0	0	13.6161	0	{initiation-specific alpha-1,6-mannosyltransferase [Magnaporthe oryzae 70-15]}
Mo_GLEAN_10002220	MGG_08651	0	95.14	locus=scaffold_37:32659:36918:-	3915	10.8988	13.1591	22.5189	0	0	0	{ankyrin repeat protein [Magnaporthe oryzae 70-15]}
Mo_GLEAN_10002221	MGG_08649	0	100	locus=scaffold_37:39066:40180:-	1047	403.788	114.172	239.658	0	217.546	462.859	{farnesyl pyrophosphate synthase [Magnaporthe oryzae 70-15]}
Mo_GLEAN_10002222	MGG_08648	0	98.28	locus=scaffold_37:40973:43233:+	2058	15.245	17.2102	24.7145	0	9.7655	11.7739	{anaphase-promoting complex subunit 8 [Magnaporthe oryzae 70-15]}
Mo_GLEAN_10002223	MGG_16543	1e-113	100	locus=scaffold_37:43396:43878:+	483	18.1879	16.666	56.1628	0	13.8698	0	{hypothetical protein MGG_16543 [Magnaporthe oryzae 70-15]}
Mo_GLEAN_10002224	MGG_14269	3e-37	100	locus=scaffold_37:45324:46263:-	840	27.2656	0	40.367	139.58	47.851	0	{hypothetical protein MGG_14269 [Magnaporthe oryzae 70-15]}
Mo_GLEAN_10002225	MGG_08647	3e-145	93.86	locus=scaffold_37:48474:49784:-	1224	0.256324	0	5.54057	0	0	0	{hypothetical protein MGG_08647 [Magnaporthe oryzae 70-15]}
Mo_GLEAN_10002226	MGG_08646	0	100	locus=scaffold_37:51564:53922:-	2163	20.1618	44.8444	12.5412	0	9.29145	0	{DNA replication licensing factor mcm5 [Magnaporthe oryzae 70-15]}
Mo_GLEAN_10002227	MGG_08645	0	100	locus=scaffold_37:54998:58602:+	3423	20.8519	68.9031	35.6617	0	19.5709	0	{hypothetical protein MGG_08645 [Magnaporthe oryzae 70-15]}
Mo_GLEAN_10002228	MGG_08644	4e-145	100	locus=scaffold_37:59108:59695:-	588	0.533573	1.36899	5.76672	0	0	0	{DNase1 protein [Magnaporthe oryzae 70-15]}
Mo_GLEAN_10002229	MGG_08643	0	99.88	locus=scaffold_37:61165:66204:-	5040	28.9775	8.1455	30.9481	46.5266	21.2671	19.2307	{PEK/GCN2 protein kinase [Magnaporthe oryzae 70-15]}
Mo_GLEAN_10002230	MGG_08642	0	100	locus=scaffold_37:67898:70246:+	2349	14.5584	11.8226	21.6528	0	11.4076	61.8919	{hypothetical protein MGG_08642 [Magnaporthe oryzae 70-15]}
Mo_GLEAN_10002231	MGG_14268	0	100	locus=scaffold_37:71029:72071:+	966	13.8033	7.49969	7.02035	0	0	0	{urease accessory protein UreF [Magnaporthe oryzae 70-15]}
Mo_GLEAN_10002232	MGG_08641	0	100	locus=scaffold_37:72184:73428:-	1185	28.0646	59.7781	48.6448	0	28.2664	40.8957	{pre-mRNA-splicing factor CWC2 [Magnaporthe oryzae 70-15]}
Mo_GLEAN_10002233	MGG_08640	0	100	locus=scaffold_37:73822:75336:+	1116	57.21	13.344	48.6141	0	72.0337	0	{GTP-binding protein 1 [Magnaporthe oryzae 70-15]}
Mo_GLEAN_10002234	MGG_08639	2e-81	100	locus=scaffold_37:75822:76307:-	348	62.6581	3.46969	0	0	0	0	{hypothetical protein MGG_08639 [Magnaporthe oryzae 70-15]}
Mo_GLEAN_10002235	MGG_08638	0	100	locus=scaffold_37:77576:80509:-	2676	12.2518	14.5893	36.7467	0	12.5171	72.4385	{ubiquitin C-terminal hydrolase [Magnaporthe oryzae 70-15]}
Mo_GLEAN_10002236	MGG_08637	0	100	locus=scaffold_37:82581:83771:-	1068	82.1073	90.0689	92.0731	219.564	81.5438	158.815	{mitochondrial import receptor subunit tom-40 [Magnaporthe oryzae 70-15]}
Mo_GLEAN_10002237	MGG_08636	0	100	locus=scaffold_37:85217:87296:+	1803	24.4485	41.2975	56.4198	130.058	26.0088	53.7564	{6-phosphofructo-2-kinase/fructose-2,6-bisphosphatase [Magnaporthe oryzae 70-15]}
Mo_GLEAN_10002238	MGG_16542	2e-37	96.83	locus=scaffold_37:87760:88171:-	189	29.0501	266.193	197.35	0	70.8903	0	{hypothetical protein MGG_16542, partial [Magnaporthe oryzae 70-15]}
Mo_GLEAN_10002239	MGG_14266	0	100	locus=scaffold_37:88445:89289:+	783	64.3109	267.808	203.536	449.222	102.669	185.676	{ubiquitin-conjugating enzyme [Magnaporthe oryzae 70-15]}
Mo_GLEAN_10002240	MGG_08633	2e-100	99.28	locus=scaffold_37:90291:90707:-	417	0	8.68669	0	0	0	0	{hypothetical protein MGG_08633 [Magnaporthe oryzae 70-15]}
Mo_GLEAN_10002241	MGG_08632	0	90.78	locus=scaffold_37:91912:94670:+	2418	18.6195	41.6133	51.8862	0	27.7053	20.0419	{hypothetical protein MGG_08632 [Magnaporthe oryzae 70-15]}
Mo_GLEAN_10002242	MGG_08631	0	100	locus=scaffold_37:95254:96502:+	948	43.8509	7.21753	46.4987	0	28.2664	51.1196	{methionine adenosyltransferase 2 subunit beta [Magnaporthe oryzae 70-15]}
Mo_GLEAN_10002243	MGG_08630	0	99.81	locus=scaffold_37:97721:100908:+	3114	0.957142	2.97274	2.1778	0	0	0	{hypothetical protein MGG_08630 [Magnaporthe oryzae 70-15]}
Mo_GLEAN_10002245	MGG_08628	1e-156	100	locus=scaffold_37:104107:104831:+	642	49.1137	18.8076	15.845	0	31.3044	0	{3'-5' exoribonuclease CSL4 [Magnaporthe oryzae 70-15]}
Mo_GLEAN_10002247	MGG_08627	0	100	locus=scaffold_37:107315:108271:+	957	17.8672	6.72909	17.7159	245.03	0	0	{hypothetical protein MGG_08627 [Magnaporthe oryzae 70-15]}
Mo_GLEAN_10002248	MGG_08626T1	0	99.8	locus=scaffold_37:108756:110306:-	1494	21.5251	33.1362	15.8874	0	17.9361	0	{tRNA pseudouridine synthase B, variant [Magnaporthe oryzae 70-15]}
Mo_GLEAN_10002249	MGG_08625	0	97.38	locus=scaffold_37:110874:112963:+	1905	17.3752	29.5788	28.4794	0	14.0664	0	{hypothetical protein MGG_08625 [Magnaporthe oryzae 70-15]}
Mo_GLEAN_10002250	MGG_08624	3e-167	100	locus=scaffold_37:113543:114287:+	666	296.311	463.521	1120.09	352.093	663.878	400.206	{C-8 sterol isomerase [Magnaporthe oryzae 70-15]}
Mo_GLEAN_10002251	MGG_08623	0	99.9	locus=scaffold_37:114639:117581:-	2943	113.002	24.0697	91.0213	79.6786	150.235	164.667	{neutral alpha-glucosidase AB [Magnaporthe oryzae 70-15]}
Mo_GLEAN_10002252	MGG_08622	2e-179	99.58	locus=scaffold_37:118323:119506:+	714	2280.34	36.6407	550.891	656.846	1125.91	2205.87	{nucleoside diphosphate kinase [Magnaporthe oryzae 70-15]}
Mo_GLEAN_10002253	MGG_08621	1e-141	100	locus=scaffold_37:119721:120344:-	624	8.54743	0	0	0	10.7358	0	{hypothetical protein MGG_08621 [Magnaporthe oryzae 70-15]}
Mo_GLEAN_10002254	MGG_08620	0	99.83	locus=scaffold_37:120733:122669:-	1803	3.82823	0	13.1646	0	7.4311	0	{peptide transporter PTR2-A [Magnaporthe oryzae 70-15]}
Mo_GLEAN_10002255	MGG_08619	0	99.71	locus=scaffold_37:124396:125424:-	1029	20.7331	1.56456	0	0	26.0413	0	{aryl-alcohol dehydrogenase [Magnaporthe oryzae 70-15]}
Mo_GLEAN_10002256	-	-	-	locus=scaffold_37:126243:127211:+	969	14.7319	17.8605	13.9972	0	82.9614	50.0117	{NAD-dependent epimerase/dehydratase [Verticillium albo-atrum VaMs.102]}
Mo_GLEAN_10002257	MGG_08618	0	100	locus=scaffold_37:127281:129965:-	2421	4.27652	8.31234	2.80118	0	11.0684	0	{hypothetical protein MGG_08618 [Magnaporthe oryzae 70-15]}
Mo_GLEAN_10002258	MGG_08617	0	100	locus=scaffold_37:130708:132515:-	1656	1.13674	1.21523	8.19041	0	16.1815	29.2641	{H(+)/hexose cotransporter 1 [Magnaporthe oryzae 70-15]}
Mo_GLEAN_10002259	MGG_08616	0	100	locus=scaffold_37:133567:134757:+	1191	9.21993	0	5.69409	0	44.9984	0	{glycosyl hydrolase [Magnaporthe oryzae 70-15]}
Mo_GLEAN_10002260	MGG_08615	0	100	locus=scaffold_37:134891:135952:-	990	5.38747	0	0	0	33.834	0	{dihydrodipicolinate synthase [Magnaporthe oryzae 70-15]}
Mo_GLEAN_10002261	MGG_14264	0	99.8	locus=scaffold_37:136647:138300:-	1530	6.86949	13.4161	33.2434	0	48.1637	0	{cytochrome b2 [Magnaporthe oryzae 70-15]}
Mo_GLEAN_10002262	MGG_08614	0	100	locus=scaffold_37:139202:140451:+	1200	4.96757	0.670806	11.3028	0	0	0	{hypothetical protein MGG_08614 [Magnaporthe oryzae 70-15]}
Mo_GLEAN_10002263	MGG_08613	0	100	locus=scaffold_37:141002:143253:+	2202	51.3641	10.0529	23.0983	0	27.3807	0	{polymerase 2 ADP-ribosyltransferase 2 [Magnaporthe oryzae 70-15]}
Mo_GLEAN_10002264	MGG_08612	0	99.68	locus=scaffold_37:143604:145517:-	1851	1.27124	1.30465	0	0	0	0	{hypothetical protein MGG_08612 [Magnaporthe oryzae 70-15]}
Mo_GLEAN_10002265	MGG_08611	0	99.62	locus=scaffold_37:146249:147910:-	1581	32.9418	22.6572	19.3026	148.32	38.1355	30.6523	{hypothetical protein MGG_08611 [Magnaporthe oryzae 70-15]}
Mo_GLEAN_10002266	MGG_08610	9e-165	100	locus=scaffold_37:149209:149871:+	663	0	8.4989	10.2287	0	30.3128	0	{hypothetical protein MGG_08610 [Magnaporthe oryzae 70-15]}
Mo_GLEAN_10002267	MGG_08609	3e-140	100	locus=scaffold_37:150139:150705:-	567	0	0	0	0	11.8151	0	{hypothetical protein MGG_08609 [Magnaporthe oryzae 70-15]}
Mo_GLEAN_10002268	MGG_16540	2e-50	100	locus=scaffold_37:153768:154043:-	216	0.726253	0	0	0	0	0	{hypothetical protein MGG_16540 [Magnaporthe oryzae 70-15]}
Mo_GLEAN_10002270	MGG_16539	0	100	locus=scaffold_37:157507:158313:-	807	0	42.8917	214.29	0	16.6026	0	{hypothetical protein MGG_16539 [Magnaporthe oryzae 70-15]}
Mo_GLEAN_10002271	MGG_16538	0	92.54	locus=scaffold_37:158932:160604:-	1416	0.443137	307.263	4312.77	248.405	340.634	0	{hypothetical protein MGG_16538 [Magnaporthe oryzae 70-15]}
Mo_GLEAN_10002272	MGG_16537	3e-83	100	locus=scaffold_37:162139:162663:+	345	0	0	9.82849	0	0	0	{hypothetical protein MGG_16537 [Magnaporthe oryzae 70-15]}
Mo_GLEAN_10002276	-	-	-	locus=scaffold_37:197427:198419:+	993	3.15953	47.4225	0	0	0	0	{hypothetical protein GLRG_10818 [Glomerella graminicola M1.001]}
Mo_GLEAN_10002277	-	-	-	locus=scaffold_37:199392:201145:-	1434	11.5957	0	0	0	37.3731	67.5891	{hypothetical protein MGG_02160 [Magnaporthe oryzae 70-15]}
Mo_GLEAN_10002278	-	-	-	locus=scaffold_37:204108:204975:+	792	40.6041	0	0	0	59.2095	183.566	{hypothetical protein GLRG_09254 [Glomerella graminicola M1.001]}
Mo_GLEAN_10002282	MGG_16327	4e-114	99.53	locus=scaffold_36:7279:7923:+	645	0	4.36804	0	545.335	31.1588	75.1339	{hypothetical protein MGG_16327, partial [Magnaporthe oryzae 70-15]}
Mo_GLEAN_10002283	MGG_16552	7e-133	100	locus=scaffold_36:8021:9439:+	1419	2.98485	17.302	0	1239.4	453.218	512.276	{hypothetical protein MGG_16552 [Magnaporthe oryzae 70-15]}
Mo_GLEAN_10002284	MGG_13016	0	98.89	locus=scaffold_36:11172:12944:+	1350	0.232401	0.298136	0	0	0	0	{hypothetical protein MGG_13016 [Magnaporthe oryzae 70-15]}
Mo_GLEAN_10002285	MGG_16329	2e-70	100	locus=scaffold_36:14032:14732:+	297	0	2.71033	0	789.542	22.556	0	{hypothetical protein MGG_16329 [Magnaporthe oryzae 70-15]}
Mo_GLEAN_10002286	MGG_05335	9e-78	100	locus=scaffold_36:16546:16978:-	348	72.1244	49.7322	38.9751	0	134.753	278.514	{hypothetical protein MGG_05335 [Magnaporthe oryzae 70-15]}
Mo_GLEAN_10002287	MGG_05336	0	100	locus=scaffold_36:17556:19252:-	1407	44.7087	139.31	122.909	0	47.6129	0	{hypothetical protein MGG_05336 [Magnaporthe oryzae 70-15]}
Mo_GLEAN_10002288	MGG_05337	0	100	locus=scaffold_36:20846:22413:-	1494	2.20501	0.5388	0	0	0	0	{glucooligosaccharide oxidase [Magnaporthe oryzae 70-15]}
Mo_GLEAN_10002289	MGG_05338	0	100	locus=scaffold_36:24137:25427:+	1176	1.60072	1.71124	0	199.4	11.3931	0	{hypothetical protein MGG_05338 [Magnaporthe oryzae 70-15]}
Mo_GLEAN_10002290	MGG_05339	0	100	locus=scaffold_36:26050:27030:-	981	21.108	11.4878	3.4565	0	34.1444	49.4	{hypothetical protein MGG_05339 [Magnaporthe oryzae 70-15]}
Mo_GLEAN_10002291	MGG_13017	0	100	locus=scaffold_36:28029:28853:+	825	19.9653	14.6358	8.2202	0	16.2403	29.3705	{hypothetical protein MGG_13017 [Magnaporthe oryzae 70-15]}
Mo_GLEAN_10002292	MGG_05340	0	100	locus=scaffold_36:29132:31320:-	2082	39.9334	11.5989	13.0291	0	16.0882	0	{hypothetical protein MGG_05340 [Magnaporthe oryzae 70-15]}
Mo_GLEAN_10002293	MGG_05341	0	100	locus=scaffold_36:33107:36400:+	3054	23.885	35.0559	45.522	76.7826	21.9356	31.7363	{hypothetical protein MGG_05341 [Magnaporthe oryzae 70-15]}
Mo_GLEAN_10002294	MGG_05342	0	100	locus=scaffold_36:37082:38116:+	957	93.4339	351.174	240.937	367.546	133.003	151.916	{ribonuclease Trv [Magnaporthe oryzae 70-15]}
Mo_GLEAN_10002295	MGG_05343	0	100	locus=scaffold_36:42828:45318:+	2262	98.963	417.074	262.332	207.333	130.31	42.8482	{C6 zinc finger protein [Magnaporthe oryzae 70-15]}
Mo_GLEAN_10002296	MGG_05344	4e-98	100	locus=scaffold_36:46569:47058:-	414	3460.62	1009.13	3300.74	3398.46	5598.79	1053.51	{SnodProt1 [Magnaporthe oryzae 70-15]}
Mo_GLEAN_10002297	MGG_05345	0	100	locus=scaffold_36:50833:53271:-	1956	137.542	104.53	95.3454	239.769	106.172	161.042	{dihydroxy-acid dehydratase [Magnaporthe oryzae 70-15]}
Mo_GLEAN_10002298	MGG_05346	0	100	locus=scaffold_36:53811:54878:+	1068	188.597	29.018	101.598	329.346	94.089	68.0637	{oxidoreductase domain-containing protein [Magnaporthe oryzae 70-15]}
Mo_GLEAN_10002299	MGG_16331	0	100	locus=scaffold_36:57603:58445:+	843	8.0017	0	0	0	0	0	{hypothetical protein MGG_16331 [Magnaporthe oryzae 70-15]}
Mo_GLEAN_10002300	MGG_05348	0	100	locus=scaffold_36:59008:59925:-	918	0.683532	3.94592	7.38743	0	0	0	{isochorismatase [Magnaporthe oryzae 70-15]}
Mo_GLEAN_10002301	MGG_05349	0	100	locus=scaffold_36:60309:61383:-	972	18.237	104.348	52.3276	241.249	27.5685	24.9287	{hypothetical protein MGG_05349 [Magnaporthe oryzae 70-15]}
Mo_GLEAN_10002302	MGG_05350	0	99.84	locus=scaffold_36:62372:65863:+	2934	8.6081	9.32818	17.3355	0	6.84983	0	{carboxy-terminal kinesin 2 [Magnaporthe oryzae 70-15]}
Mo_GLEAN_10002303	MGG_13019	1e-164	100	locus=scaffold_36:70074:70955:+	690	1.36409	0	0	0	9.70889	0	{hypothetical protein MGG_13019 [Magnaporthe oryzae 70-15]}
Mo_GLEAN_10002304	MGG_05351	0	92.73	locus=scaffold_36:71353:72879:-	1365	0.689541	1780.07	375.103	171.791	78.5247	0	{chitin binding protein 1 [Magnaporthe oryzae]}
Mo_GLEAN_10002305	MGG_16332	2e-32	94.44	locus=scaffold_36:73146:73307:+	162	0	19.8757	20.9311	0	0	0	{hypothetical protein MGG_16332 [Magnaporthe oryzae 70-15]}
Mo_GLEAN_10002306	MGG_05352	0	100	locus=scaffold_36:75081:76673:-	1215	0.129112	1762.65	452.111	385.998	143.356	0	{hypothetical protein MGG_05352 [Magnaporthe oryzae 70-15]}
Mo_GLEAN_10002309	MGG_16333	1e-159	98.98	locus=scaffold_36:87279:88762:-	1410	44.1685	21.6941	14.4291	0	19.0046	0	{hypothetical protein MGG_16333 [Magnaporthe oryzae 70-15]}
Mo_GLEAN_10002310	MGG_16334	0	100	locus=scaffold_36:89743:93030:-	3288	59.4467	337.974	140.253	71.3182	52.9737	81.0637	{hypothetical protein MGG_16334 [Magnaporthe oryzae 70-15]}
Mo_GLEAN_10002311	MGG_16335	2e-53	100	locus=scaffold_36:95910:96140:-	231	1.35819	19.1659	0	0	0	0	{hypothetical protein MGG_16335 [Magnaporthe oryzae 70-15]}
Mo_GLEAN_10002312	MGG_05357	0	99.6	locus=scaffold_36:98633:99936:-	801	9.20464	2.00991	16.933	0	16.7269	30.2505	{hypothetical protein MGG_05357 [Magnaporthe oryzae 70-15]}
Mo_GLEAN_10002313	MGG_05358	2e-61	100	locus=scaffold_36:100348:100807:+	267	11.7506	21.104	114.298	0	25.0904	0	{LYR family protein [Magnaporthe oryzae 70-15]}
Mo_GLEAN_10002314	MGG_05359	0	100	locus=scaffold_36:101540:103981:-	2442	90.0625	242.776	161.071	192.051	172.828	39.6899	{SAM binding domain-containing protein containing protein [Magnaporthe oryzae 70-15]}
Mo_GLEAN_10002315	MGG_16336	4e-92	100	locus=scaffold_36:105371:105936:-	372	0	36.7861	9.11514	0	18.0084	0	{hypothetical protein MGG_16336 [Magnaporthe oryzae 70-15]}
Mo_GLEAN_10002317	MGG_13020	0	100	locus=scaffold_36:109426:111795:-	2283	38.0667	61.351	35.6461	0	58.6871	21.227	{glucose-repressible alcohol dehydrogenase transcriptional effector [Magnaporthe oryzae 70-15]}
Mo_GLEAN_10002319	MGG_13021	0	99.87	locus=scaffold_36:113414:115804:-	2391	3.80531	0.673331	2.83633	0	0	0	{hypothetical protein MGG_13021 [Magnaporthe oryzae 70-15]}
Mo_GLEAN_10002320	MGG_05363	0	100	locus=scaffold_36:117884:121054:+	2346	1.47108	0	0	0	0	0	{sugar transporter [Magnaporthe oryzae 70-15]}
Mo_GLEAN_10002321	MGG_16339	1e-62	100	locus=scaffold_36:121531:121803:-	273	3.4477	0	0	0	0	0	{hypothetical protein MGG_16339 [Magnaporthe oryzae 70-15]}
Mo_GLEAN_10002322	MGG_05364	0	100	locus=scaffold_36:122979:123950:-	972	542.914	4.96893	13.954	120.625	13.7842	199.429	{endoglucanase-4 [Magnaporthe oryzae 70-15]}
Mo_GLEAN_10002323	MGG_16340	0	100	locus=scaffold_36:124532:127415:-	780	2.21228	0.516004	0	0	0	0	{hypothetical protein MGG_16340 [Magnaporthe oryzae 70-15]}
Mo_GLEAN_10002324	MGG_05366	0	100	locus=scaffold_36:129593:131488:+	1896	3.72319	8.70349	96.5743	0	14.1332	0	{feruloyl esterase B [Magnaporthe oryzae 70-15]}
Mo_GLEAN_10002325	MGG_13023	0	100	locus=scaffold_36:131998:133212:-	1215	28.7919	31.8012	33.4897	0	22.0548	0	{replication factor C subunit 3 [Magnaporthe oryzae 70-15]}
Mo_GLEAN_10002326	MGG_05367	0	99.65	locus=scaffold_36:134997:135851:+	855	20.1822	14.1222	67.42	0	86.1877	0	{glutathione transferase omega-1 [Magnaporthe oryzae 70-15]}
Mo_GLEAN_10002327	MGG_05368	0	100	locus=scaffold_36:139260:142205:+	2946	4.63263	1.91268	14.9629	0	13.6439	0	{hypothetical protein MGG_05368 [Magnaporthe oryzae 70-15]}
Mo_GLEAN_10002328	MGG_05369	0	100	locus=scaffold_36:143093:144808:+	1716	13.8953	21.8129	35.5682	0	39.0392	0	{hypothetical protein MGG_05369 [Magnaporthe oryzae 70-15]}
Mo_GLEAN_10002329	MGG_13024	1e-75	99.07	locus=scaffold_36:145239:145559:+	321	71.8379	189.33	264.083	730.511	83.4783	0	{hypothetical protein MGG_13024 [Magnaporthe oryzae 70-15]}
Mo_GLEAN_10002330	MGG_05370	0	100	locus=scaffold_36:145845:146960:+	1116	52.0091	136.325	121.535	0	72.0337	0	{transcription initiation factor IIB [Magnaporthe oryzae 70-15]}
Mo_GLEAN_10002331	MGG_05371	0	100	locus=scaffold_36:147960:149931:+	1710	12.9349	0.470741	9.91471	68.5655	0	28.34	{hypothetical protein MGG_05371 [Magnaporthe oryzae 70-15]}
Mo_GLEAN_10002332	MGG_15179	3e-79	100	locus=scaffold_36:150815:151271:-	336	1.40063	0	0	0	0	72.1151	{hypothetical protein MGG_15179 [Magnaporthe oryzae 70-15]}
Mo_GLEAN_10002333	MGG_13025	0	100	locus=scaffold_36:151993:154224:+	1350	37.8813	0.894408	5.02345	0	29.7739	35.8973	{hypothetical protein MGG_13025 [Magnaporthe oryzae 70-15]}
Mo_GLEAN_10002334	MGG_13026	0	100	locus=scaffold_36:155220:155957:+	738	112.233	0	27.5677	0	0	65.6658	{hypothetical protein MGG_13026 [Magnaporthe oryzae 70-15]}
Mo_GLEAN_10002335	MGG_05375	0	100	locus=scaffold_36:157288:158031:+	744	31.4163	41.1139	22.7878	0	36.0169	65.1362	{splicing factor 3a subunit 2 [Magnaporthe oryzae 70-15]}
Mo_GLEAN_10002337	MGG_05376	0	100	locus=scaffold_36:161366:163628:-	1959	77.3542	116.081	135.01	119.701	129.947	24.7378	{AGC/NDR protein kinase [Magnaporthe oryzae 70-15]}
Mo_GLEAN_10002338	MGG_13028	0	100	locus=scaffold_36:165471:166833:+	1278	31.6687	61.0969	5.30646	0	68.1446	0	{mitochondrial import inner membrane translocase subunit tim-54 [Magnaporthe oryzae 70-15]}
Mo_GLEAN_10002339	MGG_13029	0	100	locus=scaffold_36:167054:167961:-	774	21.8889	5.20005	8.76184	0	8.65521	0	{hypothetical protein MGG_13029 [Magnaporthe oryzae 70-15]}
Mo_GLEAN_10002340	MGG_16341	0	100	locus=scaffold_36:170429:171505:-	1077	119.728	227.962	248.724	0	205.266	22.4983	{hypothetical protein MGG_16341 [Magnaporthe oryzae 70-15]}
Mo_GLEAN_10002341	MGG_05378	0	85.71	locus=scaffold_36:181045:182907:-	1494	23.8351	56.3046	38.5837	0	31.3882	0	{chromatin structure-remodeling complex protein RSC7 [Magnaporthe oryzae 70-15]}
Mo_GLEAN_10002342	MGG_05379	0	100	locus=scaffold_36:183845:186306:+	2244	52.43	109.23	96.7082	104.498	50.751	21.596	{vacuolar protein sorting-associated protein 9 [Magnaporthe oryzae 70-15]}
Mo_GLEAN_10002343	MGG_16342	1e-73	100	locus=scaffold_36:188279:188673:+	324	0	3.7267	31.3966	0	20.6763	0	{hypothetical protein MGG_16342 [Magnaporthe oryzae 70-15]}
Mo_GLEAN_10002344	MGG_05381	0	100	locus=scaffold_36:188591:190604:-	1485	4.64802	2.16826	52.5179	78.9542	22.556	0	{beta-1,6-galactanase [Magnaporthe oryzae 70-15]}
Mo_GLEAN_10002345	MGG_13031	0	100	locus=scaffold_36:191593:194197:-	2451	22.849	6.07584	17.9848	95.6728	10.9329	9.88604	{hypothetical protein MGG_13031 [Magnaporthe oryzae 70-15]}
Mo_GLEAN_10002346	MGG_13032	0	100	locus=scaffold_36:194893:196594:-	1347	52.1737	2.3904	20.1386	0	49.7337	71.9545	{formyl-coenzyme A transferase [Magnaporthe oryzae 70-15]}
Mo_GLEAN_10002347	MGG_13033	4e-102	98.63	locus=scaffold_36:197520:198339:-	594	25.6169	3.38791	17.1254	0	11.278	0	{hypothetical protein MGG_13033 [Magnaporthe oryzae 70-15]}
Mo_GLEAN_10002348	MGG_05383	4e-180	100	locus=scaffold_36:199841:200645:-	720	0.217876	0	32.9664	0	18.6087	0	{HHE domain-containing protein [Magnaporthe oryzae 70-15]}
Mo_GLEAN_10002349	MGG_05384	0	99.93	locus=scaffold_36:202822:207186:-	4206	9.5107	1.05262	0	0	3.18551	0	{ankyrin repeat domain-containing protein 29 [Magnaporthe oryzae 70-15]}
Mo_GLEAN_10002350	MGG_13035	1e-165	100	locus=scaffold_36:207987:208640:-	654	45.3341	6.15418	15.5543	0	0	0	{hypothetical protein MGG_13035 [Magnaporthe oryzae 70-15]}
Mo_GLEAN_10002351	MGG_13036	0	100	locus=scaffold_36:209371:210246:-	876	0.89538	0	0	0	0	0	{hypothetical protein MGG_13036 [Magnaporthe oryzae 70-15]}
Mo_GLEAN_10002356	MGG_14290	2e-49	100	locus=scaffold_35:25053:25336:-	219	0	3.67565	0	0	0	0	{hypothetical protein MGG_14290 [Magnaporthe oryzae 70-15]}
Mo_GLEAN_10002357	MGG_10879	0	99.36	locus=scaffold_35:27753:31349:+	3252	11.5289	350.255	118.867	72.1077	100.94	201.177	{Pmc2 [Magnaporthe oryzae]}
Mo_GLEAN_10002358	MGG_10878	0	100	locus=scaffold_35:31666:33648:-	1836	0	16.6605	1350.05	255.44	401.364	0	{galactose oxidase [Magnaporthe oryzae 70-15]}
Mo_GLEAN_10002359	MGG_10877	0	100	locus=scaffold_35:34552:35356:+	732	0.428608	4.39873	662.416	0	173.885	0	{hypothetical protein MGG_10877 [Magnaporthe oryzae 70-15]}
Mo_GLEAN_10002360	MGG_10876	0	99.87	locus=scaffold_35:35954:38347:-	2322	12.6334	0.34667	10.2221	0	0	41.741	{hypothetical protein MGG_10876 [Magnaporthe oryzae 70-15]}
Mo_GLEAN_10002365	-	-	-	locus=scaffold_35:75210:75497:+	288	5.99158	4.19254	0	0	0	0	{polyprotein [Verticillium dahliae VdLs.17]}
Mo_GLEAN_10002366	-	-	-	locus=scaffold_35:75697:76280:-	453	4.8481	0	0	0	29.5768	0	{hypothetical protein, variant [Magnaporthe oryzae 70-15]}
Mo_GLEAN_10002367	MGG_18134	0	100	locus=scaffold_35:79913:82150:-	2043	29.7924	4.53114	187.55	114.779	39.3488	0	{hypothetical protein MYCTH_2310682 [Myceliophthora thermophila ATCC 42464]}
Mo_GLEAN_10002368	MGG_10171	0	99.75	locus=scaffold_35:83390:84665:-	1206	82.2075	294.687	323.338	0	227.748	120.551	{RecName: Full=Leucine aminopeptidase 1; AltName: Full=Leucyl aminopeptidase 1; Short=LAP1; Flags: Precursor}
Mo_GLEAN_10002369	MGG_10170	0	99.63	locus=scaffold_35:85739:86542:+	804	3.51203	7.50902	25.3047	0	0	0	{hypothetical protein VDAG_00490 [Verticillium dahliae VdLs.17]}
Mo_GLEAN_10002370	MGG_18135	0	100	locus=scaffold_35:86809:88298:-	1401	48.2592	69.2352	26.6232	0	0	0	{AFG1-like ATPase [Glomerella graminicola M1.001]}
Mo_GLEAN_10002371	MGG_12247	1e-160	100	locus=scaffold_35:89382:90207:-	663	2.12946	3.03532	690.441	0	272.815	182.735	{extracellular serine-rich protein [Metarhizium acridum CQMa 102]}
Mo_GLEAN_10002372	MGG_18136	0	100	locus=scaffold_35:92275:93579:-	1212	0.776587	0.996246	22.3817	0	11.0547	0	{hypothetical protein CH063_07194 [Colletotrichum higginsianum]}
Mo_GLEAN_10002373	MGG_18137	0	100	locus=scaffold_35:96245:99004:-	2517	1.12184	0	0	0	2.66156	0	{beta-glucosidase [Exophiala dermatitidis NIH/UT8656]}
Mo_GLEAN_10002374	-	-	-	locus=scaffold_35:99840:100842:+	903	8.33863	4.45718	3.75507	0	14.8375	0	{hypothetical protein SMAC_07208 [Sordaria macrospora k-hell]}
Mo_GLEAN_10002375	-	-	-	locus=scaffold_35:101494:101849:+	240	3.26814	23.4782	0	0	0	0	{hypothetical protein CMQ_2398 [Grosmannia clavigera kw1407]}
Mo_GLEAN_10002376	-	-	-	locus=scaffold_35:102301:103446:+	978	28.0699	0	0	0	13.6997	74.3272	{hypothetical protein SMAC_07206 [Sordaria macrospora k-hell]}
Mo_GLEAN_10002377	-	-	-	locus=scaffold_35:104578:106437:-	1545	1.11688	1.04203	0	0	0	0	{C6 transcription factor [Aspergillus kawachii IFO 4308]}
Mo_GLEAN_10002381	MGG_10144	0	99.64	locus=scaffold_35:112989:113825:+	837	0	0	0	0	0	28.9494	{hypothetical protein MGG_10144 [Magnaporthe oryzae 70-15]}
Mo_GLEAN_10002382	MGG_17606	0	99.59	locus=scaffold_35:115362:116196:+	738	0.850247	1.09074	0	0	0	0	{hypothetical protein MGG_17606 [Magnaporthe oryzae 70-15]}
Mo_GLEAN_10002383	MGG_14970	0	100	locus=scaffold_35:116285:117340:-	849	22.7268	22.2812	19.9696	0	0	0	{carnitinyl-CoA dehydratase [Magnaporthe oryzae 70-15]}
Mo_GLEAN_10002384	MGG_14969	0	100	locus=scaffold_35:117878:120505:-	2460	30.864	103.402	35.838	0	49.0181	29.5496	{hypothetical protein MGG_14969 [Magnaporthe oryzae 70-15]}
Mo_GLEAN_10002385	MGG_10140	0	100	locus=scaffold_35:121114:121887:+	774	218.281	305.243	170.856	0	190.415	156.529	{hypothetical protein MGG_10140 [Magnaporthe oryzae 70-15]}
Mo_GLEAN_10002386	MGG_12243	0	100	locus=scaffold_35:122289:124765:-	2406	14.8003	10.8734	22.5492	0	11.1374	20.1419	{hypothetical protein MGG_12243 [Magnaporthe oryzae 70-15]}
Mo_GLEAN_10002387	MGG_17607	6e-148	99.49	locus=scaffold_35:125588:126178:-	591	0.265432	0	0	0	22.6705	0	{hypothetical protein MGG_17607 [Magnaporthe oryzae 70-15]}
Mo_GLEAN_10002388	MGG_17608	2e-81	100	locus=scaffold_35:126585:127207:+	342	2.29343	0	0	0	0	0	{hypothetical protein MGG_17608 [Magnaporthe oryzae 70-15]}
Mo_GLEAN_10002391	MGG_10131	0	100	locus=scaffold_35:138303:140709:+	2223	61.2522	82.3797	85.419	0	36.1627	43.6	{MFS transporter [Magnaporthe oryzae 70-15]}
Mo_GLEAN_10002394	-	-	-	locus=scaffold_35:142961:147802:-	4842	22.9053	4.73803	3.50148	48.4292	13.8355	10.0085	{tyrocidine synthetase 1 [Magnaporthe oryzae 70-15]}
Mo_GLEAN_10002395	MGG_14967	0	99.98	locus=scaffold_35:148379:160720:-	12342	0	0.0326109	0	0	0	0	{tyrocidine synthetase 1 [Magnaporthe oryzae 70-15]}
Mo_GLEAN_10002398	MGG_11025	0	98.21	locus=scaffold_35:170542:175247:+	4116	0	0	1.64763	0	0	0	{spermidine/putrescine import ATP-binding protein potA [Magnaporthe oryzae 70-15]}
Mo_GLEAN_10002399	MGG_14966	0	100	locus=scaffold_35:181001:182580:-	1182	24.9506	0.681021	0	0	0	0	{hypothetical protein MGG_14966 [Magnaporthe oryzae 70-15]}
Mo_GLEAN_10002400	MGG_10357	0	100	locus=scaffold_35:184531:186304:-	1701	161.943	9.46463	63.7899	275.713	86.6437	185.184	{prolyl-tRNA synthetase [Magnaporthe oryzae 70-15]}
Mo_GLEAN_10002401	MGG_10358	0	100	locus=scaffold_35:186918:188761:+	1701	234.43	52.5287	81.7308	137.857	157.534	170.94	{T-complex protein 1 subunit alpha [Magnaporthe oryzae 70-15]}
Mo_GLEAN_10002402	MGG_10359	0	100	locus=scaffold_35:190080:191327:+	1248	4.39941	20.9627	135.851	187.896	91.2542	0	{hypothetical protein MGG_10359 [Magnaporthe oryzae 70-15]}
Mo_GLEAN_10002403	MGG_10360	0	100	locus=scaffold_35:191992:192714:+	723	8.89584	0.556685	14.0698	0	0	0	{haloacid dehalogenase [Magnaporthe oryzae 70-15]}
Mo_GLEAN_10002404	MGG_10361	0	100	locus=scaffold_35:193345:194136:+	792	0	3.5573	4.28135	0	16.917	0	{hypothetical protein MGG_10361 [Magnaporthe oryzae 70-15]}
Mo_GLEAN_10002406	MGG_10363	0	100	locus=scaffold_35:198071:199671:+	1455	0	0	0	0	9.20843	0	{hypothetical protein MGG_10363 [Magnaporthe oryzae 70-15]}
Mo_GLEAN_10002407	-	-	-	locus=scaffold_35:201755:202972:+	1002	20.9787	2.41008	3.38406	0	0	0	{hypothetical protein MGG_17307 [Magnaporthe oryzae 70-15]}
Mo_GLEAN_10002408	-	-	-	locus=scaffold_35:206461:206949:+	489	5.45358	0	13.8684	0	0	0	{polyprotein [Verticillium dahliae VdLs.17]}
Mo_GLEAN_10002409	-	-	-	locus=scaffold_35:206701:207318:-	561	5.31291	0.717439	6.04426	0	11.9414	86.3839	{hypothetical protein MGG_17842 [Magnaporthe oryzae 70-15]}
Mo_GLEAN_10002411	MGG_10368	0	99.67	locus=scaffold_35:210341:211329:+	903	0.521165	0.445718	0	0	0	0	{cytochrome c peroxidase [Magnaporthe oryzae 70-15]}
Mo_GLEAN_10002414	MGG_14513	0	100	locus=scaffold_34:1532:3009:+	1389	50.1444	16.8064	29.2944	0	178.451	296.56	{hypothetical protein MGG_14513 [Magnaporthe oryzae 70-15]}
Mo_GLEAN_10002415	MGG_17270	6e-83	100	locus=scaffold_34:3083:3651:-	342	1.83474	0	0	0	0	0	{hypothetical protein MGG_17270 [Magnaporthe oryzae 70-15]}
Mo_GLEAN_10002416	MGG_14823	0	99.86	locus=scaffold_34:4121:6561:+	2175	12.8381	0.925249	15.59	0	18.4804	33.4216	{hypothetical protein MGG_14823 [Magnaporthe oryzae 70-15]}
Mo_GLEAN_10002417	MGG_13645	1e-145	100	locus=scaffold_34:7029:8487:-	714	3387	829.206	883.326	492.635	2223.66	3563.33	{50S ribosomal protein L13e [Magnaporthe oryzae 70-15]}
Mo_GLEAN_10002418	MGG_13646	0	100	locus=scaffold_34:9103:10216:+	1026	69.7202	75.3185	56.1834	228.552	91.4112	94.4666	{hypothetical protein MGG_13646 [Magnaporthe oryzae 70-15]}
Mo_GLEAN_10002419	MGG_09767	0	100	locus=scaffold_34:11365:12559:-	1035	42.7415	227.102	239.16	679.693	90.6163	46.8226	{hypothetical protein MGG_09767 [Magnaporthe oryzae 70-15]}
Mo_GLEAN_10002420	MGG_09766	0	100	locus=scaffold_34:15854:17201:+	1152	210.114	17.1195	47.0949	101.777	63.9674	42.0671	{3-deoxy-7-phosphoheptulonate synthase [Magnaporthe oryzae 70-15]}
Mo_GLEAN_10002421	MGG_09765	3e-159	100	locus=scaffold_34:18056:18791:-	654	28.064	62.1572	31.1085	179.277	30.73	0	{hypothetical protein MGG_09765 [Magnaporthe oryzae 70-15]}
Mo_GLEAN_10002422	MGG_09764	0	100	locus=scaffold_34:19144:20372:+	1146	61.3246	62.1637	50.3003	0	81.8393	42.2874	{hypothetical protein MGG_09764 [Magnaporthe oryzae 70-15]}
Mo_GLEAN_10002423	MGG_13647	0	100	locus=scaffold_34:21646:22914:-	1269	17.1828	6.97765	8.01615	0	0	0	{3-ketoacyl-CoA thiolase A [Magnaporthe oryzae 70-15]}
Mo_GLEAN_10002424	MGG_09763	3e-157	97.58	locus=scaffold_34:25853:27094:+	972	0.645558	0	20.9311	482.498	117.166	124.643	{hypothetical protein MGG_09763 [Magnaporthe oryzae 70-15]}
Mo_GLEAN_10002426	MGG_09761	2e-65	100	locus=scaffold_34:35762:36049:+	288	3128.7	4245.64	2366.52	2035.54	628.044	673.074	{hypothetical protein MGG_09761 [Magnaporthe oryzae 70-15]}
Mo_GLEAN_10002427	MGG_09760	0	100	locus=scaffold_34:38070:39248:-	1179	127.599	14.6792	0	0	0	0	{hypothetical protein MGG_09760 [Magnaporthe oryzae 70-15]}
Mo_GLEAN_10002428	MGG_09759	3e-58	98.91	locus=scaffold_34:40524:40943:+	342	9.17372	1.17685	0	0	0	0	{hypothetical protein MGG_09759 [Magnaporthe oryzae 70-15]}
Mo_GLEAN_10002429	MGG_17271	0	99.7	locus=scaffold_34:41191:42213:-	1023	0.306687	0	0	0	0	0	{hypothetical protein MGG_17271 [Magnaporthe oryzae 70-15]}
Mo_GLEAN_10002430	MGG_09758	0	100	locus=scaffold_34:42888:44710:-	1644	6.01146	2.20338	8.2502	0	16.2996	0	{allantoate permease [Magnaporthe oryzae 70-15]}
Mo_GLEAN_10002431	MGG_09757	0	100	locus=scaffold_34:45981:48560:+	2580	11.1269	3.12003	10.5142	0	2.59656	0	{neutral alpha-glucosidase ab [Magnaporthe oryzae 70-15]}
Mo_GLEAN_10002432	MGG_09756	0	100	locus=scaffold_34:49571:50602:-	1032	19.3048	8.97008	26.2855	0	12.9828	0	{hypothetical protein MGG_09756 [Magnaporthe oryzae 70-15]}
Mo_GLEAN_10002433	MGG_17272	6e-51	100	locus=scaffold_34:51692:51970:-	222	1.41325	0	0	0	0	0	{hypothetical protein MGG_17272 [Magnaporthe oryzae 70-15]}
Mo_GLEAN_10002434	MGG_09755	0	100	locus=scaffold_34:53056:54909:-	1791	41.5168	4.71924	11.3596	0	37.4044	81.1748	{hypothetical protein MGG_09755 [Magnaporthe oryzae 70-15]}
Mo_GLEAN_10002435	MGG_17273	5e-76	97.41	locus=scaffold_34:57305:57940:+	348	0	1.15656	0	0	0	0	{hypothetical protein MGG_17273 [Magnaporthe oryzae 70-15]}
Mo_GLEAN_10002436	MGG_09753	1e-45	100	locus=scaffold_34:63517:64056:+	540	11.62	1.49068	0	0	0	0	{hypothetical protein MGG_09753 [Magnaporthe oryzae 70-15]}
Mo_GLEAN_10002437	MGG_09752	0	99.62	locus=scaffold_34:66428:68182:-	1593	8.37037	2.52658	0	0	0	0	{hypothetical protein MGG_09752 [Magnaporthe oryzae 70-15]}
Mo_GLEAN_10002438	MGG_09751	0	100	locus=scaffold_34:69396:70599:+	1134	0.553335	0	0	0	0	0	{hypothetical protein MGG_09751 [Magnaporthe oryzae 70-15]}
Mo_GLEAN_10002439	MGG_09750	0	100	locus=scaffold_34:71513:74233:+	2721	69.2398	31.2106	47.3545	0	49.2402	71.2405	{diphosphomevalonate decarboxylase [Magnaporthe oryzae 70-15]}
Mo_GLEAN_10002440	MGG_09749	0	100	locus=scaffold_34:75015:76455:+	1323	10.1972	77.272	61.5117	88.6221	75.9539	18.3149	{hypothetical protein MGG_09749 [Magnaporthe oryzae 70-15]}
Mo_GLEAN_10002441	MGG_09748	0	100	locus=scaffold_34:77420:78325:-	906	26.6645	52.8648	52.3969	0	51.7593	53.4894	{cytochrome c1 heme lyase [Magnaporthe oryzae 70-15]}
Mo_GLEAN_10002444	-	-	-	locus=scaffold_34:87369:87935:+	567	16.3234	6.38863	0	0	0	0	{polyprotein [Verticillium dahliae VdLs.17]}
Mo_GLEAN_10002445	MGG_09743	2e-93	100	locus=scaffold_34:90951:91537:+	396	497.549	508.186	128.441	0	152.253	305.943	{hypothetical protein MGG_09743 [Magnaporthe oryzae 70-15]}
Mo_GLEAN_10002446	MGG_09742	4e-129	75.37	locus=scaffold_34:92605:93411:-	633	3.71731	0.635835	0	0	0	0	{hypothetical protein MGG_09742 [Magnaporthe oryzae 70-15]}
Mo_GLEAN_10002447	MGG_09741	5e-144	100	locus=scaffold_34:94906:95484:+	579	1.08373	0	0	0	0	0	{hypothetical protein MGG_09741 [Magnaporthe oryzae 70-15]}
Mo_GLEAN_10002448	MGG_09739	1e-98	100	locus=scaffold_34:96236:98524:+	1101	0	0	0	0	18.2538	44.0158	{hypothetical protein MGG_09739 [Magnaporthe oryzae 70-15]}
Mo_GLEAN_10002449	MGG_09738	0	99.84	locus=scaffold_34:101898:103757:-	1860	10.7111	2.81306	0	0	7.20337	26.0545	{beta-glucosidase A [Magnaporthe oryzae 70-15]}
Mo_GLEAN_10002450	MGG_09737	0	100	locus=scaffold_34:104860:106770:-	1827	14.0814	0.88119	1.85596	0	7.33348	0	{hypothetical protein MGG_09737 [Magnaporthe oryzae 70-15]}
Mo_GLEAN_10002451	MGG_09736	1e-142	100	locus=scaffold_34:107673:108385:-	633	10951.9	55.9535	74.9947	370.449	3418.36	2105.35	{hypothetical protein MGG_09736 [Magnaporthe oryzae 70-15]}
Mo_GLEAN_10002452	MGG_09735	2e-85	83.02	locus=scaffold_34:109920:110541:-	549	10.0009	0	0	0	0	0	{hypothetical protein MGG_09735 [Magnaporthe oryzae 70-15]}
Mo_GLEAN_10002453	MGG_17275	1e-35	100	locus=scaffold_34:112139:112306:+	168	9.33753	0	0	0	0	0	{hypothetical protein MGG_17275 [Magnaporthe oryzae 70-15]}
Mo_GLEAN_10002454	-	-	-	locus=scaffold_34:113065:113559:+	495	4.11983	0.813098	0	0	0	0	{NA}
Mo_GLEAN_10002455	MGG_13651	0	99.81	locus=scaffold_34:113919:116091:-	1605	137.323	1.00307	4.22533	438.307	104.348	241.552	{high-affinity glucose transporter [Magnaporthe oryzae 70-15]}
Mo_GLEAN_10002456	MGG_09734	0	100	locus=scaffold_34:118332:120111:+	1440	8.0614	13.1366	7.06423	0	23.2609	0	{bifunctional polynucleotide phosphatase/kinase [Magnaporthe oryzae 70-15]}
Mo_GLEAN_10002457	MGG_09733	0	99.61	locus=scaffold_34:121865:123050:-	861	18.0374	0.934921	19.6912	0	0	0	{secreted glucosidase [Magnaporthe oryzae 70-15]}
Mo_GLEAN_10002458	MGG_09732	0	100	locus=scaffold_34:125565:127148:-	1584	4.65462	13.9751	10.7034	0	8.4585	0	{feruloyl esterase [Magnaporthe oryzae 70-15]}
Mo_GLEAN_10002459	MGG_09729	2e-107	99.33	locus=scaffold_34:130071:130520:-	450	23.7049	115.379	0	0	0	0	{hypothetical protein MGG_09729 [Magnaporthe oryzae 70-15]}
Mo_GLEAN_10002460	MGG_09728	0	100	locus=scaffold_34:131668:133727:-	1653	8.16144	9.25249	10.2566	0	0	29.3172	{lactose permease [Magnaporthe oryzae 70-15]}
Mo_GLEAN_10002461	MGG_09727	0	100	locus=scaffold_34:135397:137346:-	1890	3.15401	0.425908	3.58818	0	0	0	{FAD binding domain-containing protein [Magnaporthe oryzae 70-15]}
Mo_GLEAN_10002462	MGG_09726	5e-175	100	locus=scaffold_34:138161:138868:+	708	1.99412	0	0	0	0	68.4482	{arabinogalactan endo-1,4-beta-galactosidase [Magnaporthe oryzae 70-15]}
Mo_GLEAN_10002463	-	-	-	locus=scaffold_34:139290:139592:+	303	2.58862	0	0	0	0	0	{arabinogalactan endo-1,4-beta-galactosidase [Magnaporthe oryzae 70-15]}
Mo_GLEAN_10002466	MGG_09722	8e-129	88.78	locus=scaffold_34:144824:145647:-	549	0	2.19936	0	0	0	0	{hypothetical protein MGG_09722 [Magnaporthe oryzae 70-15]}
Mo_GLEAN_10002467	MGG_09721	0	94.26	locus=scaffold_34:146394:149107:-	2511	1.99915	2.08375	0	93.3867	0	0	{mannosyl-oligosaccharide glucosidase [Magnaporthe oryzae 70-15]}
Mo_GLEAN_10002468	MGG_09720	0	100	locus=scaffold_34:149792:151339:+	1476	0.212562	1.63611	0	0	0	0	{hypothetical protein MGG_09720 [Magnaporthe oryzae 70-15]}
Mo_GLEAN_10002469	MGG_09719	0	100	locus=scaffold_34:151795:154386:-	2592	104.278	31.9875	0	0	15.5073	56.0895	{hypothetical protein MGG_09719 [Magnaporthe oryzae 70-15]}
Mo_GLEAN_10002470	MGG_09718	0	100	locus=scaffold_34:155819:156583:+	765	70.3354	7.36571	8.86492	0	0	0	{hypothetical protein MGG_09718 [Magnaporthe oryzae 70-15]}
Mo_GLEAN_10002471	MGG_09717	0	100	locus=scaffold_34:159284:161908:-	2157	1.59998	2.23913	31.4402	0	15.5288	0	{hypothetical protein MGG_09717 [Magnaporthe oryzae 70-15]}
Mo_GLEAN_10002472	MGG_09716	0	100	locus=scaffold_34:163981:165129:-	1071	1.17177	0	3.16604	0	0	158.37	{carboxypeptidase A2 [Magnaporthe oryzae 70-15]}
Mo_GLEAN_10002473	MGG_09715	0	100	locus=scaffold_34:166680:167786:-	1026	83.175	9.8071	102.452	0	84.8818	212.55	{aldo-keto reductase yakc [Magnaporthe oryzae 70-15]}
Mo_GLEAN_10002474	MGG_09714	0	100	locus=scaffold_34:169637:172228:+	2277	13.2964	13.257	0	0	0	0	{aspartic endopeptidase [Magnaporthe oryzae 70-15]}
Mo_GLEAN_10002475	MGG_17277	0	100	locus=scaffold_34:172525:174084:-	1407	16.1665	69.226	36.1496	0	23.8065	34.443	{histone chaperone Rttp106-like domain-containing protein [Magnaporthe oryzae 70-15]}
Mo_GLEAN_10002476	MGG_17278	0	100	locus=scaffold_34:174750:176221:-	1407	222.763	103.267	57.8393	499.987	33.329	86.1076	{argininosuccinate lyase [Magnaporthe oryzae 70-15]}
Mo_GLEAN_10002477	MGG_09711	2e-143	100	locus=scaffold_34:176819:177480:+	594	41.9906	6.09823	39.9593	0	45.112	0	{hypothetical protein MGG_09711 [Magnaporthe oryzae 70-15]}
Mo_GLEAN_10002478	MGG_09710	0	100	locus=scaffold_34:179203:180084:+	882	7.82574	0	0	531.733	0	0	{hypothetical protein MGG_09710 [Magnaporthe oryzae 70-15]}
Mo_GLEAN_10002479	MGG_09709	0	100	locus=scaffold_34:180529:181396:-	777	7.67192	2.58998	21.82	0	0	0	{endoglucanase II [Magnaporthe oryzae 70-15]}
Mo_GLEAN_10002480	MGG_09708	0	100	locus=scaffold_34:183209:183973:+	765	0.410119	0	0	0	0	0	{hypothetical protein MGG_09708 [Magnaporthe oryzae 70-15]}
Mo_GLEAN_10002481	MGG_13654	1e-88	100	locus=scaffold_34:185972:186540:+	372	34.579	41.1139	63.806	0	18.0084	0	{hypothetical protein MGG_13654 [Magnaporthe oryzae 70-15]}
Mo_GLEAN_10002482	MGG_13655	0	100	locus=scaffold_34:187374:188966:+	1509	8.52444	24.5384	143.813	310.794	133.184	0	{hypothetical protein MGG_13655 [Magnaporthe oryzae 70-15]}
Mo_GLEAN_10002483	MGG_09706	0	99.17	locus=scaffold_34:191106:192551:-	1446	34.4985	2.78343	30.4846	0	46.3287	50.2711	{aerobactin siderophore biosynthesis protein iucB [Magnaporthe oryzae 70-15]}
Mo_GLEAN_10002484	MGG_09705	0	100	locus=scaffold_34:194094:195059:+	966	0.974351	2.91655	59.673	0	0	0	{nucleoside-diphosphate-sugar epimerase [Magnaporthe oryzae 70-15]}
Mo_GLEAN_10002485	MGG_13656	0	100	locus=scaffold_34:195895:197655:-	1557	0.302255	936.802	165.513	301.213	68.8415	0	{hypothetical protein MGG_13656 [Magnaporthe oryzae 70-15]}
Mo_GLEAN_10002487	MGG_17280	5e-83	100	locus=scaffold_34:200069:200416:-	348	11.2694	34.6969	9.74377	336.917	38.5008	0	{hypothetical protein MGG_17280 [Magnaporthe oryzae 70-15]}
Mo_GLEAN_10002488	MGG_17281	4e-64	100	locus=scaffold_34:202940:203571:+	276	0.568372	0	0	0	0	0	{hypothetical protein MGG_17281 [Magnaporthe oryzae 70-15]}
Mo_GLEAN_10002489	MGG_14821	2e-89	100	locus=scaffold_34:205560:206471:+	378	0	4.25908	0	0	0	0	{hypothetical protein MGG_14821 [Magnaporthe oryzae 70-15]}
Mo_GLEAN_10002490	MGG_17282	0	100	locus=scaffold_34:207606:209049:-	789	0.795288	2.55059	0	0	0	0	{hypothetical protein MGG_17282 [Magnaporthe oryzae 70-15]}
Mo_GLEAN_10002491	MGG_09701	0	100	locus=scaffold_34:213420:215573:+	1956	56.5408	387.668	365.78	239.769	113.022	61.9394	{hypothetical protein MGG_09701 [Magnaporthe oryzae 70-15]}
Mo_GLEAN_10002492	MGG_09700	0	100	locus=scaffold_34:217577:219020:+	1182	15.1296	4.08613	25.8185	0	22.6705	0	{tyrosine-protein phosphatase YVH1 [Magnaporthe oryzae 70-15]}
Mo_GLEAN_10002493	MGG_09699	0	99.91	locus=scaffold_34:220094:223417:-	3252	7.9593	5.19813	8.34153	0	8.24002	0	{hypothetical protein MGG_09699 [Magnaporthe oryzae 70-15]}
Mo_GLEAN_10002494	MGG_09698	1e-64	100	locus=scaffold_34:224204:224588:+	282	144.632	178.406	72.1453	0	213.802	343.698	{37S ribosomal protein Mrp10 [Magnaporthe oryzae 70-15]}
Mo_GLEAN_10002495	MGG_09697	0	100	locus=scaffold_34:225797:229239:-	3156	29.0777	98.4529	81.655	0	40.3307	30.7106	{rho guanine nucleotide exchange factor scd1 [Magnaporthe oryzae 70-15]}
Mo_GLEAN_10002496	MGG_09696	0	100	locus=scaffold_34:235512:238876:+	3216	30.9254	34.7918	36.9027	72.9148	16.6645	15.0688	{hypothetical protein MGG_09696 [Magnaporthe oryzae 70-15]}
Mo_GLEAN_10002497	MGG_09695	9e-155	100	locus=scaffold_34:239386:240027:-	642	25.4121	16.3	21.1267	0	20.8696	0	{charged multivesicular body protein 5 [Magnaporthe oryzae 70-15]}
Mo_GLEAN_10002498	MGG_13659	0	95.48	locus=scaffold_34:241188:244415:+	2832	12.2417	5.40056	14.3679	0	14.1931	0	{dicarboxylic amino acid permease [Magnaporthe oryzae 70-15]}
Mo_GLEAN_10002499	MGG_09693	5e-70	100	locus=scaffold_34:245546:245930:+	309	2.03069	0	0	0	281.841	392.082	{hypothetical protein MGG_09693 [Magnaporthe oryzae 70-15]}
Mo_GLEAN_10002500	MGG_09692	0	99.42	locus=scaffold_34:246499:248128:+	1560	50.7818	75.3367	123.896	150.317	77.2977	62.1299	{aminopeptidase Y [Magnaporthe oryzae 70-15]}
Mo_GLEAN_10002506	-	-	-	locus=scaffold_33:18143:18535:-	393	1.99581	0	0	0	0	0	{hypothetical protein MGG_16400 [Magnaporthe oryzae 70-15]}
Mo_GLEAN_10002508	MGG_09063	0	100	locus=scaffold_33:27090:29505:-	2064	1.74807	34.1253	0	0	0	46.9587	{urea active transporter [Magnaporthe oryzae 70-15]}
Mo_GLEAN_10002509	MGG_18039	3e-139	99.47	locus=scaffold_33:30887:31459:+	573	1.36885	7.02414	11.8354	0	0	0	{hypothetical protein MGG_18039 [Magnaporthe oryzae 70-15]}
Mo_GLEAN_10002510	MGG_18040	0	95.65	locus=scaffold_33:31757:34051:+	1824	1.03204	2.86858	0	0	7.34554	0	{hypothetical protein MGG_18040 [Magnaporthe oryzae 70-15]}
Mo_GLEAN_10002511	MGG_09061	0	99.81	locus=scaffold_33:36176:37893:+	1566	20.9361	0.514027	0	0	0	0	{hypothetical protein MGG_09061 [Magnaporthe oryzae 70-15]}
Mo_GLEAN_10002512	MGG_18041	1e-79	100	locus=scaffold_33:38472:38795:-	324	0	0	0	0	103.382	224.358	{hypothetical protein MGG_18041 [Magnaporthe oryzae 70-15]}
Mo_GLEAN_10002514	MGG_15040	7e-147	88.61	locus=scaffold_33:42876:45019:-	1686	0	0	0	69.5415	67.5476	86.2302	{hypothetical protein 7bg7.11 [Magnaporthe oryzae]}
Mo_GLEAN_10002515	-	-	-	locus=scaffold_33:47002:48512:+	1404	7.82118	5.73338	9.66049	334.037	214.716	120.808	{hypothetical protein MGCH7_ch7g220 [Magnaporthe oryzae 70-15]}
Mo_GLEAN_10002519	MGG_15041	0	88.58	locus=scaffold_33:54039:55407:-	1164	0	0.691552	5.82617	0	0	0	{hypothetical protein 7bg7.8 [Magnaporthe oryzae]}
Mo_GLEAN_10002520	MGG_09055	1e-148	100	locus=scaffold_33:55903:56662:-	621	1.51566	377.207	2872.1	188.804	345.205	0	{hypothetical protein MGG_09055 [Magnaporthe oryzae 70-15]}
Mo_GLEAN_10002521	MGG_09054	0	97.76	locus=scaffold_33:58003:59096:-	939	0.167061	0	0	0	0	0	{hypothetical protein 7bg7.6 [Magnaporthe oryzae]}
Mo_GLEAN_10002522	MGG_12676	0	100	locus=scaffold_33:59932:61255:+	1149	0.682639	0	0	0	0	0	{hypothetical protein MGG_12676 [Magnaporthe oryzae 70-15]}
Mo_GLEAN_10002523	MGG_18043	0	100	locus=scaffold_33:61736:63449:+	1629	0	0.494148	0	0	0	0	{hypothetical protein 7bg7.5 [Magnaporthe oryzae]}
Mo_GLEAN_10002524	MGG_09048	0	100	locus=scaffold_33:64385:67997:+	3237	0.678464	2.85978	8.38018	0	4.1391	0	{hypothetical protein MGCH7_ch7g218 [Magnaporthe oryzae 70-15]}
Mo_GLEAN_10002525	-	-	-	locus=scaffold_33:69784:70170:-	387	0	0	0	0	34.6209	0	{hypothetical protein MGCH7_ch7g217 [Magnaporthe oryzae 70-15]}
Mo_GLEAN_10002530	-	-	-	locus=scaffold_33:89290:91629:-	2130	1.32567	0.755838	6.36776	0	0	0	{hypothetical protein MGCH7_ch7g211 [Magnaporthe oryzae 70-15]}
Mo_GLEAN_10002533	MGG_12678	0	100	locus=scaffold_33:100980:102390:-	1296	7.98878	3.10558	5.23276	0	10.3382	0	{glucan endo-1,3-alpha-glucosidase agn1 [Magnaporthe oryzae 70-15]}
Mo_GLEAN_10002534	MGG_12679	0	100	locus=scaffold_33:103105:104753:-	1458	0	0	9.30269	0	0	0	{hypothetical protein MGG_12679 [Magnaporthe oryzae 70-15]}
Mo_GLEAN_10002535	-	-	-	locus=scaffold_33:109111:111594:+	2484	0	0	0	94.4018	16.1815	0	{hypothetical protein MGCH7_ch7g205 [Magnaporthe oryzae 70-15]}
Mo_GLEAN_10002536	-	-	-	locus=scaffold_33:112179:113363:+	1185	0.26476	0	0	0	0	0	{hypothetical protein MGCH7_ch7g205 [Magnaporthe oryzae 70-15]}
Mo_GLEAN_10002540	MGG_14727	0	87.02	locus=scaffold_33:129115:130296:+	1182	3.58334	36.0941	28.6872	0	113.353	40.9995	{hypothetical protein MGCH7_ch7g204 [Magnaporthe oryzae 70-15]}
Mo_GLEAN_10002543	MGG_09036	0	99.49	locus=scaffold_33:132419:133759:-	1173	0	0	0	0	11.4222	0	{alpha-L-arabinofuranosidase [Magnaporthe oryzae 70-15]}
Mo_GLEAN_10002544	-	-	-	locus=scaffold_33:134832:135146:-	315	0	0	0	0	446.609	307.691	{hypothetical protein MGCH7_ch7g202 [Magnaporthe oryzae 70-15]}
Mo_GLEAN_10002547	MGG_12690	1e-67	100	locus=scaffold_33:142662:143127:+	366	0	0	0	0	36.6073	0	{hypothetical protein MGG_12690 [Magnaporthe oryzae 70-15]}
Mo_GLEAN_10002548	MGG_09032	0	100	locus=scaffold_33:145378:146250:+	873	9.52364	1.3831	19.4206	0	23.0211	0	{aspergillopepsin-2 [Magnaporthe oryzae 70-15]}
Mo_GLEAN_10002549	MGG_09031	0	100	locus=scaffold_33:146905:147654:+	750	212.926	92.8395	13.5633	0	53.5931	0	{hypothetical protein MGG_09031 [Magnaporthe oryzae 70-15]}
Mo_GLEAN_10002550	MGG_09030	0	100	locus=scaffold_33:148419:150320:+	1902	0.577336	1.05805	3.56554	0	14.0886	12.7396	{hypothetical protein MGG_09030 [Magnaporthe oryzae 70-15]}
Mo_GLEAN_10002551	MGG_09029	0	100	locus=scaffold_33:150682:151756:-	993	36.9665	54.7183	34.1473	0	33.7318	48.803	{hypothetical protein MGG_09029 [Magnaporthe oryzae 70-15]}
Mo_GLEAN_10002552	MGG_09028	3e-113	100	locus=scaffold_33:152232:152815:+	477	13.4836	50.6269	21.326	0	28.0886	0	{hypothetical protein MGG_09028 [Magnaporthe oryzae 70-15]}
Mo_GLEAN_10002553	MGG_09027	0	100	locus=scaffold_33:153008:156045:-	2472	17.3243	49.822	157.745	0	73.1702	88.2185	{fungal specific transcription factor domain-containing protein [Magnaporthe oryzae 70-15]}
Mo_GLEAN_10002554	MGG_12691	3e-106	100	locus=scaffold_33:161573:162602:+	429	2.19399	0	7.90403	0	0	0	{hypothetical protein MGG_12691 [Magnaporthe oryzae 70-15]}
Mo_GLEAN_10002555	-	-	-	locus=scaffold_33:164244:164932:+	573	214.91	25.2869	29.5884	0	0	0	{hypothetical protein MGCH7_ch7g192 [Magnaporthe oryzae 70-15]}
Mo_GLEAN_10002556	MGG_09026	2e-122	100	locus=scaffold_33:165114:165611:+	498	103.32	19.3968	40.8534	0	67.2604	0	{hypothetical protein MGCH7_ch7g192 [Magnaporthe oryzae 70-15]}
Mo_GLEAN_10002557	MGG_09025	0	100	locus=scaffold_33:168235:170046:-	1812	12.4665	28.6536	35.5551	129.412	0	0	{F-box domain-containing protein [Magnaporthe oryzae 70-15]}
Mo_GLEAN_10002558	MGG_12696	2e-180	100	locus=scaffold_33:171410:172374:+	720	0.435752	0	0	0	9.30435	0	{cellulose-growth-specific protein [Magnaporthe oryzae 70-15]}
Mo_GLEAN_10002559	MGG_12697	0	100	locus=scaffold_33:172812:175968:-	3060	137.39	1.18377	9.97303	76.6321	13.1356	15.837	{hypothetical protein MGG_12697 [Magnaporthe oryzae 70-15]}
Mo_GLEAN_10002560	MGG_15048	0	100	locus=scaffold_33:178535:179608:+	1074	28.4821	3.74752	0	0	18.7127	0	{NAD-dependent deacetylase sirtuin-5 [Magnaporthe oryzae 70-15]}
Mo_GLEAN_10002561	-	-	-	locus=scaffold_33:180102:183139:+	537	3.21336	0	0	0	0	0	{hypothetical protein MGG_15049 [Magnaporthe oryzae 70-15]}
Mo_GLEAN_10002562	MGG_09022	0	100	locus=scaffold_33:185872:187607:+	1545	2.63989	0	4.38942	0	0	31.3666	{hypothetical protein MGG_09022 [Magnaporthe oryzae 70-15]}
Mo_GLEAN_10002563	MGG_09021	0	99.7	locus=scaffold_33:187682:188752:-	987	0	0.815569	0	0	0	0	{hypothetical protein MGG_09021 [Magnaporthe oryzae 70-15]}
Mo_GLEAN_10002565	MGG_15050	0	100	locus=scaffold_33:192426:193605:-	1080	1.45251	0	0	0	12.4058	0	{hypothetical protein MGG_15050 [Magnaporthe oryzae 70-15]}
Mo_GLEAN_10002566	MGG_09019	1e-143	100	locus=scaffold_33:194639:195299:-	582	48.2471	1.3831	5.82617	0	57.5527	83.2669	{hypothetical protein MGG_09019 [Magnaporthe oryzae 70-15]}
Mo_GLEAN_10002567	MGG_09018	0	100	locus=scaffold_33:198203:199339:+	1137	20.0055	7.78772	26.8403	206.239	94.271	0	{hypothetical protein MGG_09018 [Magnaporthe oryzae 70-15]}
Mo_GLEAN_10002568	MGG_09017	3e-81	100	locus=scaffold_33:199610:200240:-	372	13.4942	6.49167	18.2303	0	18.0084	0	{Rieske domain-containing protein [Magnaporthe oryzae 70-15]}
Mo_GLEAN_10002569	MGG_09016	0	99.9	locus=scaffold_33:200818:203823:+	3006	0.521858	0	2.25604	0	0	0	{hypothetical protein MGG_09016 [Magnaporthe oryzae 70-15]}
Mo_GLEAN_10002570	MGG_09015	0	99.65	locus=scaffold_33:204637:205600:-	861	219.728	0	0	680.877	31.1226	56.285	{hypothetical protein MGG_09015 [Magnaporthe oryzae 70-15]}
Mo_GLEAN_10002572	MGG_09014	0	100	locus=scaffold_33:207668:209370:-	1524	0.411734	4.22555	8.89982	0	8.79152	31.7988	{hypothetical protein MGG_09014 [Magnaporthe oryzae 70-15]}
Mo_GLEAN_10002573	MGG_18046	0	100	locus=scaffold_33:211493:213586:-	1893	4.80639	0.425233	0	0	70.778	89.601	{hypothetical protein MGG_18046 [Magnaporthe oryzae 70-15]}
Mo_GLEAN_10002574	MGG_09012	2e-115	100	locus=scaffold_33:215786:216354:-	477	29.9271	26.1572	56.8693	0	28.0886	0	{hypothetical protein MGG_09012 [Magnaporthe oryzae 70-15]}
Mo_GLEAN_10002575	MGG_09011	0	99.77	locus=scaffold_33:216979:218366:+	1320	19.2523	95.7423	23.1193	0	30.4506	73.4263	{peroxisomal membrane protein PEX16 [Magnaporthe oryzae 70-15]}
Mo_GLEAN_10002576	MGG_09010	0	100	locus=scaffold_33:219437:220828:-	1251	277.627	376.423	279.181	187.445	240.976	232.429	{transcriptional activator hac1 [Magnaporthe oryzae 70-15]}
Mo_GLEAN_10002577	MGG_18047	2e-82	100	locus=scaffold_33:221160:221510:+	351	0.446925	0	0	0	0	0	{hypothetical protein MGG_18047, partial [Magnaporthe oryzae 70-15]}
Mo_GLEAN_10002578	MGG_09008	2e-145	100	locus=scaffold_33:225904:226885:-	585	0.268155	0	0	0	0	0	{hypothetical protein MGG_09008 [Magnaporthe oryzae 70-15]}
Mo_GLEAN_10002579	MGG_09007	0	100	locus=scaffold_33:227346:228365:-	1020	82.2801	35.5132	79.7842	114.948	262.711	190.045	{hypothetical protein MGG_09007 [Magnaporthe oryzae 70-15]}
Mo_GLEAN_10002580	MGG_09006	6e-143	100	locus=scaffold_33:229668:230496:-	570	232.278	75.5539	136.823	0	223.305	42.51	{hypothetical protein MGG_09006 [Magnaporthe oryzae 70-15]}
Mo_GLEAN_10002581	MGG_09005	0	100	locus=scaffold_33:230927:232090:+	1074	17.3814	31.4792	34.7292	0	12.4751	45.1223	{chromosome segregation in meiosis protein 3 [Magnaporthe oryzae 70-15]}
Mo_GLEAN_10002582	MGG_09004	0	100	locus=scaffold_33:232322:233778:-	1269	30.7807	52.0152	66.8012	184.787	52.7907	0	{transcription factor IWS1 [Magnaporthe oryzae 70-15]}
Mo_GLEAN_10002583	MGG_09003	0	100	locus=scaffold_33:234517:236190:+	1500	20.8115	16.9043	58.7744	156.329	53.5931	96.9227	{hypothetical protein MGG_09003 [Magnaporthe oryzae 70-15]}
Mo_GLEAN_10002584	MGG_09002	8e-119	99.43	locus=scaffold_33:239045:241990:+	2196	13.9298	12.2798	33.9701	106.782	24.4049	0	{hypothetical protein MGCH7_ch7g165 [Magnaporthe oryzae 70-15]}
Mo_GLEAN_10002585	MGG_18118	3e-92	100	locus=scaffold_33:242653:243109:+	381	1.64693	0	0	0	0	0	{hypothetical protein MGCH7_ch7g164 [Magnaporthe oryzae 70-15]}
Mo_GLEAN_10002586	MGG_10933	0	100	locus=scaffold_33:243658:245547:+	1818	0.517725	0.664164	0	0	0	0	{hypothetical protein MGCH7_ch7g163 [Magnaporthe oryzae 70-15]}
Mo_GLEAN_10002587	MGG_10932	0	100	locus=scaffold_33:246212:247436:-	966	7.14524	1.24995	24.5712	0	34.6746	25.0835	{hypothetical protein MGCH7_ch7g162 [Magnaporthe oryzae 70-15]}
Mo_GLEAN_10002588	MGG_10931	3e-156	100	locus=scaffold_33:248349:249048:+	633	11.6476	14.6242	487.465	555.673	560.907	0	{hypothetical protein MGCH7_ch7g161 [Magnaporthe oryzae 70-15]}
Mo_GLEAN_10002589	MGG_10930	2e-147	100	locus=scaffold_33:249564:250369:+	618	116.764	146.535	131.683	189.72	151.76	39.2082	{hypothetical protein MGCH7_ch7g160 [Magnaporthe oryzae 70-15]}
Mo_GLEAN_10002590	MGG_15042	0	99.92	locus=scaffold_33:250628:254524:-	3897	25.2394	1.85905	26.1034	60.173	36.1	24.8711	{hypothetical protein MGCH7_ch7g159 [Magnaporthe oryzae 70-15]}
Mo_GLEAN_10002591	MGG_10928	0	100	locus=scaffold_33:255783:257015:+	1068	3.23142	0	0	0	12.5452	0	{hypothetical protein MGCH7_ch7g158 [Magnaporthe oryzae 70-15]}
Mo_GLEAN_10002592	MGG_10927	0	100	locus=scaffold_33:257333:258710:-	1044	0.300518	0.771041	6.49584	0	0	0	{RecName: Full=Neutral protease 2 homolog MGG_10927; AltName: Full=Deuterolysin MGG_10927; Flags: Precursor}
Mo_GLEAN_10002595	MGG_10000	0	99.8	locus=scaffold_32:695:2194:-	1500	17.8832	2.14658	9.04221	0	35.7287	129.23	{hypothetical protein MGG_10000 [Magnaporthe oryzae 70-15]}
Mo_GLEAN_10002596	MGG_17249	2e-106	100	locus=scaffold_32:3761:4195:-	435	0	0	0	269.533	231.005	111.405	{hypothetical protein MGG_17249 [Magnaporthe oryzae 70-15]}
Mo_GLEAN_10002598	MGG_09997	0	100	locus=scaffold_32:7411:11309:-	2436	0.386381	0	0	0	0	0	{hypothetical protein MGG_09997 [Magnaporthe oryzae 70-15]}
Mo_GLEAN_10002599	MGG_09996	1e-105	100	locus=scaffold_32:12254:12757:+	444	0.353312	0	0	0	0	0	{hypothetical protein MGG_09996 [Magnaporthe oryzae 70-15]}
Mo_GLEAN_10002600	MGG_09995	0	100	locus=scaffold_32:14723:19113:+	4296	5.91551	12.2731	24.4683	0	10.9157	0	{glucan 1,3-beta-glucosidase [Magnaporthe oryzae 70-15]}
Mo_GLEAN_10002601	MGG_09994	0	100	locus=scaffold_32:20749:21974:+	1140	1.10085	0.706111	98.1556	0	105.776	21.255	{lipid phosphate phosphatase 1 [Magnaporthe oryzae 70-15]}
Mo_GLEAN_10002603	MGG_13619	0	92.53	locus=scaffold_32:23936:25115:+	1128	2.64232	0.713623	0	0	0	0	{hypothetical protein MGG_13619 [Magnaporthe oryzae 70-15]}
Mo_GLEAN_10002604	MGG_17252	0	100	locus=scaffold_32:26506:29680:+	2760	10.117	2.04158	2.45712	0	0	0	{hypothetical protein MGG_17252 [Magnaporthe oryzae 70-15]}
Mo_GLEAN_10002605	MGG_09992	0	95.1	locus=scaffold_32:30031:31515:-	1485	8.02839	4.06549	9.13355	157.908	9.0224	0	{hypothetical protein MGG_09992 [Magnaporthe oryzae 70-15]}
Mo_GLEAN_10002607	MGG_17254	4e-45	100	locus=scaffold_32:34671:34868:-	198	0.792275	0	0	0	0	0	{hypothetical protein MGG_17254 [Magnaporthe oryzae 70-15]}
Mo_GLEAN_10002608	MGG_13622	0	100	locus=scaffold_32:35766:36872:+	1107	134.764	0	0	0	0	65.6658	{fungal cellulose binding domain-containing protein [Magnaporthe oryzae 70-15]}
Mo_GLEAN_10002609	MGG_13624	0	99.94	locus=scaffold_32:37875:43227:-	4863	15.129	13.7389	18.1291	48.22	20.6636	0	{ABC transporter CDR4 [Magnaporthe oryzae 70-15]}
Mo_GLEAN_10002610	MGG_09991	0	100	locus=scaffold_32:47843:49152:+	1221	78.371	99.2199	144.409	0	87.7856	79.3798	{phosphatidylinositol transfer protein SFH5 [Magnaporthe oryzae 70-15]}
Mo_GLEAN_10002611	MGG_09990	0	99.89	locus=scaffold_32:50321:53057:+	2667	0.411734	3.01825	2.54281	87.9243	5.02372	18.1707	{minor extracellular protease vpr [Magnaporthe oryzae 70-15]}
Mo_GLEAN_10002612	-	-	-	locus=scaffold_32:53225:54103:-	714	0	1.1274	9.49812	0	0	0	{fungal cellulose binding domain-containing protein [Magnaporthe oryzae 70-15]}
Mo_GLEAN_10002613	MGG_13626	0	100	locus=scaffold_32:55000:56522:-	1284	1.09956	17.2403	21.1267	0	10.4348	0	{alpha-galactosidase [Magnaporthe oryzae 70-15]}
Mo_GLEAN_10002614	MGG_09988	0	100	locus=scaffold_32:58255:60023:+	1683	0.279627	0.478293	4.02951	0	0	0	{glycosyl hydrolase family 43 protein [Magnaporthe oryzae 70-15]}
Mo_GLEAN_10002617	MGG_09986	3e-126	100	locus=scaffold_32:64139:64724:-	516	18.2408	97.5008	177.427	0	90.8797	0	{hypothetical protein MGG_09986 [Magnaporthe oryzae 70-15]}
Mo_GLEAN_10002618	MGG_09985	0	100	locus=scaffold_32:65432:66953:+	1419	0	50.7713	19.1167	0	9.44205	0	{hypothetical protein MGG_09985 [Magnaporthe oryzae 70-15]}
Mo_GLEAN_10002624	MGG_09979	0	99.78	locus=scaffold_32:95982:97461:+	1395	6.18486	1.73111	7.29211	0	9.60449	17.3697	{monooxygenase [Magnaporthe oryzae 70-15]}
Mo_GLEAN_10002625	MGG_09978	0	100	locus=scaffold_32:97650:99373:-	1557	94.6059	84.5293	80.5785	0	94.657	93.3745	{sorting assembly machinery 50 kDa subunit [Magnaporthe oryzae 70-15]}
Mo_GLEAN_10002626	MGG_09977	0	100	locus=scaffold_32:100171:101162:+	813	71.5855	334.165	150.147	0	156.56	0	{ubiquitin-conjugating enzyme [Magnaporthe oryzae 70-15]}
Mo_GLEAN_10002627	MGG_09976	0	100	locus=scaffold_32:102966:105228:+	1923	0.326304	0.837199	28.2128	0	6.96738	0	{hypothetical protein MGG_09976 [Magnaporthe oryzae 70-15]}
Mo_GLEAN_10002628	MGG_13629	0	98.81	locus=scaffold_32:106774:109269:+	2208	9.16499	0	0	0	3.03403	43.8962	{fungal specific transcription factor domain-containing protein [Magnaporthe oryzae 70-15]}
Mo_GLEAN_10002629	MGG_14824	0	100	locus=scaffold_32:111385:115586:+	3867	1.50096	1.87347	3.50745	0	3.46477	93.9902	{P-glycoprotein 5 [Magnaporthe oryzae 70-15]}
Mo_GLEAN_10002630	MGG_09972	0	100	locus=scaffold_32:118686:120548:+	1605	0.879648	1.00307	0	0	0	60.388	{hypothetical protein MGG_09972 [Magnaporthe oryzae 70-15]}
Mo_GLEAN_10002631	MGG_09971	0	100	locus=scaffold_32:121075:123079:-	1830	11.3153	154.615	38.9112	0	29.2858	26.4816	{hypothetical protein MGG_09971 [Magnaporthe oryzae 70-15]}
Mo_GLEAN_10002632	MGG_09970	0	96.21	locus=scaffold_32:125670:127967:-	2298	19.7283	42.21	30.9867	102.043	37.8976	21.0885	{hypothetical protein MGG_09970 [Magnaporthe oryzae 70-15]}
Mo_GLEAN_10002633	MGG_09969	0	100	locus=scaffold_32:129014:130108:-	1095	3.295	0	0	0	0	0	{hypothetical protein MGG_09969 [Magnaporthe oryzae 70-15]}
Mo_GLEAN_10002635	MGG_14825	0	100	locus=scaffold_32:132280:133574:-	1203	33.6431	197.729	369.243	0	61.2556	0	{hypothetical protein MGG_14825 [Magnaporthe oryzae 70-15]}
Mo_GLEAN_10002636	MGG_09965	0	99.67	locus=scaffold_32:138531:139439:+	909	49.7016	23.4671	96.9875	0	29.4791	0	{hypothetical protein MGG_09965 [Magnaporthe oryzae 70-15]}
Mo_GLEAN_10002637	MGG_13635	0	93.81	locus=scaffold_32:141122:143231:-	1911	1.14923	21.0614	10.6462	0	3.50557	0	{hypothetical protein MGG_13635 [Magnaporthe oryzae 70-15]}
Mo_GLEAN_10002638	MGG_09964	0	100	locus=scaffold_32:144512:146716:-	2205	0.782574	0.547597	0	0	0	0	{hypothetical protein MGG_09964 [Magnaporthe oryzae 70-15]}
Mo_GLEAN_10002639	MGG_09963	0	90.38	locus=scaffold_32:147936:149445:-	1299	87.0698	6.8165	18.2724	0	72.2001	55.96	{hypothetical protein MGG_09963 [Magnaporthe oryzae 70-15]}
Mo_GLEAN_10002640	MGG_17258	0	98.69	locus=scaffold_32:150152:151072:+	921	49.3946	1.74803	0	0	0	0	{hypothetical protein MGG_17258 [Magnaporthe oryzae 70-15]}
Mo_GLEAN_10002643	MGG_17263	3e-136	98.4	locus=scaffold_32:189427:190205:-	615	0.765222	0	0	0	0	0	{hypothetical protein MGG_17263 [Magnaporthe oryzae 70-15]}
Mo_GLEAN_10002644	MGG_17264	0	99.76	locus=scaffold_32:190762:192021:-	1260	11.0805	3.83318	5.38227	0	0	0	{hypothetical protein MGG_17264 [Magnaporthe oryzae 70-15]}
Mo_GLEAN_10002646	MGG_09784	0	100	locus=scaffold_32:195424:200215:+	4662	110.435	27.0222	25.4567	0	11.4957	0	{hypothetical protein MGG_09784 [Magnaporthe oryzae 70-15]}
Mo_GLEAN_10002647	MGG_13641	0	100	locus=scaffold_32:202181:204272:+	2007	11.5679	46.1242	82.7856	0	50.0683	24.1462	{peroxin 23 [Magnaporthe oryzae 70-15]}
Mo_GLEAN_10002648	MGG_09783	9e-75	95.58	locus=scaffold_32:204970:205386:-	342	178.887	172.997	29.7441	342.828	39.1762	141.7	{hypothetical protein MGG_09783 [Magnaporthe oryzae 70-15]}
Mo_GLEAN_10002649	MGG_09782	0	100	locus=scaffold_32:206713:208208:-	1296	6.77836	3.41614	65.4095	0	0	0	{hypothetical protein MGG_09782 [Magnaporthe oryzae 70-15]}
Mo_GLEAN_10002650	MGG_09781	3e-103	84.92	locus=scaffold_32:209875:210793:+	471	6.32811	11.9634	0	0	14.2232	0	{hypothetical protein MGG_09781 [Magnaporthe oryzae 70-15]}
Mo_GLEAN_10002651	MGG_09780	0	100	locus=scaffold_32:212258:214273:+	1620	15.3966	2.48447	23.0242	0	33.0821	59.8288	{hypothetical protein MGG_09780 [Magnaporthe oryzae 70-15]}
Mo_GLEAN_10002652	MGG_09779	0	92.18	locus=scaffold_32:214766:216501:-	1314	85.3595	127.422	188.379	356.916	209.029	313.487	{hypothetical protein MGG_09779 [Magnaporthe oryzae 70-15]}
Mo_GLEAN_10002653	MGG_09778	0	100	locus=scaffold_32:220215:222212:-	1731	8.79055	0	0	270.935	27.0907	27.9962	{quinate permease [Magnaporthe oryzae 70-15]}
Mo_GLEAN_10002654	MGG_09777	0	100	locus=scaffold_32:222963:223910:-	948	9.92852	0.849121	7.15365	0	14.1332	0	{trichothecene 3-O-acetyltransferase [Magnaporthe oryzae 70-15]}
Mo_GLEAN_10002655	MGG_09776	0	100	locus=scaffold_32:225989:227734:+	1746	28.8405	31.3504	27.1888	0	61.3896	0	{hypothetical protein MGG_09776 [Magnaporthe oryzae 70-15]}
Mo_GLEAN_10002656	MGG_09773	9e-131	100	locus=scaffold_32:232525:233085:+	561	9.22768	0	0	0	0	0	{hypothetical protein MGG_09773 [Magnaporthe oryzae 70-15]}
Mo_GLEAN_10002661	-	-	-	locus=scaffold_32:258406:259998:+	1593	1.08322	0	0	0	8.41072	0	{hypothetical protein MGG_03497 [Magnaporthe oryzae 70-15]}
Mo_GLEAN_10002662	-	-	-	locus=scaffold_32:261495:262681:+	1071	15.8189	16.1595	6.33208	0	469.127	588.233	{hypothetical protein MGCH7_ch7g991 [Magnaporthe oryzae 70-15]}
Mo_GLEAN_10002663	-	-	-	locus=scaffold_32:263350:263787:-	438	1.43261	0	0	0	0	0	{hypothetical protein MAA_06094 [Metarhizium anisopliae ARSEF 23]}
Mo_GLEAN_10002668	MGG_07702	0	100	locus=scaffold_31:67360:68364:-	1005	22.6331	2.40289	13.4958	0	53.3264	0	{fructose-1,6-bisphosphatase [Magnaporthe oryzae 70-15]}
Mo_GLEAN_10002669	MGG_07703	5e-171	100	locus=scaffold_31:69263:70382:+	708	3.5451	0	4.78931	0	0	0	{hypothetical protein MGG_07703 [Magnaporthe oryzae 70-15]}
Mo_GLEAN_10002670	MGG_07704	0	100	locus=scaffold_31:70880:72323:-	1332	236.13	1.81299	10.1827	0	140.823	800.413	{carboxypeptidase A [Magnaporthe oryzae 70-15]}
Mo_GLEAN_10002671	MGG_07705	0	100	locus=scaffold_31:75015:81043:-	5502	32.1895	22.4577	43.1403	42.6198	53.5736	39.6358	{acyl-CoA ligase [Magnaporthe oryzae 70-15]}
Mo_GLEAN_10002672	MGG_07706	0	99.12	locus=scaffold_31:83036:84571:+	1452	10.9118	7.76139	7.00585	0	41.5236	16.6878	{hypothetical protein MGG_07706 [Magnaporthe oryzae 70-15]}
Mo_GLEAN_10002673	MGG_07707	0	100	locus=scaffold_31:88174:89079:+	906	17.1415	15.5485	37.4264	0	14.7884	0	{hypothetical protein MGG_07707 [Magnaporthe oryzae 70-15]}
Mo_GLEAN_10002674	MGG_07708	0	100	locus=scaffold_31:89557:90549:-	894	203.721	71.1324	68.2718	0	82.4278	54.2073	{flavoprotein oxygenase [Magnaporthe oryzae 70-15]}
Mo_GLEAN_10002675	MGG_07709	0	99.81	locus=scaffold_31:91394:92971:-	1578	107.264	14.7934	27.9346	0	25.472	0	{hypothetical protein MGG_07709 [Magnaporthe oryzae 70-15]}
Mo_GLEAN_10002676	MGG_07710	0	100	locus=scaffold_31:95025:96185:-	1161	3.51304	12.8268	113.904	0	17.3104	0	{hypothetical protein MGG_07710 [Magnaporthe oryzae 70-15]}
Mo_GLEAN_10002677	MGG_07711	0	100	locus=scaffold_31:100531:101704:-	1008	76.2565	13.5758	100.918	0	179.441	0	{hypothetical protein MGG_07711 [Magnaporthe oryzae 70-15]}
Mo_GLEAN_10002678	MGG_07712	1e-175	100	locus=scaffold_31:102163:103312:-	705	66.3084	127.881	432.872	166.308	180.544	137.479	{hypothetical protein MGG_07712 [Magnaporthe oryzae 70-15]}
Mo_GLEAN_10002679	MGG_07713	5e-81	100	locus=scaffold_31:104462:104884:+	423	0.370852	0.951498	0	0	0	0	{hypothetical protein MGG_07713 [Magnaporthe oryzae 70-15]}
Mo_GLEAN_10002680	MGG_07714	0	97.56	locus=scaffold_31:105425:107887:-	2403	15.9286	24.9563	52.21	48.7919	41.8173	20.167	{hypothetical protein MGG_07714 [Magnaporthe oryzae 70-15]}
Mo_GLEAN_10002681	MGG_07715	3e-180	100	locus=scaffold_31:109026:109877:-	708	15.5098	1.13696	0	0	151.393	34.2241	{hypothetical protein MGG_07715 [Magnaporthe oryzae 70-15]}
Mo_GLEAN_10002682	MGG_07716	0	100	locus=scaffold_31:112303:113820:+	1287	100.802	168.874	129.099	182.202	41.6419	75.309	{DnaJ domain-containing protein [Magnaporthe oryzae 70-15]}
Mo_GLEAN_10002683	MGG_07717	0	100	locus=scaffold_31:115973:116764:+	792	136.469	16.262	149.847	148.039	109.961	61.1886	{hypothetical protein MGG_07717 [Magnaporthe oryzae 70-15]}
Mo_GLEAN_10002685	MGG_07718	0	100	locus=scaffold_31:118936:121379:-	2373	43.8947	113.13	34.2941	0	39.5229	40.844	{ATP-dependent RNA helicase DRS1 [Magnaporthe oryzae 70-15]}
Mo_GLEAN_10002686	MGG_07719	0	100	locus=scaffold_31:121861:122703:+	843	17.1199	4.29698	0	0	15.8936	0	{hypothetical protein MGG_07719 [Magnaporthe oryzae 70-15]}
Mo_GLEAN_10002687	MGG_07720	0	100	locus=scaffold_31:123002:125091:-	2007	0.703455	0	3.379	0	0	0	{hypothetical protein MGG_07720 [Magnaporthe oryzae 70-15]}
Mo_GLEAN_10002689	MGG_15244	2e-127	100	locus=scaffold_31:128554:129084:+	531	57.6078	93.2306	12.7715	0	100.929	136.896	{prenylated Rab acceptor 1 [Magnaporthe oryzae 70-15]}
Mo_GLEAN_10002690	MGG_15245	0	100	locus=scaffold_31:129342:130502:+	1161	80.3945	131.734	70.0947	0	98.0924	83.4821	{hypothetical protein MGG_15245 [Magnaporthe oryzae 70-15]}
Mo_GLEAN_10002691	MGG_07722	0	100	locus=scaffold_31:131021:131919:-	789	102.99	48.4613	21.4882	0	42.4533	153.553	{hypothetical protein MGG_07722 [Magnaporthe oryzae 70-15]}
Mo_GLEAN_10002692	MGG_07723	0	100	locus=scaffold_31:132919:134121:-	1101	1.28232	0.731123	6.15955	0	0	0	{hypothetical protein MGG_07723 [Magnaporthe oryzae 70-15]}
Mo_GLEAN_10002693	MGG_07724	0	100	locus=scaffold_31:135308:137683:-	2304	0.88512	0.349378	0	0	0	0	{hypothetical protein MGG_07724 [Magnaporthe oryzae 70-15]}
Mo_GLEAN_10002695	MGG_07727	0	100	locus=scaffold_31:141047:143539:+	1050	141.632	27.5989	106.569	0	102.082	230.768	{proteasome component C1 [Magnaporthe oryzae 70-15]}
Mo_GLEAN_10002696	MGG_07728	0	100	locus=scaffold_31:144005:147164:-	3099	39.1797	39.3522	18.6009	75.6677	21.6171	23.4566	{hypothetical protein MGG_07728 [Magnaporthe oryzae 70-15]}
Mo_GLEAN_10002697	MGG_07729	0	100	locus=scaffold_31:149341:150909:+	1569	60.3887	170.331	86.4456	0	34.1575	0	{hypothetical protein MGG_07729 [Magnaporthe oryzae 70-15]}
Mo_GLEAN_10002698	MGG_07730	4e-158	100	locus=scaffold_31:151944:152576:-	633	19.0822	27.9767	5.35676	0	74.0821	76.5582	{DNL zinc finger domain-containing protein [Magnaporthe oryzae 70-15]}
Mo_GLEAN_10002699	MGG_07731	0	100	locus=scaffold_31:153494:156188:+	2493	14.8502	11.1397	19.042	0	16.1231	38.8779	{Cullin-3 [Magnaporthe oryzae 70-15]}
Mo_GLEAN_10002700	MGG_07732	0	100	locus=scaffold_31:157401:159017:+	1617	2.9104	0.746723	0	0	0	0	{hypothetical protein MGG_07732 [Magnaporthe oryzae 70-15]}
Mo_GLEAN_10002701	MGG_07733	0	96.43	locus=scaffold_31:161213:162109:+	897	0	0.897399	0	0	0	0	{clock-controlled pheromone ccg-4 [Magnaporthe oryzae 70-15]}
Mo_GLEAN_10002703	MGG_07734	0	100	locus=scaffold_31:164641:166496:-	1710	36.0527	6.355	49.5735	0	54.8467	28.34	{M-phase inducer phosphatase [Magnaporthe oryzae 70-15]}
Mo_GLEAN_10002705	MGG_07736	0	100	locus=scaffold_31:174861:175801:+	861	61.4	99.5691	74.8267	272.351	54.4645	56.285	{hypothetical protein MGG_07736 [Magnaporthe oryzae 70-15]}
Mo_GLEAN_10002706	MGG_07737	0	100	locus=scaffold_31:176884:185014:-	8055	8.54949	29.0308	10.945	29.1116	24.1185	18.0489	{U3 small nucleolar RNA-associated protein 20 [Magnaporthe oryzae 70-15]}
Mo_GLEAN_10002707	MGG_16913	4e-67	100	locus=scaffold_31:185382:185761:+	285	4.40338	0	0	0	0	0	{hypothetical protein MGG_16913, partial [Magnaporthe oryzae 70-15]}
Mo_GLEAN_10002708	MGG_07738	0	99.33	locus=scaffold_31:188581:190041:+	1347	1.74689	0.5976	0	0	4.97337	0	{hypothetical protein MGG_07738 [Magnaporthe oryzae 70-15]}
Mo_GLEAN_10002709	MGG_15246	0	100	locus=scaffold_31:190590:191475:+	747	1.26	0	0	0	0	0	{hypothetical protein MGG_15246 [Magnaporthe oryzae 70-15]}
Mo_GLEAN_10002710	MGG_15247	0	100	locus=scaffold_31:191722:193315:+	1233	1.9084	0	0	0	0	0	{dipeptidase 3 [Magnaporthe oryzae 70-15]}
Mo_GLEAN_10002711	MGG_15248	0	100	locus=scaffold_31:193849:198751:+	4836	2.01116	0.499359	0	0	2.77053	0	{hypothetical protein MGG_15248 [Magnaporthe oryzae 70-15]}
Mo_GLEAN_10002712	MGG_16914	0	98.95	locus=scaffold_31:199482:201105:+	1428	1.20839	0.281851	0	0	0	0	{hypothetical protein MGG_16914 [Magnaporthe oryzae 70-15]}
Mo_GLEAN_10002713	-	-	-	locus=scaffold_31:201278:202373:-	978	4.33078	2.88076	0	0	13.6997	0	{hypothetical protein TRIVIDRAFT_31354 [Trichoderma virens Gv29-8]}
Mo_GLEAN_10002714	MGG_16915	0	100	locus=scaffold_31:202866:205490:+	2196	6.42912	2.56592	0	0	0	0	{hypothetical protein MGG_16915 [Magnaporthe oryzae 70-15]}
Mo_GLEAN_10002715	MGG_16917	0	100	locus=scaffold_31:206434:208263:-	1644	1.81298	0.734459	0	0	4.0749	29.4777	{hypothetical protein MGG_16917 [Magnaporthe oryzae 70-15]}
Mo_GLEAN_10002716	MGG_16918	2e-33	88.14	locus=scaffold_31:208687:208869:+	183	1.71443	0	0	0	0	0	{hypothetical protein MGG_16918 [Magnaporthe oryzae 70-15]}
Mo_GLEAN_10002717	MGG_07744	0	100	locus=scaffold_31:210053:211759:+	1632	21.1468	19.2363	39.4766	0	8.20972	29.6945	{cwfJ domain-containing protein [Magnaporthe oryzae 70-15]}
Mo_GLEAN_10002718	MGG_07745	0	99.89	locus=scaffold_31:212513:215405:+	2817	54.2949	155.593	143.241	83.2425	52.3184	68.8127	{dipeptidyl aminopeptidase B [Magnaporthe oryzae 70-15]}
Mo_GLEAN_10002719	MGG_07746	1e-175	100	locus=scaffold_31:216190:216897:+	708	3.10196	3.41088	0	0	18.9241	0	{hypothetical protein MGG_07746 [Magnaporthe oryzae 70-15]}
Mo_GLEAN_10002720	MGG_07747	1e-109	100	locus=scaffold_31:217239:217688:-	450	33.4657	26.8322	22.6055	0	14.887	0	{hypothetical protein MGG_07747 [Magnaporthe oryzae 70-15]}
Mo_GLEAN_10002722	MGG_07748	1e-116	100	locus=scaffold_31:220846:221382:+	537	0	261.577	549.352	218.337	62.3756	0	{hypothetical protein MGG_07748 [Magnaporthe oryzae 70-15]}
Mo_GLEAN_10002723	MGG_07749	2e-134	100	locus=scaffold_31:222912:223617:+	594	0	1.35516	5.70847	0	0	0	{hypothetical protein MGG_07749 [Magnaporthe oryzae 70-15]}
Mo_GLEAN_10002724	MGG_07750	0	100	locus=scaffold_31:223884:225170:-	1287	0.243777	1.87638	0	0	0	0	{hypothetical protein MGG_07750 [Magnaporthe oryzae 70-15]}
Mo_GLEAN_10002725	MGG_07751	0	100	locus=scaffold_31:226644:228704:-	2061	9.20977	52.5318	9.87141	0	32.5043	23.5135	{hypothetical protein MGG_07751 [Magnaporthe oryzae 70-15]}
Mo_GLEAN_10002726	MGG_13834	0	100	locus=scaffold_31:236683:237940:-	1056	48.7249	7.24165	73.8533	0	50.751	45.8914	{YjeF [Magnaporthe oryzae 70-15]}
Mo_GLEAN_10002727	MGG_07752	0	100	locus=scaffold_31:239735:242184:-	1656	1008.2	852.118	606.09	212.404	861.664	1360.78	{ATP synthase subunit alpha [Magnaporthe oryzae 70-15]}
Mo_GLEAN_10002728	MGG_07753	4e-127	100	locus=scaffold_31:243254:243946:-	579	2346.56	652.037	831.603	809.997	2071.06	2050.61	{60S ribosomal protein L11 [Magnaporthe oryzae 70-15]}
Mo_GLEAN_10002729	MGG_16920	2e-75	96.67	locus=scaffold_31:244389:245351:+	693	155.739	41.8165	112.538	0	77.3349	174.825	{small nuclear ribonucleoprotein [Grosmannia clavigera kw1407]}
Mo_GLEAN_10002730	MGG_16921	4e-94	87.1	locus=scaffold_31:245791:246331:+	468	83.7984	3.44003	14.4907	0	28.6288	0	{hypothetical protein MGG_16921 [Magnaporthe oryzae 70-15]}
Mo_GLEAN_10002731	MGG_07756	0	99.5	locus=scaffold_31:248135:252507:-	3579	111.549	181.618	124.113	163.799	207.769	250.499	{pyruvate carboxylase [Magnaporthe oryzae 70-15]}
Mo_GLEAN_10002734	MGG_16922	3e-78	100	locus=scaffold_31:259083:259412:-	330	1.4261	0	0	0	0	0	{hypothetical protein MGG_16922 [Magnaporthe oryzae 70-15]}
Mo_GLEAN_10002735	MGG_07761	1e-167	100	locus=scaffold_31:259868:260629:+	681	10.3659	5.91018	4.97919	0	0	0	{hypothetical protein MGG_07761 [Magnaporthe oryzae 70-15]}
Mo_GLEAN_10002736	MGG_07762	1e-96	100	locus=scaffold_31:262234:262629:-	396	74.0778	274.421	274.007	0	101.502	0	{hypothetical protein MGG_07762 [Magnaporthe oryzae 70-15]}
Mo_GLEAN_10002737	MGG_07763	0	100	locus=scaffold_31:267425:269187:-	1524	11.6315	9.50748	0	0	0	79.497	{hypothetical protein MGG_07763 [Magnaporthe oryzae 70-15]}
Mo_GLEAN_10002738	MGG_07764	0	99.73	locus=scaffold_31:270936:272753:-	1677	8.88652	7.44006	8.08785	139.83	0	0	{hypothetical protein MGG_07764 [Magnaporthe oryzae 70-15]}
Mo_GLEAN_10002740	MGG_07765	0	100	locus=scaffold_31:275309:276985:+	1677	16.8376	13.9201	68.7467	139.83	67.9101	0	{hypothetical protein MGG_07765 [Magnaporthe oryzae 70-15]}
Mo_GLEAN_10002741	-	-	-	locus=scaffold_31:277665:277943:-	279	1.68678	10.0982	0	0	0	0	{NA}
Mo_GLEAN_10002742	MGG_07766	1e-80	100	locus=scaffold_31:278673:279011:-	339	13.8823	1.18727	0	0	19.7615	0	{hypothetical protein MGG_07766 [Magnaporthe oryzae 70-15]}
Mo_GLEAN_10002743	MGG_07767	0	99.66	locus=scaffold_31:279835:280940:-	894	1.93017	0	0	0	37.4672	0	{hypothetical protein MGG_07767 [Magnaporthe oryzae 70-15]}
Mo_GLEAN_10002744	MGG_07768	0	100	locus=scaffold_31:281761:287014:-	5043	111.268	149.724	131.787	92.9979	131.512	91.2915	{clathrin heavy chain [Magnaporthe oryzae 70-15]}
Mo_GLEAN_10002746	MGG_12468	0	100	locus=scaffold_30:1897:3084:-	831	122.136	35.8409	187.699	0	169.292	233.268	{hypothetical protein MGG_12468 [Magnaporthe oryzae 70-15]}
Mo_GLEAN_10002747	MGG_15949	2e-53	100	locus=scaffold_30:4288:4702:-	234	1.34077	0	0	0	0	0	{hypothetical protein MGG_15949 [Magnaporthe oryzae 70-15]}
Mo_GLEAN_10002748	MGG_15950	0	100	locus=scaffold_30:10978:12615:+	1560	3.51953	1.03201	121.722	0	21.4716	93.1949	{hypothetical protein MGG_15950 [Magnaporthe oryzae 70-15]}
Mo_GLEAN_10002749	MGG_15951	0	100	locus=scaffold_30:13369:14622:+	1149	29.217	25.2209	53.1201	0	58.304	63.2655	{hypothetical protein MGG_15951 [Magnaporthe oryzae 70-15]}
Mo_GLEAN_10002750	MGG_12469	6e-80	100	locus=scaffold_30:16497:16832:+	336	0	2.39574	0	0	0	0	{hypothetical protein MGG_12469 [Magnaporthe oryzae 70-15]}
Mo_GLEAN_10002751	MGG_08318	0	100	locus=scaffold_30:17136:17951:-	816	6.53627	0.986479	8.31086	0	24.6292	0	{oxidoreductase ucpA [Magnaporthe oryzae 70-15]}
Mo_GLEAN_10002752	MGG_08317	0	100	locus=scaffold_30:18649:20112:-	1317	1.19112	3.05606	18.0226	178.052	40.6933	36.7968	{hypothetical protein MGG_08317 [Magnaporthe oryzae 70-15]}
Mo_GLEAN_10002754	MGG_08315	0	100	locus=scaffold_30:23307:25256:-	1950	7.24018	0	0	0	6.87091	74.5559	{1-phosphatidylinositol-4,5-bisphosphate phosphodiesterase delta-1 [Magnaporthe oryzae 70-15]}
Mo_GLEAN_10002756	MGG_08314	0	100	locus=scaffold_30:27228:30369:+	2685	14.4309	3.74752	16.4174	0	4.99004	0	{C6 transcription factor [Magnaporthe oryzae 70-15]}
Mo_GLEAN_10002757	MGG_08313	0	100	locus=scaffold_30:30714:32098:-	957	0.163919	0	0	0	0	0	{hypothetical protein MGG_08313 [Magnaporthe oryzae 70-15]}
Mo_GLEAN_10002758	MGG_12471	0	99.64	locus=scaffold_30:33494:34324:-	831	2.07651	0	16.3217	0	32.2461	0	{hypothetical protein MGG_12471 [Magnaporthe oryzae 70-15]}
Mo_GLEAN_10002759	MGG_08312	0	99.87	locus=scaffold_30:35379:37838:-	2379	50.0482	114.705	64.1393	0	70.3986	0	{hypothetical protein MGG_08312 [Magnaporthe oryzae 70-15]}
Mo_GLEAN_10002760	MGG_08311	0	100	locus=scaffold_30:40223:41486:+	1059	33.6257	4.18066	0	0	6.32591	22.8807	{oxidoreductase [Magnaporthe oryzae 70-15]}
Mo_GLEAN_10002761	MGG_08309	0	100	locus=scaffold_30:43604:48185:+	4503	88.3464	53.4499	24.8495	52.0751	11.9016	0	{multidrug resistance-associated protein 2 [Magnaporthe oryzae 70-15]}
Mo_GLEAN_10002762	MGG_08308	0	100	locus=scaffold_30:48948:49906:-	846	48.3962	75.6441	56.113	0	15.8372	229.132	{hypothetical protein MGG_08308 [Magnaporthe oryzae 70-15]}
Mo_GLEAN_10002763	MGG_08307	0	99.82	locus=scaffold_30:50974:52846:+	1713	41.942	39.0031	87.0966	136.891	187.717	212.178	{hypothetical protein MGG_08307 [Magnaporthe oryzae 70-15]}
Mo_GLEAN_10002764	MGG_15953	1e-138	100	locus=scaffold_30:52984:53553:-	570	1.10085	0	0	0	0	0	{hypothetical protein MGG_15953 [Magnaporthe oryzae 70-15]}
Mo_GLEAN_10002765	MGG_08306	0	99.75	locus=scaffold_30:54255:55448:+	1194	1.18244	0.674177	5.67978	0	0	0	{abhydrolase domain-containing protein 12 [Magnaporthe oryzae 70-15]}
Mo_GLEAN_10002766	MGG_08305	0	100	locus=scaffold_30:55972:57473:+	1425	46.896	8.75578	52.3497	0	14.1034	0	{hypothetical protein MGG_08305 [Magnaporthe oryzae 70-15]}
Mo_GLEAN_10002767	MGG_08304	0	100	locus=scaffold_30:57746:60430:-	2685	10.8086	3.14792	191.958	0	59.8805	72.1957	{mechanosensitive ion channel family protein [Magnaporthe oryzae 70-15]}
Mo_GLEAN_10002768	MGG_08303	0	99.86	locus=scaffold_30:63581:66077:-	2310	57.1117	34.3243	74.8625	50.7563	37.7008	20.9789	{XPG domain-containing protein [Magnaporthe oryzae 70-15]}
Mo_GLEAN_10002769	MGG_08302	2e-148	100	locus=scaffold_30:67301:67980:+	606	44.7832	54.4615	11.1909	0	11.0547	79.9692	{rRNA-processing protein FCF1 [Magnaporthe oryzae 70-15]}
Mo_GLEAN_10002770	MGG_12473	0	100	locus=scaffold_30:68885:70483:-	1599	120.473	110.752	195.095	146.65	146.635	60.6146	{nitrogen metabolic regulation protein [Magnaporthe oryzae 70-15]}
Mo_GLEAN_10002771	MGG_15954	3e-106	100	locus=scaffold_30:74094:74639:+	432	10.5307	17.7018	0	0	31.0145	0	{hypothetical protein MGG_15954 [Magnaporthe oryzae 70-15]}
Mo_GLEAN_10002773	MGG_08300	4e-113	100	locus=scaffold_30:78881:79378:-	498	493.922	2.4246	27.2356	706.307	470.823	1362.37	{hypothetical protein MGG_08300 [Magnaporthe oryzae 70-15]}
Mo_GLEAN_10002774	MGG_08299	0	100	locus=scaffold_30:80703:83252:-	2550	7.62821	6.31347	151.59	91.9585	84.0676	0	{hypothetical protein MGG_08299 [Magnaporthe oryzae 70-15]}
Mo_GLEAN_10002775	MGG_12474	0	100	locus=scaffold_30:84799:86469:+	1671	25.1594	31.794	206.981	0	80.1812	72.5035	{5'-nucleotidase [Magnaporthe oryzae 70-15]}
Mo_GLEAN_10002776	MGG_12475	0	99.75	locus=scaffold_30:86928:88136:+	1209	0.778514	0.665812	16.8279	0	22.1642	40.0838	{hypothetical protein MGG_12475 [Magnaporthe oryzae 70-15]}
Mo_GLEAN_10002777	MGG_08297	0	100	locus=scaffold_30:89147:90339:+	1122	16.2183	0.717439	0	0	107.473	259.152	{NADH:flavin oxidoreductase/NADH oxidase [Magnaporthe oryzae 70-15]}
Mo_GLEAN_10002778	MGG_15956	7e-38	100	locus=scaffold_30:93110:93277:-	168	0.933753	0	0	0	0	0	{hypothetical protein MGG_15956 [Magnaporthe oryzae 70-15]}
Mo_GLEAN_10002779	MGG_08296T1	1e-57	100	locus=scaffold_30:96548:97849:+	1191	2.10741	8.78637	11.3882	0	67.4976	101.724	{hypothetical protein, variant [Magnaporthe oryzae 70-15]}
Mo_GLEAN_10002780	MGG_08295	0	99.11	locus=scaffold_30:99478:102531:-	2850	5.66936	40.2483	11.8977	82.2786	44.6609	51.0119	{hypothetical protein MGG_08295 [Magnaporthe oryzae 70-15]}
Mo_GLEAN_10002782	MGG_08293	0	100	locus=scaffold_30:106689:108104:+	1416	8.64117	44.6256	43.1038	0	33.1172	0	{salicylate hydroxylase [Magnaporthe oryzae 70-15]}
Mo_GLEAN_10002783	MGG_12476	0	100	locus=scaffold_30:111603:113303:+	1419	0	2.26911	0	0	0	0	{hypothetical protein MGG_12476 [Magnaporthe oryzae 70-15]}
Mo_GLEAN_10002784	MGG_08291	4e-112	100	locus=scaffold_30:114740:115284:+	462	1.01864	7.84059	7.33946	1522.69	0	52.4474	{hypothetical protein MGG_08291 [Magnaporthe oryzae 70-15]}
Mo_GLEAN_10002785	MGG_08290	0	100	locus=scaffold_30:116250:117770:+	1284	6.96388	1.88076	0	0	5.21739	37.7425	{hypothetical protein MGG_08290 [Magnaporthe oryzae 70-15]}
Mo_GLEAN_10002786	MGG_08289	0	99.55	locus=scaffold_30:117927:119366:-	1347	16.3043	2.3904	0	0	4.97337	107.932	{aerobactin siderophore biosynthesis protein iucB [Magnaporthe oryzae 70-15]}
Mo_GLEAN_10002787	MGG_08288	0	100	locus=scaffold_30:120318:122248:-	1740	4.77824	7.402	1.94875	134.767	7.70016	41.777	{short-chain-fatty-acid-CoA ligase [Magnaporthe oryzae 70-15]}
Mo_GLEAN_10002788	MGG_08287T1	7e-106	100	locus=scaffold_30:123116:123619:-	450	4.18321	76.0247	60.2814	0	0	0	{hypothetical protein, variant [Magnaporthe oryzae 70-15]}
Mo_GLEAN_10002789	MGG_12477	0	100	locus=scaffold_30:125392:127068:+	1677	13.1895	14.6401	66.7248	0	15.9789	43.3465	{hypothetical protein MGG_12477 [Magnaporthe oryzae 70-15]}
Mo_GLEAN_10002790	-	-	-	locus=scaffold_30:127856:130967:-	3042	1.44391	0.529235	0	0	0	0	{mycocerosic acid synthase [Magnaporthe oryzae 70-15]}
Mo_GLEAN_10002791	MGG_08285	0	98.29	locus=scaffold_30:131031:135633:-	4161	1.05561	0.38691	1.62982	0	12.8799	0	{mycocerosic acid synthase [Magnaporthe oryzae 70-15]}
Mo_GLEAN_10002792	-	-	-	locus=scaffold_30:137416:138084:+	669	209.395	63.7717	70.9591	0	240.328	181.096	{gag protein [Magnaporthe oryzae]}
Mo_GLEAN_10002795	MGG_08281	0	99.09	locus=scaffold_30:145815:152696:+	6594	0.333058	0	0	0	0	7.34931	{polyketide synthase [Magnaporthe oryzae 70-15]}
Mo_GLEAN_10002797	MGG_12479	0	100	locus=scaffold_30:155665:157576:-	1560	2.31283	0	0	0	8.58863	0	{ent-kaurene oxidase [Magnaporthe oryzae 70-15]}
Mo_GLEAN_10002798	MGG_12480	0	99.73	locus=scaffold_30:158912:161444:+	1584	6.43724	0.508186	0	0	8.4585	0	{hypothetical protein MGG_12480 [Magnaporthe oryzae 70-15]}
Mo_GLEAN_10002799	MGG_08279	0	99.84	locus=scaffold_30:161801:163787:-	1848	10.5259	7.18721	11.0092	0	7.25015	26.2237	{inner membrane protein yicO [Magnaporthe oryzae 70-15]}
Mo_GLEAN_10002800	MGG_15958	5e-45	100	locus=scaffold_30:165431:165628:-	198	1.58455	0	0	0	0	0	{hypothetical protein MGG_15958 [Magnaporthe oryzae 70-15]}
Mo_GLEAN_10002801	MGG_08278	0	99.84	locus=scaffold_30:167409:169328:+	1920	14.3798	19.7049	54.7478	0	34.8913	50.4806	{hypothetical protein MGG_08278 [Magnaporthe oryzae 70-15]}
Mo_GLEAN_10002803	MGG_08277	6e-28	97.87	locus=scaffold_30:171584:172450:+	867	2.71402	13.9268	0	0	0	0	{hypothetical protein MGG_08277 [Magnaporthe oryzae 70-15]}
Mo_GLEAN_10002804	MGG_12484	0	99.43	locus=scaffold_30:173506:175151:+	1572	0.399162	6.91288	0	0	0	0	{hypothetical protein MGG_12484 [Magnaporthe oryzae 70-15]}
Mo_GLEAN_10002805	MGG_08276	0	99.72	locus=scaffold_30:175850:177019:-	1056	77.9896	2.28684	0	0	12.6878	68.8371	{hypothetical protein MGG_08276 [Magnaporthe oryzae 70-15]}
Mo_GLEAN_10002806	MGG_08275	4e-151	100	locus=scaffold_30:177976:178826:-	609	9.78831	130.857	495.54	0	44.0009	0	{hypothetical protein MGG_08275 [Magnaporthe oryzae 70-15]}
Mo_GLEAN_10002807	MGG_08274	0	100	locus=scaffold_30:180208:182844:-	2229	0.844525	2.88907	9.1274	0	6.01089	0	{glycosyl hydrolase [Magnaporthe oryzae 70-15]}
Mo_GLEAN_10002808	-	-	-	locus=scaffold_30:186892:188832:+	1872	61.089	165.981	28.9815	250.528	39.3646	25.8875	{hypothetical protein THITE_2111136 [Thielavia terrestris NRRL 8126]}
Mo_GLEAN_10002809	MGG_08271T1	0	100	locus=scaffold_30:189066:190706:-	1641	5.2577	4.41481	8.26528	0	16.3294	0	{oligosaccharide translocation protein RFT1, variant [Magnaporthe oryzae 70-15]}
Mo_GLEAN_10002810	MGG_08270	0	100	locus=scaffold_30:191114:193677:+	2364	64.6328	24.8573	83.193	0	42.5072	71.749	{ubiquitin carboxyl-terminal hydrolase 14 [Magnaporthe oryzae 70-15]}
Mo_GLEAN_10002811	MGG_08269	5e-174	100	locus=scaffold_30:194149:195173:-	705	54.2928	28.5449	43.2872	166.308	9.50232	0	{mitotic spindle checkpoint component mad2 [Magnaporthe oryzae 70-15]}
Mo_GLEAN_10002812	MGG_08268	0	100	locus=scaffold_30:195790:197280:+	1491	60.1811	6.47861	4.5484	0	8.9861	0	{hypothetical protein MGG_08268 [Magnaporthe oryzae 70-15]}
Mo_GLEAN_10002813	MGG_08267	0	100	locus=scaffold_30:197503:199806:-	1623	59.6359	2.47987	12.5354	0	12.3829	0	{hypothetical protein MGG_08267 [Magnaporthe oryzae 70-15]}
Mo_GLEAN_10002814	MGG_08266	0	100	locus=scaffold_30:201546:203404:-	1698	2.30964	0.474068	0	138.1	11.8359	85.6208	{maltose permease MAL61 [Magnaporthe oryzae 70-15]}
Mo_GLEAN_10002815	MGG_08265	0	100	locus=scaffold_30:204289:205857:-	1569	5.99887	0	0	0	0	0	{hypothetical protein MGG_08265 [Magnaporthe oryzae 70-15]}
Mo_GLEAN_10002816	MGG_08263	0	100	locus=scaffold_30:208592:209934:-	1236	0.63459	0	0	0	0	0	{hypothetical protein MGG_08263 [Magnaporthe oryzae 70-15]}
Mo_GLEAN_10002817	MGG_08262	0	100	locus=scaffold_30:211154:212800:-	1647	46.4802	26.8811	144.115	355.941	195.239	44.136	{putidaredoxin reductase [Magnaporthe oryzae 70-15]}
Mo_GLEAN_10002818	MGG_08261	0	99.88	locus=scaffold_30:213716:216449:-	2418	19.7224	23.4699	29.4489	0	24.9347	60.1257	{hypothetical protein MGG_08261 [Magnaporthe oryzae 70-15]}
Mo_GLEAN_10002819	MGG_08260	4e-179	98.78	locus=scaffold_30:218786:219559:+	774	115.119	13.0001	78.8565	0	86.5521	93.9173	{hypothetical protein MGG_08260 [Magnaporthe oryzae 70-15]}
Mo_GLEAN_10002820	MGG_08259	0	100	locus=scaffold_30:219758:221507:-	1677	115.805	73.4406	60.6589	0	55.926	115.591	{hypothetical protein MGG_08259 [Magnaporthe oryzae 70-15]}
Mo_GLEAN_10002821	MGG_08258	0	100	locus=scaffold_30:223007:225179:+	1890	989.28	7.66635	32.2936	124.071	262.294	435.896	{hypothetical protein MGG_08258 [Magnaporthe oryzae 70-15]}
Mo_GLEAN_10002822	MGG_08257T1	0	100	locus=scaffold_30:227439:229515:+	1908	15.8679	235.626	40.8748	61.4502	28.0886	50.7981	{fatty acid transporter, variant [Magnaporthe oryzae 70-15]}
Mo_GLEAN_10002823	MGG_08256	4e-168	100	locus=scaffold_30:230450:231189:+	675	666.758	165.167	321.501	1042.2	843.595	610.254	{mitochondrial peroxiredoxin PRX1 [Magnaporthe oryzae 70-15]}
Mo_GLEAN_10002824	MGG_08255	0	100	locus=scaffold_30:234684:237893:+	3210	105.509	254.53	199.647	0	135.652	105.679	{hypothetical protein MGG_08255 [Magnaporthe oryzae 70-15]}
Mo_GLEAN_10002825	MGG_08254	3e-172	100	locus=scaffold_30:238624:239477:+	690	0.909394	1.16662	0	0	0	0	{hypothetical protein MGG_08254 [Magnaporthe oryzae 70-15]}
Mo_GLEAN_10002826	MGG_08253	3e-110	100	locus=scaffold_30:239720:240251:-	465	40.8201	34.6222	14.5842	0	57.627	52.109	{hypothetical protein MGG_08253 [Magnaporthe oryzae 70-15]}
Mo_GLEAN_10002827	MGG_08252	0	100	locus=scaffold_30:241099:242913:+	1746	24.438	16.3667	31.0729	0	15.3474	0	{hypothetical protein MGG_08252 [Magnaporthe oryzae 70-15]}
Mo_GLEAN_10002828	MGG_15961	0	100	locus=scaffold_30:244044:244835:-	792	114.088	7.11461	25.6881	0	101.502	0	{hypothetical protein MGG_15961 [Magnaporthe oryzae 70-15]}
Mo_GLEAN_10002831	MGG_12489	0	100	locus=scaffold_30:256129:258075:-	1653	0.189801	0.486973	0	0	0	0	{beta-xylosidase [Magnaporthe oryzae 70-15]}
Mo_GLEAN_10002833	MGG_08239	0	99.72	locus=scaffold_30:260275:261694:-	1290	0.364815	0	0	0	0	0	{hypothetical protein MGG_08239 [Magnaporthe oryzae 70-15]}
Mo_GLEAN_10002835	MGG_12492	0	100	locus=scaffold_30:264024:265220:+	1197	9.17372	0.336244	0	0	0	0	{hypothetical protein MGG_12492 [Magnaporthe oryzae 70-15]}
Mo_GLEAN_10002838	MGG_08236	0	100	locus=scaffold_30:272245:280240:-	7851	0.0999048	0.102531	0	0	0	0	{polyketide synthase [Magnaporthe oryzae 70-15]}
Mo_GLEAN_10002840	MGG_12496	0	100	locus=scaffold_30:286499:288197:+	1536	0.510646	0	0	0	0	0	{cytochrome P450 52A2 [Magnaporthe oryzae 70-15]}
Mo_GLEAN_10002841	MGG_12497	0	100	locus=scaffold_30:288637:290396:+	1698	0	0	0	0	7.89062	0	{hypothetical protein MGG_12497 [Magnaporthe oryzae 70-15]}
Mo_GLEAN_10002849	MGG_18139	8e-46	61.19	locus=scaffold_29:5865:6416:-	261	1.20207	0	0	0	0	0	{NA}
Mo_GLEAN_10002850	-	-	-	locus=scaffold_29:10181:10808:+	453	60.2549	51.5321	37.4264	0	44.3651	0	{NA}
Mo_GLEAN_10002851	MGG_00088	0	100	locus=scaffold_29:14394:16838:-	2445	0.320799	4.11537	2.77369	0	5.47987	0	{glycosyl hydrolase [Magnaporthe oryzae 70-15]}
Mo_GLEAN_10002852	MGG_00087	0	100	locus=scaffold_29:18945:20430:-	1425	74.6374	179.352	71.3859	164.557	131.632	34.008	{ribosome biogenesis protein SSF1 [Magnaporthe oryzae 70-15]}
Mo_GLEAN_10002853	MGG_17539	0	100	locus=scaffold_29:20774:22607:+	1689	47.3677	99.8464	26.0988	0	31.7307	114.769	{ATP-dependent rRNA helicase RRP3 [Magnaporthe oryzae 70-15]}
Mo_GLEAN_10002854	MGG_17540	0	100	locus=scaffold_29:23176:24375:+	1200	49.5449	4.02483	0	0	11.1652	0	{hypothetical protein MGG_17540 [Magnaporthe oryzae 70-15]}
Mo_GLEAN_10002855	MGG_11674	3e-62	100	locus=scaffold_29:27018:27287:-	270	1.162	0	0	0	0	0	{hypothetical protein MGG_11674 [Magnaporthe oryzae 70-15]}
Mo_GLEAN_10002856	MGG_00086	0	100	locus=scaffold_29:27939:29455:+	1275	0	0	167.547	0	0	0	{endochitinase [Magnaporthe oryzae 70-15]}
Mo_GLEAN_10002857	MGG_00085	0	100	locus=scaffold_29:31112:32984:+	1635	11.8972	62.0342	10.3695	143.421	40.9733	14.82	{lactose permease [Magnaporthe oryzae 70-15]}
Mo_GLEAN_10002858	MGG_00084	0	100	locus=scaffold_29:33413:35074:-	1662	0.28316	0.484336	0	0	0	87.4754	{mannosyl-oligosaccharide 1,2-alpha-mannosidase IB [Magnaporthe oryzae 70-15]}
Mo_GLEAN_10002859	MGG_00083	0	100	locus=scaffold_29:36191:37066:-	876	0.537228	0.459456	0	0	0	55.3212	{hypothetical protein MGG_00083 [Magnaporthe oryzae 70-15]}
Mo_GLEAN_10002860	MGG_00082	0	100	locus=scaffold_29:38482:40934:-	2349	3.33909	38.5521	33.201	0	11.4076	0	{hypothetical protein MGG_00082 [Magnaporthe oryzae 70-15]}
Mo_GLEAN_10002861	MGG_00081	5e-139	100	locus=scaffold_29:42072:42641:-	570	1639.99	2993.21	3563.35	3908.23	2891.21	1232.79	{hypothetical protein MGG_00081 [Magnaporthe oryzae 70-15]}
Mo_GLEAN_10002862	MGG_11676	0	98.98	locus=scaffold_29:44512:47077:-	2064	5.70024	1.95002	11.4999	0	12.9828	46.9587	{choline dehydrogenase [Magnaporthe oryzae 70-15]}
Mo_GLEAN_10002863	MGG_00080	5e-64	54.37	locus=scaffold_29:47854:48603:-	561	30.1997	3.5872	6.04426	0	47.7657	0	{hypothetical protein MGG_00080 [Magnaporthe oryzae 70-15]}
Mo_GLEAN_10002864	MGG_00079	0	100	locus=scaffold_29:49960:51706:+	1674	1.78049	0	0	0	0	0	{hypothetical protein MGG_00079 [Magnaporthe oryzae 70-15]}
Mo_GLEAN_10002865	MGG_00078	0	100	locus=scaffold_29:52524:54575:+	1488	0.210848	0.540972	2.27878	0	0	0	{hypothetical protein MGG_00078 [Magnaporthe oryzae 70-15]}
Mo_GLEAN_10002866	MGG_00077	0	100	locus=scaffold_29:56759:58815:+	1959	2.00192	12.7381	19.0399	0	20.518	0	{hypothetical protein MGG_00077 [Magnaporthe oryzae 70-15]}
Mo_GLEAN_10002867	MGG_00076	0	100	locus=scaffold_29:61067:63621:+	2460	10.0754	81.8056	30.3245	0	27.2323	0	{C2H2 zinc finger protein [Magnaporthe oryzae 70-15]}
Mo_GLEAN_10002868	MGG_00075	0	100	locus=scaffold_29:64360:65601:-	1242	28.166	44.0723	111.936	0	75.5136	78.0376	{L-galactose dehydrogenase [Magnaporthe oryzae 70-15]}
Mo_GLEAN_10002869	MGG_00074	2e-166	100	locus=scaffold_29:68434:69287:+	666	0.235541	1.20866	5.09134	0	0	0	{hypothetical protein MGG_00074 [Magnaporthe oryzae 70-15]}
Mo_GLEAN_10002870	MGG_00073	0	100	locus=scaffold_29:70313:72576:-	2112	12.5526	60.9823	27.2936	0	34.8913	0	{DNA polymerase sigma [Magnaporthe oryzae 70-15]}
Mo_GLEAN_10002872	MGG_00072	0	100	locus=scaffold_29:75468:77454:+	1800	0.348601	0	0	0	0	0	{isoamyl alcohol oxidase [Magnaporthe oryzae 70-15]}
Mo_GLEAN_10002873	MGG_17542	0	93.8	locus=scaffold_29:77656:78758:-	1053	11.0241	0.764451	0	0	0	0	{hypothetical protein MGG_17542 [Magnaporthe oryzae 70-15]}
Mo_GLEAN_10002874	MGG_00071	0	91.58	locus=scaffold_29:83255:84184:+	753	15.4162	0.534507	0	0	0	0	{hypothetical protein MGG_00071 [Magnaporthe oryzae 70-15]}
Mo_GLEAN_10002875	MGG_00070	4e-127	85.47	locus=scaffold_29:86461:87470:-	603	70.7608	41.383	22.4931	388.879	0	0	{hypothetical protein MGG_00070 [Magnaporthe oryzae 70-15]}
Mo_GLEAN_10002876	MGG_17543	2e-87	100	locus=scaffold_29:88754:90113:+	360	0.871503	3.35403	0	0	0	0	{hypothetical protein MGG_17543 [Magnaporthe oryzae 70-15]}
Mo_GLEAN_10002877	MGG_00068	0	100	locus=scaffold_29:91537:92886:+	1350	149.318	200.944	32.6524	0	39.6986	35.8973	{gliotoxin biosynthesis protein GliK [Magnaporthe oryzae 70-15]}
Mo_GLEAN_10002878	MGG_00067	0	100	locus=scaffold_29:93929:95300:-	1302	90.3632	1937.92	96.36	630.36	180.084	130.272	{glycerol-3-phosphate dehydrogenase [Magnaporthe oryzae 70-15]}
Mo_GLEAN_10002879	MGG_00066	0	100	locus=scaffold_29:97549:98829:-	1023	0.153344	0	0	0	0	0	{hypothetical protein MGG_00066 [Magnaporthe oryzae 70-15]}
Mo_GLEAN_10002880	MGG_00065	0	100	locus=scaffold_29:99500:100855:-	1356	13.0725	3.85862	10.0024	0	0	0	{hypothetical protein MGG_00065 [Magnaporthe oryzae 70-15]}
Mo_GLEAN_10002881	MGG_00063	0	100	locus=scaffold_29:105432:110408:+	4752	36.2466	21.3438	101.325	0	111.37	61.1886	{glycogen debranching enzyme [Magnaporthe oryzae 70-15]}
Mo_GLEAN_10002882	MGG_00062	5e-169	100	locus=scaffold_29:111548:112416:-	684	44.7219	75.907	49.5735	0	0	70.8499	{hypothetical protein MGG_00062 [Magnaporthe oryzae 70-15]}
Mo_GLEAN_10002883	MGG_00061	0	100	locus=scaffold_29:115366:116410:-	825	4.18321	2.92715	4.1101	0	8.12016	0	{hypothetical protein MGG_00061 [Magnaporthe oryzae 70-15]}
Mo_GLEAN_10002884	MGG_11680	0	100	locus=scaffold_29:117848:120028:+	2112	0.519931	0.38114	0	111.029	0	0	{AAA family ATPase [Magnaporthe oryzae 70-15]}
Mo_GLEAN_10002886	MGG_00059	0	100	locus=scaffold_29:123432:125256:+	1659	1.04013	1.94085	0	0	0	0	{isotrichodermin C-15 hydroxylase [Magnaporthe oryzae 70-15]}
Mo_GLEAN_10002887	MGG_00058	0	100	locus=scaffold_29:125430:126891:-	1041	4.82215	12.3722	3.25728	0	32.1764	0	{hypothetical protein MGG_00058 [Magnaporthe oryzae 70-15]}
Mo_GLEAN_10002888	MGG_00057	0	100	locus=scaffold_29:128242:129210:+	825	1.71132	2.43929	4.1101	0	16.2403	58.741	{R-specific carbonyl reductase [Magnaporthe oryzae 70-15]}
Mo_GLEAN_10002889	MGG_00056	0	100	locus=scaffold_29:129262:130194:-	861	3.27952	7.01191	0	0	23.3419	0	{short-chain dehydrogenase/reductase SDR [Magnaporthe oryzae 70-15]}
Mo_GLEAN_10002890	MGG_11682	0	100	locus=scaffold_29:130879:132702:-	1674	51.072	31.4966	22.2814	0	68.0318	115.798	{phenylacetone monooxygenase [Magnaporthe oryzae 70-15]}
Mo_GLEAN_10002891	MGG_11683	0	100	locus=scaffold_29:133322:134500:-	1104	3.12604	0.364568	0	0	0	0	{metallo-beta-lactamase superfamily protein [Magnaporthe oryzae 70-15]}
Mo_GLEAN_10002892	MGG_00054	0	100	locus=scaffold_29:135363:137423:+	1509	0.831653	0	0	0	48.834	64.2298	{hypothetical protein MGG_00054 [Magnaporthe oryzae 70-15]}
Mo_GLEAN_10002893	MGG_00053	0	100	locus=scaffold_29:138011:140197:+	2187	45.4042	69.7491	41.8621	107.222	82.7054	121.874	{hypothetical protein MGG_00053 [Magnaporthe oryzae 70-15]}
Mo_GLEAN_10002894	MGG_00052	8e-168	100	locus=scaffold_29:141434:142108:+	675	288.642	20.2732	35.1642	173.699	69.4725	71.7946	{hypothetical protein MGG_00052 [Magnaporthe oryzae 70-15]}
Mo_GLEAN_10002896	MGG_00050	0	100	locus=scaffold_29:146480:147760:-	1281	3.18395	0.62839	0	0	10.4592	0	{hypothetical protein MGG_00050 [Magnaporthe oryzae 70-15]}
Mo_GLEAN_10002897	-	-	-	locus=scaffold_29:147859:149004:-	1146	1.64262	0	0	0	23.3827	0	{hypothetical protein MGG_00050 [Magnaporthe oryzae 70-15]}
Mo_GLEAN_10002898	MGG_00049	0	100	locus=scaffold_29:150266:152475:+	2127	7.67021	12.2997	35.0721	0	22.047	22.7839	{hypothetical protein MGG_00049 [Magnaporthe oryzae 70-15]}
Mo_GLEAN_10002899	MGG_00048	0	100	locus=scaffold_29:152796:154789:-	1899	0.908676	0.635835	14.2847	0	17.6386	0	{hypothetical protein MGG_00048 [Magnaporthe oryzae 70-15]}
Mo_GLEAN_10002900	MGG_11685	0	100	locus=scaffold_29:155984:157733:+	1674	26.8011	44.9608	44.5629	0	12.0056	0	{4-coumarate-CoA ligase 2 [Magnaporthe oryzae 70-15]}
Mo_GLEAN_10002901	MGG_00047	8e-40	100	locus=scaffold_29:160774:160983:+	210	0	0	32.2936	0	127.603	230.768	{hypothetical protein MGG_00047 [Magnaporthe oryzae 70-15]}
Mo_GLEAN_10002902	MGG_00046	0	100	locus=scaffold_29:163438:166469:+	2838	0.386925	0	0	0	4.72103	0	{hypothetical protein MGG_00046 [Magnaporthe oryzae 70-15]}
Mo_GLEAN_10002903	MGG_00045	0	100	locus=scaffold_29:167299:169348:+	1635	1.72702	1.477	31.1085	143.421	53.2653	222.3	{maltose permease MAL61 [Magnaporthe oryzae 70-15]}
Mo_GLEAN_10002904	MGG_00043	1e-94	100	locus=scaffold_29:172361:172849:+	396	0	0	0	592.157	33.834	0	{hypothetical protein MGG_00043 [Magnaporthe oryzae 70-15]}
Mo_GLEAN_10002909	MGG_00041	1e-175	100	locus=scaffold_29:183194:183978:+	717	155.995	61.1865	14.1876	0	56.0597	0	{O-methyltransferase [Magnaporthe oryzae 70-15]}
Mo_GLEAN_10002910	MGG_00040	0	100	locus=scaffold_29:184246:186307:-	1713	43.041	15.2723	393.914	273.782	285.486	113.161	{high-affinity glucose transporter ght2 [Magnaporthe oryzae 70-15]}
Mo_GLEAN_10002911	MGG_17546	2e-59	100	locus=scaffold_29:187289:187546:+	258	0.608025	1.56001	0	0	0	0	{hypothetical protein MGG_17546 [Magnaporthe oryzae 70-15]}
Mo_GLEAN_10002912	MGG_00039	0	100	locus=scaffold_29:188800:190357:-	1482	19.4765	1.08633	18.3041	0	27.122	49.05	{hypothetical protein MGG_00039 [Magnaporthe oryzae 70-15]}
Mo_GLEAN_10002913	MGG_11688	2e-109	100	locus=scaffold_29:190983:192241:-	450	1.3944	0	0	0	0	0	{hypothetical protein MGG_11688 [Magnaporthe oryzae 70-15]}
Mo_GLEAN_10002915	MGG_14724	0	100	locus=scaffold_29:197265:198695:+	1431	0.109623	0	0	0	0	0	{hypothetical protein MGG_00035 [Magnaporthe oryzae 70-15]}
Mo_GLEAN_10002916	MGG_00033	0	96.15	locus=scaffold_29:201766:203645:-	1482	1.48191	0.814744	0	0	0	0	{hypothetical protein MGG_00033 [Magnaporthe oryzae 70-15]}
Mo_GLEAN_10002917	MGG_00032	0	100	locus=scaffold_29:205240:206232:+	993	10.7424	76.6056	10.2442	0	6.74636	0	{hypothetical protein MGG_00032 [Magnaporthe oryzae 70-15]}
Mo_GLEAN_10002918	MGG_11691	0	100	locus=scaffold_29:206445:207581:-	1137	0	0.707974	0	0	0	0	{streptogrisin-C [Magnaporthe oryzae 70-15]}
Mo_GLEAN_10002919	MGG_14721	1e-40	100	locus=scaffold_29:209851:210033:-	183	0	4.39873	18.5291	0	0	0	{hypothetical protein MGG_14721 [Magnaporthe oryzae 70-15]}
Mo_GLEAN_10002920	MGG_11693	0	100	locus=scaffold_29:211487:213278:+	1719	0	182.862	532.591	0	120.81	0	{hypothetical protein MGG_11693 [Magnaporthe oryzae 70-15]}
Mo_GLEAN_10002921	MGG_00031	0	100	locus=scaffold_29:214912:217244:-	2223	2.96382	0	3.05068	0	0	21.8	{FAD binding domain-containing protein [Magnaporthe oryzae 70-15]}
Mo_GLEAN_10002929	MGG_00023	0	100	locus=scaffold_29:239606:241415:+	1515	0	0.531331	0	0	0	0	{isotrichodermin C-15 hydroxylase [Magnaporthe oryzae 70-15]}
Mo_GLEAN_10002931	MGG_00020	0	94.58	locus=scaffold_29:255014:259373:-	2880	0.163407	0.279502	0	0	0	0	{hypothetical protein MGG_00020 [Magnaporthe oryzae 70-15]}
Mo_GLEAN_10002932	MGG_00019	1e-97	100	locus=scaffold_29:260726:261438:+	612	0.512649	3.28826	0	0	0	0	{hypothetical protein MGG_00019 [Magnaporthe oryzae 70-15]}
Mo_GLEAN_10002933	MGG_00018	0	100	locus=scaffold_29:263018:264877:+	1764	0	3.65064	3.84448	0	0	0	{integral membrane protein [Magnaporthe oryzae 70-15]}
Mo_GLEAN_10002934	MGG_00017	0	99.91	locus=scaffold_29:265153:268450:-	3240	0	0	2.09311	0	20.6763	0	{L-aminoadipate-semialdehyde dehydrogenase [Magnaporthe oryzae 70-15]}
Mo_GLEAN_10002935	MGG_11697	0	95.69	locus=scaffold_29:268851:270383:-	1470	6.61631	0	0	0	0	0	{carbamoylphosphate synthase large subunit [Magnaporthe oryzae 70-15]}
Mo_GLEAN_10002936	MGG_00016	0	100	locus=scaffold_29:271349:273087:-	1461	3.75802	0	6.96269	0	32.0972	0	{2-epi-5-epi-valiolone synthase [Magnaporthe oryzae 70-15]}
Mo_GLEAN_10002940	-	-	-	locus=scaffold_29:289088:289798:-	564	0	1.42725	0	0	0	0	{hypothetical protein FOXB_09449 [Fusarium oxysporum Fo5176]}
Mo_GLEAN_10002948	-	-	-	locus=scaffold_29:301588:303357:-	1770	158.909	44.7962	122.606	66.2413	102.19	82.1379	{hypothetical protein MGG_08663 [Magnaporthe oryzae 70-15]}
Mo_GLEAN_10002950	-	-	-	locus=scaffold_29:305698:306400:+	546	8.33195	0	6.21031	0	0	0	{hypothetical protein FG03463.1 [Gibberella zeae PH-1]}
Mo_GLEAN_10002961	MGG_08323	0	100	locus=scaffold_28:6077:7591:-	1161	72.6928	59.2805	40.8886	0	69.2417	41.741	{mitochondrial large ribosomal subunit [Magnaporthe oryzae 70-15]}
Mo_GLEAN_10002962	MGG_12467	1e-33	100	locus=scaffold_28:8070:8494:+	159	1209.58	394.889	298.564	0	800.526	761.971	{hypothetical protein MGG_12467 [Magnaporthe oryzae 70-15]}
Mo_GLEAN_10002963	MGG_15104	9e-93	100	locus=scaffold_28:9007:9504:-	381	6.99947	2.11277	17.7996	0	70.3321	0	{hypothetical protein MGG_15104 [Magnaporthe oryzae 70-15]}
Mo_GLEAN_10002964	MGG_08325	0	100	locus=scaffold_28:9561:10725:+	855	7.33897	11.2978	47.5906	0	23.5057	0	{hypothetical protein MGG_08325 [Magnaporthe oryzae 70-15]}
Mo_GLEAN_10002965	MGG_08326	0	100	locus=scaffold_28:11485:13001:-	1416	22.7108	9.94839	318.489	331.206	340.634	530.474	{hypothetical protein MGG_08326 [Magnaporthe oryzae 70-15]}
Mo_GLEAN_10002966	MGG_08328	3e-91	96.96	locus=scaffold_28:19734:20726:+	993	5.05524	1.21596	0	0	13.4927	0	{hypothetical protein MGG_08328 [Magnaporthe oryzae 70-15]}
Mo_GLEAN_10002967	MGG_08329	0	100	locus=scaffold_28:21576:23279:-	1704	13.1646	14.4082	25.869	0	27.5199	0	{DNA replication protein 4 [Magnaporthe oryzae 70-15]}
Mo_GLEAN_10002968	MGG_08330	0	100	locus=scaffold_28:24277:25225:+	771	9.76626	0.522028	26.3878	0	0	94.2828	{dienelactone hydrolase [Magnaporthe oryzae 70-15]}
Mo_GLEAN_10002970	MGG_12466	1e-33	100	locus=scaffold_28:30194:30364:+	171	22.0169	9.41482	0	0	117.529	0	{hypothetical protein MGG_12466 [Magnaporthe oryzae 70-15]}
Mo_GLEAN_10002971	MGG_08332	0	100	locus=scaffold_28:30741:34046:-	3306	8.4936	8.40029	12.3079	0	24.3163	14.6586	{hypothetical protein MGG_08332 [Magnaporthe oryzae 70-15]}
Mo_GLEAN_10002972	MGG_08333	1e-144	100	locus=scaffold_28:34683:35276:+	594	40.406	8.13098	22.8339	0	0	0	{hypothetical protein MGG_08333 [Magnaporthe oryzae 70-15]}
Mo_GLEAN_10002973	MGG_08334	0	100	locus=scaffold_28:35485:36363:-	879	4.28315	2.74733	0	0	0	0	{hypothetical protein MGG_08334 [Magnaporthe oryzae 70-15]}
Mo_GLEAN_10002974	MGG_08335	3e-126	100	locus=scaffold_28:37463:38180:+	510	39.9866	113.642	93.0816	0	105.084	142.533	{hypothetical protein MGG_08335 [Magnaporthe oryzae 70-15]}
Mo_GLEAN_10002975	MGG_08337	6e-82	100	locus=scaffold_28:41643:41975:-	333	29.2071	0	0	0	0	72.7648	{hypothetical protein MGG_08337 [Magnaporthe oryzae 70-15]}
Mo_GLEAN_10002976	MGG_15939	4e-87	100	locus=scaffold_28:43723:44402:-	357	1.31824	0	0	0	0	0	{hypothetical protein MGG_15939 [Magnaporthe oryzae 70-15]}
Mo_GLEAN_10002977	MGG_15938	3e-75	100	locus=scaffold_28:46076:46624:+	315	0.498002	0	0	0	0	0	{hypothetical protein MGG_15938 [Magnaporthe oryzae 70-15]}
Mo_GLEAN_10002978	MGG_08339	0	100	locus=scaffold_28:51496:53039:+	1134	15.4934	11.0026	23.9212	0	35.4452	0	{hypothetical protein MGG_08339 [Magnaporthe oryzae 70-15]}
Mo_GLEAN_10002979	MGG_08340	0	100	locus=scaffold_28:53337:54587:-	1251	9.27931	25.7384	10.842	0	0	38.7381	{hypothetical protein MGG_08340 [Magnaporthe oryzae 70-15]}
Mo_GLEAN_10002980	MGG_08341	0	100	locus=scaffold_28:55164:55992:+	750	46.2245	39.7117	13.5633	0	35.7287	32.3076	{hypothetical protein MGG_08341 [Magnaporthe oryzae 70-15]}
Mo_GLEAN_10002981	MGG_08342	0	100	locus=scaffold_28:56624:57709:-	1086	59.2237	0	0	0	37.0118	111.559	{phosphorylcholine phosphatase [Magnaporthe oryzae 70-15]}
Mo_GLEAN_10002982	MGG_12463	0	98.55	locus=scaffold_28:60173:62836:-	2325	6.47724	4.32778	18.9595	0	8.64405	52.109	{hypothetical protein MGG_12463 [Magnaporthe oryzae 70-15]}
Mo_GLEAN_10002983	MGG_08343	0	100	locus=scaffold_28:63938:64948:+	756	289.464	75.5987	210.806	0	239.255	320.512	{proteasome subunit alpha type-4 [Magnaporthe oryzae 70-15]}
Mo_GLEAN_10002984	MGG_12462	0	100	locus=scaffold_28:65199:66180:-	882	8.18146	6.84496	53.8227	265.866	0	27.4724	{diacylglycerol pyrophosphate phosphatase 1 [Magnaporthe oryzae 70-15]}
Mo_GLEAN_10002985	MGG_08345	0	100	locus=scaffold_28:67230:70490:-	3102	47.9917	118.202	61.2142	113.392	47.5116	15.6226	{hypothetical protein MGG_08345 [Magnaporthe oryzae 70-15]}
Mo_GLEAN_10002988	MGG_15936	0	100	locus=scaffold_28:76280:77454:-	1095	5.58717	12.1296	21.6765	0	42.8255	44.2569	{hypothetical protein MGG_15936 [Magnaporthe oryzae 70-15]}
Mo_GLEAN_10002989	MGG_08348	1e-53	100	locus=scaffold_28:79361:79680:-	246	7.65222	0	0	0	272.323	393.995	{hypothetical protein MGG_08348 [Magnaporthe oryzae 70-15]}
Mo_GLEAN_10002990	MGG_08349	0	100	locus=scaffold_28:81166:82116:-	951	0.824766	0	0	0	0	0	{dehydrogenase/reductase SDR family member 13 [Magnaporthe oryzae 70-15]}
Mo_GLEAN_10002996	MGG_08351	0	100	locus=scaffold_28:92727:93546:+	744	0.421695	0	0	0	0	0	{hypothetical protein MGG_08351 [Magnaporthe oryzae 70-15]}
Mo_GLEAN_10002997	MGG_08352	0	100	locus=scaffold_28:93677:94991:-	978	0.801997	0	0	0	41.099	24.7757	{isoflavone reductase [Magnaporthe oryzae 70-15]}
Mo_GLEAN_10002998	MGG_08353	1e-123	100	locus=scaffold_28:95817:96489:-	597	8.40847	8.09012	11.3596	0	44.8853	81.1748	{hypothetical protein MGG_08353 [Magnaporthe oryzae 70-15]}
Mo_GLEAN_10003000	MGG_08361	0	100	locus=scaffold_28:99487:101073:+	1587	31.73	23.3324	10.6831	0	42.2126	61.0729	{hypothetical protein MGG_08361 [Magnaporthe oryzae 70-15]}
Mo_GLEAN_10003001	-	-	-	locus=scaffold_28:106733:107758:+	1026	3.66949	1.56914	0	0	0	0	{hypothetical protein MGG_17026 [Magnaporthe oryzae 70-15]}
Mo_GLEAN_10003002	MGG_08360	8e-150	91.93	locus=scaffold_28:110102:110782:-	681	265.367	0	0	0	137.721	355.81	{hypothetical protein MGG_08360 [Magnaporthe oryzae 70-15]}
Mo_GLEAN_10003003	MGG_08359	0	100	locus=scaffold_28:111468:112690:+	1116	2222.19	0	9.11514	0	924.433	1063.89	{flavonol synthase [Magnaporthe oryzae 70-15]}
Mo_GLEAN_10003005	MGG_08356	3e-158	99.09	locus=scaffold_28:116170:117158:+	714	0	0	0	328.423	75.0603	203.619	{polysaccharide deacetylase [Magnaporthe oryzae 70-15]}
Mo_GLEAN_10003006	MGG_08355	3e-80	100	locus=scaffold_28:118610:119063:-	342	51.8315	2.3537	0	0	979.406	1771.25	{hypothetical protein MGG_08355 [Magnaporthe oryzae 70-15]}
Mo_GLEAN_10003007	MGG_08354	0	100	locus=scaffold_28:121271:122178:-	777	0.80757	20.7199	1344.11	301.794	137.949	62.3698	{hypothetical protein MGG_08354 [Magnaporthe oryzae 70-15]}
Mo_GLEAN_10003009	MGG_08363	0	100	locus=scaffold_28:126314:127562:-	1077	605.925	0	9.44521	0	422.972	1102.42	{enoyl reductase [Magnaporthe oryzae 70-15]}
Mo_GLEAN_10003010	MGG_15100	0	94.74	locus=scaffold_28:128105:138239:+	8793	258.811	0.183093	0	13.3341	89.9008	272.812	{polyketide synthase [Magnaporthe oryzae 70-15]}
Mo_GLEAN_10003012	MGG_15933	0	100	locus=scaffold_28:140716:142134:-	1419	8.95456	1.13456	0	0	0	0	{hypothetical protein MGG_15933 [Magnaporthe oryzae 70-15]}
Mo_GLEAN_10003013	-	-	-	locus=scaffold_28:142845:143683:-	621	0.25261	0	0	0	0	0	{hypothetical protein MGG_15933 [Magnaporthe oryzae 70-15]}
Mo_GLEAN_10003014	MGG_08366	0	99.69	locus=scaffold_28:145498:146623:-	975	10.1363	0	0	0	0	0	{hypothetical protein MGG_08366 [Magnaporthe oryzae 70-15]}
Mo_GLEAN_10003015	MGG_08367	0	100	locus=scaffold_28:149513:150583:-	1071	43.209	79.2941	75.985	0	143.866	45.2487	{hypothetical protein MGG_08367 [Magnaporthe oryzae 70-15]}
Mo_GLEAN_10003017	MGG_08368	0	100	locus=scaffold_28:156028:157174:+	936	41.7316	83.8507	123.171	0	71.572	0	{CDP-diacylglycerol-inositol 3-phosphatidyltransferase PIS [Magnaporthe oryzae 70-15]}
Mo_GLEAN_10003018	MGG_08369	0	100	locus=scaffold_28:159359:160908:+	1470	36.6031	16.1541	34.6003	0	13.6717	0	{hypothetical protein MGG_08369 [Magnaporthe oryzae 70-15]}
Mo_GLEAN_10003019	MGG_08370	0	100	locus=scaffold_28:162245:163928:+	1602	324.219	615.533	237.062	292.752	430.718	605.011	{1,3-beta-glucanosyltransferase gel3 [Magnaporthe oryzae 70-15]}
Mo_GLEAN_10003020	MGG_08371	0	100	locus=scaffold_28:164332:165387:+	810	7.35936	3.97515	0	0	0	0	{hypothetical protein MGG_08371 [Magnaporthe oryzae 70-15]}
Mo_GLEAN_10003021	MGG_08373	4e-134	100	locus=scaffold_28:169235:169972:+	552	33.2497	0.729137	0	0	0	0	{hypothetical protein MGG_08373 [Magnaporthe oryzae 70-15]}
Mo_GLEAN_10003022	MGG_08374	0	100	locus=scaffold_28:170364:171563:-	1200	15.0334	2.34782	11.3028	195.412	5.58261	0	{hypothetical protein MGG_08374 [Magnaporthe oryzae 70-15]}
Mo_GLEAN_10003023	MGG_15930	0	96.53	locus=scaffold_28:173174:174553:+	1176	0	0	0	0	11.3931	0	{hypothetical protein MGG_15930 [Magnaporthe oryzae 70-15]}
Mo_GLEAN_10003024	MGG_08376	1e-96	100	locus=scaffold_28:175043:175556:-	399	1.17948	0	8.49832	0	16.7898	60.7285	{hypothetical protein MGG_08376 [Magnaporthe oryzae 70-15]}
Mo_GLEAN_10003027	MGG_08377	0	100	locus=scaffold_28:185146:187033:-	1488	1.37051	0.270486	0	236.385	0	0	{hypothetical protein MGG_08377 [Magnaporthe oryzae 70-15]}
Mo_GLEAN_10003030	MGG_15097	0	99.88	locus=scaffold_28:189812:202674:-	12369	0.0253651	0	0	18.9582	0	0	{polyketide synthase [Magnaporthe oryzae 70-15]}
Mo_GLEAN_10003032	MGG_08378	0	100	locus=scaffold_28:204440:207909:-	1773	0.0884775	0.908028	3.82496	0	7.55684	0	{cytochrome P450 oxidoreductase GliF [Magnaporthe oryzae 70-15]}
Mo_GLEAN_10003034	MGG_08381	0	100	locus=scaffold_28:211657:212820:+	1164	0	0	0	302.183	0	0	{hypothetical protein MGG_08381 [Magnaporthe oryzae 70-15]}
Mo_GLEAN_10003035	MGG_08384	0	100	locus=scaffold_28:215041:216873:+	1734	0	0	0	135.233	0	0	{hypothetical protein MGG_08384 [Magnaporthe oryzae 70-15]}
Mo_GLEAN_10003036	MGG_15927	0	99.61	locus=scaffold_28:219507:222855:+	2451	0	0	0	95.6728	0	0	{hypothetical protein MGG_15927 [Magnaporthe oryzae 70-15]}
Mo_GLEAN_10003039	MGG_15096	4e-139	100	locus=scaffold_28:230124:230761:+	558	0	0	0	630.36	0	0	{hypothetical protein MGG_15096 [Magnaporthe oryzae 70-15]}
Mo_GLEAN_10003040	MGG_08389	0	100	locus=scaffold_28:230833:231983:-	1050	10.0098	0	0	0	6.38013	0	{hypothetical protein MGG_08389 [Magnaporthe oryzae 70-15]}
Mo_GLEAN_10003041	MGG_08390	0	100	locus=scaffold_28:232824:234098:+	1275	0	0	0	735.668	0	0	{dipeptidyl aminopeptidase/acylaminoacyl peptidase [Magnaporthe oryzae 70-15]}
Mo_GLEAN_10003042	MGG_08391	0	100	locus=scaffold_28:236329:237477:+	1080	0	0	0	108.562	12.4058	0	{hypothetical protein MGG_08391 [Magnaporthe oryzae 70-15]}
Mo_GLEAN_10003043	MGG_12447	0	100	locus=scaffold_28:239262:251614:+	12105	0	0.265995	0.560236	58.115	0	0	{polyketide synthase/peptide synthetase [Magnaporthe oryzae 70-15]}
Mo_GLEAN_10003047	MGG_15924	5e-71	100	locus=scaffold_28:255088:255494:-	303	0	0	0	0	66.3281	0	{hypothetical protein MGG_15924 [Magnaporthe oryzae 70-15]}
Mo_GLEAN_10003048	MGG_08395	0	100	locus=scaffold_28:257678:259246:+	1569	0.79985	2.82175	15.128	0	8.53937	0	{hypothetical protein MGG_08395 [Magnaporthe oryzae 70-15]}
Mo_GLEAN_10003067	MGG_08415	0	100	locus=scaffold_28:271031:272677:+	1566	0.500864	0.514027	0	0	0	0	{serin endopeptidase [Magnaporthe oryzae 70-15]}
Mo_GLEAN_10003072	MGG_08411	4e-145	100	locus=scaffold_28:279948:280541:-	594	0	0	0	197.386	11.278	0	{hypothetical protein MGG_08411 [Magnaporthe oryzae 70-15]}
Mo_GLEAN_10003073	MGG_08410	0	98.61	locus=scaffold_28:282155:283956:+	1668	0.188094	0	4.06574	0	8.03254	0	{hypothetical protein MGG_08410 [Magnaporthe oryzae 70-15]}
Mo_GLEAN_10003074	MGG_08409	0	100	locus=scaffold_28:287046:287933:+	888	0.176656	0	0	0	0	0	{cellulose-growth-specific protein [Magnaporthe oryzae 70-15]}
Mo_GLEAN_10003076	-	-	-	locus=scaffold_28:293856:294323:-	468	10.7262	5.16004	14.4907	0	0	0	{hypothetical protein MGG_16019 [Magnaporthe oryzae 70-15]}
Mo_GLEAN_10003077	MGG_08408	0	99.71	locus=scaffold_28:295378:296714:+	1137	0.413906	8.84968	11.929	0	0	0	{hypothetical protein MGG_08408 [Magnaporthe oryzae 70-15]}
Mo_GLEAN_10003078	MGG_08407	8e-75	100	locus=scaffold_28:297204:297728:-	321	0.488693	0	0	0	229.565	0	{hypothetical protein MGG_08407 [Magnaporthe oryzae 70-15]}
Mo_GLEAN_10003079	MGG_08406	2e-112	94.05	locus=scaffold_28:299477:300124:-	507	0	19.8463	0	0	0	0	{hypothetical protein MGG_08406 [Magnaporthe oryzae 70-15]}
Mo_GLEAN_10003081	MGG_15922	4e-85	97.48	locus=scaffold_28:308338:309023:-	357	1.31824	0	0	0	0	0	{hypothetical protein MGG_15922 [Magnaporthe oryzae 70-15]}
Mo_GLEAN_10003083	MGG_12441	0	100	locus=scaffold_28:316358:318362:+	1767	0.710223	0	1.91898	0	0	0	{hypothetical protein MGG_12441 [Magnaporthe oryzae 70-15]}
Mo_GLEAN_10003084	MGG_12442	0	100	locus=scaffold_28:319268:320887:+	1470	1.70743	1.64279	0	0	0	0	{aminopeptidase Y [Magnaporthe oryzae 70-15]}
Mo_GLEAN_10003088	MGG_08399	2e-89	100	locus=scaffold_28:327205:327747:-	387	0	0	0	0	17.3104	0	{hypothetical protein MGG_08399 [Magnaporthe oryzae 70-15]}
Mo_GLEAN_10003089	MGG_08398	1e-33	94.64	locus=scaffold_28:329211:330452:-	300	0	0	0	0	44.6609	0	{hypothetical protein MGG_08398 [Magnaporthe oryzae 70-15]}
Mo_GLEAN_10003092	MGG_10355	0	99.82	locus=scaffold_27:3679:5331:-	1653	0	0	0	0	0	29.3172	{hypothetical protein MGG_10355 [Magnaporthe oryzae 70-15]}
Mo_GLEAN_10003094	MGG_15436	0	89.61	locus=scaffold_27:15530:16728:-	885	0	0	0	264.965	0	0	{cytochrome P450 [Magnaporthe oryzae 70-15]}
Mo_GLEAN_10003095	MGG_10350	0	100	locus=scaffold_27:17323:18485:+	936	0	0	0	125.264	7.1572	0	{lactoylglutathione lyase [Magnaporthe oryzae 70-15]}
Mo_GLEAN_10003096	MGG_15437	1e-114	100	locus=scaffold_27:19291:19869:+	459	0	0	0	255.44	0	0	{hypothetical protein MGG_15437 [Magnaporthe oryzae 70-15]}
Mo_GLEAN_10003099	MGG_10346	0	100	locus=scaffold_27:23651:24574:-	786	0	0	0	596.677	0	0	{hypothetical protein MGG_10346 [Magnaporthe oryzae 70-15]}
Mo_GLEAN_10003104	MGG_10343	0	98.8	locus=scaffold_27:31485:33205:+	1506	0	0	0	155.707	0	0	{benzoate 4-monooxygenase cytochrome P450 [Magnaporthe oryzae 70-15]}
Mo_GLEAN_10003105	MGG_10342	0	100	locus=scaffold_27:33900:35501:-	1536	0	0	0	381.664	0	0	{hypothetical protein MGG_10342 [Magnaporthe oryzae 70-15]}
Mo_GLEAN_10003106	MGG_10341	0	100	locus=scaffold_27:36211:37153:+	762	0	0	0	1384.81	0	0	{hypothetical protein MGG_10341 [Magnaporthe oryzae 70-15]}
Mo_GLEAN_10003108	MGG_10337	0	99.79	locus=scaffold_27:44315:45796:-	1482	7.51539	0	0	0	0	0	{hypothetical protein MGCH7_ch7g1116 [Magnaporthe oryzae 70-15]}
Mo_GLEAN_10003110	MGG_15443	1e-84	100	locus=scaffold_27:48547:48891:+	345	0	1.16662	0	0	291.267	351.169	{hypothetical protein MGG_15443 [Magnaporthe oryzae 70-15]}
Mo_GLEAN_10003112	MGG_10334	0	100	locus=scaffold_27:52322:53830:-	1509	144.708	13.8695	226.954	155.397	208.654	128.46	{mannitol 2-dehydrogenase [Magnaporthe oryzae 70-15]}
Mo_GLEAN_10003113	MGG_10333T1	0	100	locus=scaffold_27:55071:56324:-	1104	2.13139	0	30.714	0	12.1361	0	{class III chitinase, variant [Magnaporthe oryzae 70-15]}
Mo_GLEAN_10003117	MGG_10330	0	100	locus=scaffold_27:61343:63961:-	2172	6.64461	0.185305	0	0	6.16863	0	{glutamate carboxypeptidase 2 [Magnaporthe oryzae 70-15]}
Mo_GLEAN_10003118	MGG_10329	0	100	locus=scaffold_27:68146:70710:+	2565	21.8334	96.1881	10.5757	0	18.2822	0	{hypothetical protein MGG_10329 [Magnaporthe oryzae 70-15]}
Mo_GLEAN_10003119	MGG_14221	0	99.76	locus=scaffold_27:72943:74937:+	1302	2.40969	0.309127	0	0	0	37.2207	{hypothetical protein MGCH7_ch7g1107 [Magnaporthe oryzae 70-15]}
Mo_GLEAN_10003120	MGG_10328	0	100	locus=scaffold_27:75238:76999:-	1533	12.5865	2.10037	6.63568	0	13.1099	31.6121	{allantoate permease [Magnaporthe oryzae 70-15]}
Mo_GLEAN_10003121	MGG_10327	0	99.18	locus=scaffold_27:78314:80587:+	2172	119.097	7.41222	28.1008	0	9.25295	22.3119	{hypothetical protein MGCH7_ch7g1105 [Magnaporthe oryzae 70-15]}
Mo_GLEAN_10003122	MGG_14219	0	100	locus=scaffold_27:81180:83235:-	1539	42.0972	19.6142	96.9438	0	56.5879	173.189	{ubiquitin thioesterase [Magnaporthe oryzae 70-15]}
Mo_GLEAN_10003124	MGG_10325	0	100	locus=scaffold_27:89346:90914:-	1569	46.3913	17.7	56.1897	0	46.9665	30.8868	{COP9 signalosome complex subunit 2 [Magnaporthe oryzae 70-15]}
Mo_GLEAN_10003125	MGG_10324	0	100	locus=scaffold_27:91426:92586:+	1161	102.148	175.762	137.269	0	63.4716	0	{hypothetical protein MGG_10324 [Magnaporthe oryzae 70-15]}
Mo_GLEAN_10003126	MGG_10323	7e-159	100	locus=scaffold_27:94043:95056:+	633	56.0075	113.179	85.7082	0	74.0821	76.5582	{GTP-binding protein RHO3 [Magnaporthe oryzae 70-15]}
Mo_GLEAN_10003127	MGG_10322	0	100	locus=scaffold_27:96526:97573:-	765	10.458	12.6269	283.677	0	324.01	126.696	{cortical patch protein [Magnaporthe oryzae 70-15]}
Mo_GLEAN_10003128	MGG_15445	4e-107	92.12	locus=scaffold_27:100104:100666:+	462	4.07456	2.61353	7.33946	0	58.0012	0	{hypothetical protein MGG_15445 [Magnaporthe oryzae 70-15]}
Mo_GLEAN_10003129	MGG_10321	0	100	locus=scaffold_27:101485:103257:+	1773	16.4568	12.0314	7.64993	132.258	22.6705	81.9989	{uroporphyrin-III C-methyltransferase [Magnaporthe oryzae 70-15]}
Mo_GLEAN_10003130	MGG_10320	0	100	locus=scaffold_27:103449:105814:-	2283	94.4796	69.8132	54.9543	102.713	96.8338	10.6135	{methylcrotonoyl-CoA carboxylase subunit alpha [Magnaporthe oryzae 70-15]}
Mo_GLEAN_10003131	MGG_10319	7e-170	100	locus=scaffold_27:106581:107420:+	687	164.177	52.1412	93.7784	170.665	497.316	211.622	{hypothetical protein MGG_10319 [Magnaporthe oryzae 70-15]}
Mo_GLEAN_10003133	MGG_14216	1e-118	100	locus=scaffold_27:110477:111391:+	822	0	0	0	0	24.4494	0	{hypothetical protein MGG_14216 [Magnaporthe oryzae 70-15]}
Mo_GLEAN_10003134	MGG_14215	0	100	locus=scaffold_27:112004:114634:+	2631	0.238496	0	0	0	0	0	{pyridoxal-5'-phosphate-dependent protein beta subunit [Magnaporthe oryzae 70-15]}
Mo_GLEAN_10003136	-	-	-	locus=scaffold_27:124753:125103:+	351	0	0	0	0	171.773	0	{hypothetical protein MGG_15376 [Magnaporthe oryzae 70-15]}
Mo_GLEAN_10003137	MGG_10318	3e-132	100	locus=scaffold_27:125642:126410:-	534	293.765	0	0	0	1517.97	4356.08	{hypothetical protein MGG_10318 [Magnaporthe oryzae 70-15]}
Mo_GLEAN_10003138	MGG_17854	1e-118	100	locus=scaffold_27:131149:133137:-	1380	0	0.583309	0	0	0	0	{hypothetical protein MGCH7_ch7g1092 [Magnaporthe oryzae 70-15]}
Mo_GLEAN_10003140	MGG_10315	2e-76	100	locus=scaffold_27:140747:141162:-	339	32.3921	5500.61	3830.94	2421.03	19.7615	71.4769	{hydrophobin-like protein MPG1 [Magnaporthe oryzae 70-15]}
Mo_GLEAN_10003141	MGG_15447	6e-109	100	locus=scaffold_27:145092:145529:+	438	0	0.918912	0	0	0	0	{hypothetical protein MGG_15447 [Magnaporthe oryzae 70-15]}
Mo_GLEAN_10003142	MGG_10313	7e-132	100	locus=scaffold_27:146024:146551:-	528	0	0	12.8441	0	164.941	45.8914	{hypothetical protein MGG_10313 [Magnaporthe oryzae 70-15]}
Mo_GLEAN_10003143	MGG_10312	0	99.65	locus=scaffold_27:148276:149982:-	1707	57.5284	303.69	29.7964	206.058	54.9431	42.5847	{hypothetical protein MGCH7_ch7g1085 [Magnaporthe oryzae 70-15]}
Mo_GLEAN_10003144	MGG_14211	1e-46	100	locus=scaffold_27:150420:150733:-	213	4.41889	0	0	0	0	0	{hypothetical protein MGG_14211 [Magnaporthe oryzae 70-15]}
Mo_GLEAN_10003145	MGG_10311	0	100	locus=scaffold_27:152169:153020:+	852	0.736481	0	0	0	0	28.4398	{hypothetical protein MGG_10311 [Magnaporthe oryzae 70-15]}
Mo_GLEAN_10003146	MGG_10310	9e-75	100	locus=scaffold_27:153439:153780:-	342	43.1165	0	0	0	0	0	{hypothetical protein MGG_10310 [Magnaporthe oryzae 70-15]}
Mo_GLEAN_10003147	MGG_10309	0	95.76	locus=scaffold_27:155102:157061:-	1563	7.32665	1.28754	2.16944	0	0	0	{sugar transporter [Magnaporthe oryzae 70-15]}
Mo_GLEAN_10003149	MGG_10308	0	99.82	locus=scaffold_27:158586:160375:+	1704	14.3614	24.0923	17.9093	0	7.86283	0	{arylsulfatase [Magnaporthe oryzae 70-15]}
Mo_GLEAN_10003150	MGG_10307	0	100	locus=scaffold_27:160452:162977:-	2262	5.82543	14.5905	5.99616	103.667	0	0	{hypothetical protein MGG_10307 [Magnaporthe oryzae 70-15]}
Mo_GLEAN_10003151	MGG_10306	0	100	locus=scaffold_27:164811:166075:+	789	188.284	57.6434	8.59526	0	67.9253	92.1318	{hypothetical protein MGG_10306 [Magnaporthe oryzae 70-15]}
Mo_GLEAN_10003152	MGG_10305	0	100	locus=scaffold_27:166768:168027:+	1260	1.99201	30.0265	8.07341	0	10.6335	0	{hypothetical protein MGG_10305 [Magnaporthe oryzae 70-15]}
Mo_GLEAN_10003153	MGG_14209	0	92.52	locus=scaffold_27:168118:170358:-	1878	0	0.642945	0	0	7.13433	0	{hypothetical protein MGCH7_ch7g1075 [Magnaporthe oryzae 70-15]}
Mo_GLEAN_10003155	MGG_17858	0	100	locus=scaffold_27:178237:179043:+	807	20.4107	3.98992	8.40355	0	0	30.0256	{hypothetical protein MGCH7_ch7g1072 [Magnaporthe oryzae 70-15]}
Mo_GLEAN_10003158	MGG_14206	0	100	locus=scaffold_27:184067:185662:+	1596	2.06409	0	0	0	0	0	{hypothetical protein MGG_14206 [Magnaporthe oryzae 70-15]}
Mo_GLEAN_10003159	MGG_10300	0	100	locus=scaffold_27:186736:187686:+	951	14.8458	0	0	0	0	0	{hypothetical protein MGG_10300 [Magnaporthe oryzae 70-15]}
Mo_GLEAN_10003160	MGG_10299	7e-121	78.41	locus=scaffold_27:187903:188854:+	627	1.75135	0	0	0	0	0	{hypothetical protein MGG_10299 [Magnaporthe oryzae 70-15]}
Mo_GLEAN_10003161	MGG_10298	0	99.68	locus=scaffold_27:191168:193406:+	2013	3.11715	1.79948	3.36893	0	0	0	{hypothetical protein MGCH7_ch7g1066 [Magnaporthe oryzae 70-15]}
Mo_GLEAN_10003162	MGG_10297	0	100	locus=scaffold_27:194226:195977:+	1752	5.01413	0.459456	0	0	0	0	{hypothetical protein MGG_10297 [Magnaporthe oryzae 70-15]}
Mo_GLEAN_10003163	MGG_17860	1e-49	100	locus=scaffold_27:196673:196981:-	231	3.39547	1.74235	58.7157	0	87.0018	0	{hypothetical protein MGG_17860 [Magnaporthe oryzae 70-15]}
Mo_GLEAN_10003164	MGG_17861	0	100	locus=scaffold_27:197543:198709:-	1107	110.957	41.0846	217.479	105.914	108.929	87.5544	{hypothetical protein MGG_17861 [Magnaporthe oryzae 70-15]}
Mo_GLEAN_10003165	MGG_17862	2e-29	98.18	locus=scaffold_27:199653:199901:-	168	1440.78	21.5616	20.1835	0	199.379	432.691	{hypothetical protein MGG_17862 [Magnaporthe oryzae 70-15]}
Mo_GLEAN_10003166	MGG_14203	0	100	locus=scaffold_27:201824:203584:+	1761	70.7298	7.31373	69.3185	0	41.8458	110.077	{amino acid transporter [Magnaporthe oryzae 70-15]}
Mo_GLEAN_10003167	MGG_14202	0	100	locus=scaffold_27:204244:205791:+	1548	44.4872	68.6406	24.095	0	25.9656	0	{hypothetical protein MGCH7_ch7g1062 [Magnaporthe oryzae 70-15]}
Mo_GLEAN_10003168	MGG_10293	0	99.76	locus=scaffold_27:206244:207703:-	1266	10.4085	2.54334	5.35676	0	15.8747	0	{sugar transporter [Magnaporthe oryzae 70-15]}
Mo_GLEAN_10003169	MGG_10292	2e-108	100	locus=scaffold_27:208630:209160:+	456	298.26	45.8972	1241.82	514.241	719.863	318.825	{hypothetical protein MGG_10292 [Magnaporthe oryzae 70-15]}
Mo_GLEAN_10003170	-	-	-	locus=scaffold_27:209469:211259:-	1791	7.26982	1.7978	26.5057	0	7.48089	27.0583	{hypothetical protein MGCH7_ch7g1059 [Magnaporthe oryzae 70-15]}
Mo_GLEAN_10003171	MGG_15451	1e-100	100	locus=scaffold_27:211692:212093:+	402	1.95113	0	16.8698	0	33.329	120.551	{hypothetical protein MGG_15451 [Magnaporthe oryzae 70-15]}
Mo_GLEAN_10003172	MGG_10289	0	100	locus=scaffold_27:212533:214533:+	1944	18.237	20.4968	108.144	0	55.1369	49.8574	{hypothetical protein MGG_10289 [Magnaporthe oryzae 70-15]}
Mo_GLEAN_10003173	MGG_10288	0	100	locus=scaffold_27:214687:216418:-	1596	4.32475	1.26091	6.37374	0	0	0	{hypothetical protein MGCH7_ch7g1056 [Magnaporthe oryzae 70-15]}
Mo_GLEAN_10003175	MGG_10286	7e-81	100	locus=scaffold_27:219041:219466:-	336	1.40063	0	0	0	0	0	{hypothetical protein MGG_10286 [Magnaporthe oryzae 70-15]}
Mo_GLEAN_10003178	MGG_17864	0	100	locus=scaffold_27:220570:221697:-	1128	5.97999	0.713623	6.01211	0	0	42.9622	{hypothetical protein MGCH7_ch7g1053 [Magnaporthe oryzae 70-15]}
Mo_GLEAN_10003179	MGG_17865	1e-50	100	locus=scaffold_27:222148:222496:-	267	0	3.01486	25.3995	0	0	0	{hypothetical protein MGG_17865 [Magnaporthe oryzae 70-15]}
Mo_GLEAN_10003181	-	-	-	locus=scaffold_27:235648:236777:+	723	0.433943	0	0	0	0	0	{hypothetical protein MGCH7_ch7g1050 [Magnaporthe oryzae 70-15]}
Mo_GLEAN_10003183	MGG_14175	0	100	locus=scaffold_27:278200:281218:-	2661	0.412662	0	0	0	0	0	{hypothetical protein MGCH7_ch7g1048 [Magnaporthe oryzae 70-15]}
Mo_GLEAN_10003184	MGG_10279	0	95.67	locus=scaffold_27:281854:282926:+	972	0.322779	0	0	0	0	0	{hypothetical protein MGCH7_ch7g1047 [Magnaporthe oryzae 70-15]}
Mo_GLEAN_10003185	MGG_10278	0	100	locus=scaffold_27:283635:285150:-	1422	0	1.4152	40.5374	0	28.2664	0	{hypothetical protein MGCH7_ch7g1046 [Magnaporthe oryzae 70-15]}
Mo_GLEAN_10003186	MGG_10277	0	100	locus=scaffold_27:286766:291527:+	4680	0.201116	1.54801	63.7592	125.264	88.7492	31.065	{hypothetical protein MGCH7_ch7g1045 [Magnaporthe oryzae 70-15]}
Mo_GLEAN_10003187	MGG_10276	3e-149	100	locus=scaffold_27:293588:294184:+	597	0	0	0	589.181	291.755	324.699	{hypothetical protein MGCH7_ch7g1044 [Magnaporthe oryzae 70-15]}
Mo_GLEAN_10003188	MGG_10275	0	100	locus=scaffold_27:294498:296589:-	1992	52.9989	0	0	0	94.1646	48.656	{hypothetical protein MGCH7_ch7g1043 [Magnaporthe oryzae 70-15]}
Mo_GLEAN_10003190	MGG_10274	0	100	locus=scaffold_27:300834:301727:-	765	772.049	747.62	8.86492	306.528	253.954	95.0223	{hypothetical protein MGCH7_ch7g1041 [Magnaporthe oryzae 70-15]}
Mo_GLEAN_10003191	MGG_10273	0	100	locus=scaffold_27:302924:304441:-	1461	16.5353	24.2427	0	0	0	0	{hypothetical protein MGCH7_ch7g1040 [Magnaporthe oryzae 70-15]}
Mo_GLEAN_10003192	MGG_10272	0	96.31	locus=scaffold_27:305943:306839:+	897	3.1479	1.3461	0	0	0	0	{hypothetical protein MGCH7_ch7g1039 [Magnaporthe oryzae 70-15]}
Mo_GLEAN_10003193	MGG_10271	0	100	locus=scaffold_27:308005:312069:+	3972	0.0789882	0	0	0	0	0	{hypothetical protein MGCH7_ch7g1038 [Magnaporthe oryzae 70-15]}
Mo_GLEAN_10003194	MGG_10269	0	100	locus=scaffold_27:316021:317908:-	1818	32.7892	46.7129	171.593	193.477	191.614	79.9692	{hypothetical protein MGCH7_ch7g1036 [Magnaporthe oryzae 70-15]}
Mo_GLEAN_10003196	MGG_10268	0	100	locus=scaffold_27:322188:324332:+	2058	35.1396	29.9222	294.926	341.828	188.8	141.287	{hypothetical protein MGCH7_ch7g1034 [Magnaporthe oryzae 70-15]}
Mo_GLEAN_10003197	MGG_10267	0	99.8	locus=scaffold_27:325704:327308:+	1605	3.22538	1.50461	0	0	0	0	{hypothetical protein MGCH7_ch7g1033 [Magnaporthe oryzae 70-15]}
Mo_GLEAN_10003199	MGG_10265	0	100	locus=scaffold_27:332381:333376:-	996	810.655	3.2328	44.2578	117.718	390.11	437.904	{hypothetical protein MGCH7_ch7g1031 [Magnaporthe oryzae 70-15]}
Mo_GLEAN_10003202	MGG_18121	5e-90	100	locus=scaffold_27:342047:343079:+	378	0.415001	0	0	0	0	0	{hypothetical protein MGCH7_ch7g1028 [Magnaporthe oryzae 70-15]}
Mo_GLEAN_10003203	MGG_14179	7e-154	100	locus=scaffold_27:344599:345228:-	630	0	4.47204	161.468	372.213	31.9006	0	{hypothetical protein MGCH7_ch7g1026 [Magnaporthe oryzae 70-15]}
Mo_GLEAN_10003205	-	-	-	locus=scaffold_27:348490:348795:-	153	0	0	0	0	43.7852	0	{AVR-Pita3 [Magnaporthe grisea]}
Mo_GLEAN_10003208	MGG_10259	3e-65	100	locus=scaffold_27:351644:351910:+	267	15.8633	0	12.6997	0	150.542	90.7516	{hypothetical protein MGCH7_ch7g1023 [Magnaporthe oryzae 70-15]}
Mo_GLEAN_10003209	MGG_05389	1e-79	99.09	locus=scaffold_26:1235:1623:+	330	0	0	0	355.294	40.6008	146.853	{hypothetical protein MGG_05389 [Magnaporthe oryzae 70-15]}
Mo_GLEAN_10003218	MGG_05393	0	100	locus=scaffold_26:16367:17137:-	771	0	10.9626	21.9898	0	0	0	{hypothetical protein MGG_05393 [Magnaporthe oryzae 70-15]}
Mo_GLEAN_10003220	MGG_05396	7e-96	100	locus=scaffold_26:19413:19814:-	402	0.390225	0	0	0	0	0	{hypothetical protein MGG_05396 [Magnaporthe oryzae 70-15]}
Mo_GLEAN_10003221	MGG_05397	0	100	locus=scaffold_26:23727:25596:-	1596	2.94869	1.26091	0	0	0	0	{CMGC protein kinase [Magnaporthe oryzae 70-15]}
Mo_GLEAN_10003223	MGG_05400	0	97.1	locus=scaffold_26:30597:31819:+	1035	0.454697	0	0	0	0	0	{hypothetical protein MGG_05400 [Magnaporthe oryzae 70-15]}
Mo_GLEAN_10003224	MGG_05401	0	99.91	locus=scaffold_26:32474:36287:+	3351	2.01296	139.206	428.028	139.955	71.9692	101.232	{hypothetical protein MGG_05401 [Magnaporthe oryzae 70-15]}
Mo_GLEAN_10003228	MGG_16352	5e-62	100	locus=scaffold_26:42196:42462:+	267	0.58753	0	0	0	0	0	{hypothetical protein MGG_16352 [Magnaporthe oryzae 70-15]}
Mo_GLEAN_10003229	MGG_16353	1e-47	100	locus=scaffold_26:43183:43539:+	225	0	0	0	521.098	982.54	2153.84	{hypothetical protein MGG_16353 [Magnaporthe oryzae 70-15]}
Mo_GLEAN_10003230	MGG_05402	0	99.88	locus=scaffold_26:45007:47499:+	2493	13.9063	18.2433	2.72028	0	16.1231	0	{hypothetical protein MGG_05402 [Magnaporthe oryzae 70-15]}
Mo_GLEAN_10003232	MGG_05404	0	98.07	locus=scaffold_26:49990:51492:-	1362	0.115177	0	0	0	0	0	{hypothetical protein MGG_05404 [Magnaporthe oryzae 70-15]}
Mo_GLEAN_10003233	MGG_05405	0	95.36	locus=scaffold_26:53078:54478:-	1401	0.895763	0.574566	0	0	0	34.5905	{hypothetical protein MGG_05405 [Magnaporthe oryzae 70-15]}
Mo_GLEAN_10003234	MGG_16354	6e-54	100	locus=scaffold_26:56081:56379:+	231	1.35819	0	0	0	0	0	{hypothetical protein MGG_16354 [Magnaporthe oryzae 70-15]}
Mo_GLEAN_10003235	MGG_05406	3e-140	100	locus=scaffold_26:58764:59396:+	633	2087.64	8.26585	305.335	0	42.3326	1071.82	{hypothetical protein MGG_05406 [Magnaporthe oryzae 70-15]}
Mo_GLEAN_10003238	MGG_13049	0	100	locus=scaffold_26:65481:66449:+	969	9.71335	49.4278	31.4938	483.992	718.999	525.123	{hypothetical protein MGG_13049 [Magnaporthe oryzae 70-15]}
Mo_GLEAN_10003240	MGG_05410	2e-94	80.12	locus=scaffold_26:67885:68400:-	516	0	0	0	908.892	337.553	187.835	{hypothetical protein MGG_05410 [Magnaporthe oryzae 70-15]}
Mo_GLEAN_10003241	MGG_05411	0	99.85	locus=scaffold_26:71316:73367:+	2052	0.152895	0	0	0	0	0	{hypothetical protein MGG_05411 [Magnaporthe oryzae 70-15]}
Mo_GLEAN_10003242	MGG_16355	4e-101	92.4	locus=scaffold_26:76296:76869:+	492	0.318843	0	0	0	0	0	{hypothetical protein MGG_16355 [Magnaporthe oryzae 70-15]}
Mo_GLEAN_10003243	MGG_05413	0	99.8	locus=scaffold_26:79615:81484:+	1467	2.45946	3.84101	4.62281	0	13.6997	33.0343	{MFS transporter [Magnaporthe oryzae 70-15]}
Mo_GLEAN_10003247	MGG_05416	1e-108	100	locus=scaffold_26:89984:90581:-	444	0	0	0	264.07	45.2644	109.147	{hypothetical protein MGG_05416 [Magnaporthe oryzae 70-15]}
Mo_GLEAN_10003249	MGG_05418	0	100	locus=scaffold_26:96871:97854:+	852	0.368241	0.472398	0	0	0	0	{hypothetical protein MGG_05418 [Magnaporthe oryzae 70-15]}
Mo_GLEAN_10003250	MGG_05419	0	100	locus=scaffold_26:98183:101174:-	2544	0.986607	0	0	0	0	0	{hypothetical protein MGG_05419 [Magnaporthe oryzae 70-15]}
Mo_GLEAN_10003252	MGG_05421	1e-97	100	locus=scaffold_26:120594:121120:-	399	276.391	14.1222	0	0	0	0	{hypothetical protein MGG_05421 [Magnaporthe oryzae 70-15]}
Mo_GLEAN_10003255	MGG_05423	0	98.68	locus=scaffold_26:124996:126706:+	1371	10.9844	0	0	0	0	0	{hypothetical protein MGG_05423 [Magnaporthe oryzae 70-15]}
Mo_GLEAN_10003256	MGG_05424	1e-163	100	locus=scaffold_26:127220:127870:-	651	0.722906	0	0	0	102.905	74.4414	{hypothetical protein MGG_05424 [Magnaporthe oryzae 70-15]}
Mo_GLEAN_10003259	MGG_05427	0	100	locus=scaffold_26:135076:136220:+	744	189.341	188.258	154.957	0	99.0464	65.1362	{microtubule-associated protein RP/EB family member 1 [Magnaporthe oryzae 70-15]}
Mo_GLEAN_10003260	MGG_05428	0	99.73	locus=scaffold_26:137281:138408:+	1128	44.5023	22.8359	6.01211	0	23.7558	42.9622	{hypothetical protein MGG_05428 [Magnaporthe oryzae 70-15]}
Mo_GLEAN_10003261	MGG_05429	5e-152	100	locus=scaffold_26:139083:139691:-	609	1.03035	0	0	0	22.0004	0	{hypothetical protein MGG_05429 [Magnaporthe oryzae 70-15]}
Mo_GLEAN_10003262	MGG_13058	0	100	locus=scaffold_26:141896:144379:+	2484	28.0397	23.6564	21.8411	0	16.1815	78.0376	{hypothetical protein MGG_13058 [Magnaporthe oryzae 70-15]}
Mo_GLEAN_10003263	MGG_05432	2e-99	100	locus=scaffold_26:147467:148112:+	519	0.604511	0	0	0	0	0	{asparaginyl-tRNA synthetase [Magnaporthe oryzae 70-15]}
Mo_GLEAN_10003264	MGG_05433	0	100	locus=scaffold_26:149179:151494:-	2145	3.72979	18.5762	12.6465	0	15.6157	67.7781	{solute carrier family 6 protein [Magnaporthe oryzae 70-15]}
Mo_GLEAN_10003265	MGG_05434	0	100	locus=scaffold_26:152368:153839:-	1392	7.09974	15.6136	24.3594	84.2292	19.2504	69.6284	{acriflavine sensitivity control protein acr-2 [Magnaporthe oryzae 70-15]}
Mo_GLEAN_10003266	MGG_05435	0	100	locus=scaffold_26:155386:157261:+	1695	1.11059	5.46143	56.0137	0	39.5229	28.5908	{membrane transporter [Magnaporthe oryzae 70-15]}
Mo_GLEAN_10003267	MGG_05436	2e-147	100	locus=scaffold_26:157675:158407:-	606	175.767	10.6266	173.458	0	121.601	199.923	{translation machinery-associated protein 20 [Magnaporthe oryzae 70-15]}
Mo_GLEAN_10003268	MGG_05437	8e-53	100	locus=scaffold_26:159129:159447:-	234	289.607	44.7204	1767.87	1002.11	887.492	414.2	{hypothetical protein MGG_05437 [Magnaporthe oryzae 70-15]}
Mo_GLEAN_10003269	MGG_05438	0	99.72	locus=scaffold_26:160025:161173:-	1080	363.707	55.9005	197.798	434.248	347.363	381.409	{Hsc70 cochaperone [Magnaporthe oryzae 70-15]}
Mo_GLEAN_10003270	MGG_05439	0	100	locus=scaffold_26:162186:163933:+	1683	32.9959	27.0235	50.3688	0	43.7852	0	{hypothetical protein MGG_05439 [Magnaporthe oryzae 70-15]}
Mo_GLEAN_10003271	MGG_05440	0	100	locus=scaffold_26:164181:165808:-	1575	71.015	4.59981	43.0582	0	42.5342	0	{galactokinase [Magnaporthe oryzae 70-15]}
Mo_GLEAN_10003272	MGG_05442	0	100	locus=scaffold_26:170558:171619:+	930	5.22902	0.432778	7.29211	0	0	0	{hypothetical protein MGG_05442 [Magnaporthe oryzae 70-15]}
Mo_GLEAN_10003273	MGG_13063	2e-146	93.99	locus=scaffold_26:173046:174047:+	1002	2.1918	6.82856	20.3044	0	387.774	266.005	{hypothetical protein MGG_13063 [Magnaporthe oryzae 70-15]}
Mo_GLEAN_10003276	MGG_16361	0	100	locus=scaffold_26:178341:182185:-	3324	4.57775	66.4752	27.5428	0	16.1231	7.28961	{H/K ATPase alpha subunit [Magnaporthe oryzae 70-15]}
Mo_GLEAN_10003277	MGG_13065	0	100	locus=scaffold_26:186006:188592:-	2355	55.4209	61.5261	105.109	0	48.3589	10.289	{SCF E3 ubiquitin ligase complex F-box protein grrA [Magnaporthe oryzae 70-15]}
Mo_GLEAN_10003278	MGG_05446	0	100	locus=scaffold_26:190812:191996:+	1185	79.5605	51.9662	74.398	0	107.412	0	{hypothetical protein MGG_05446 [Magnaporthe oryzae 70-15]}
Mo_GLEAN_10003279	MGG_05447	3e-72	100	locus=scaffold_26:192410:192802:-	309	832.074	237.061	713.282	1138.32	650.401	627.331	{glutaredoxin-C2 [Magnaporthe oryzae 70-15]}
Mo_GLEAN_10003280	MGG_05448	0	100	locus=scaffold_26:195060:196115:+	1056	52.7358	62.888	57.7982	0	88.8143	45.8914	{BAG domain-containing protein [Magnaporthe oryzae 70-15]}
Mo_GLEAN_10003281	MGG_05449	6e-150	100	locus=scaffold_26:196905:198089:+	609	2289.18	631.813	779.501	385.048	1738.04	2068.96	{60S ribosomal protein L16 [Magnaporthe oryzae 70-15]}
Mo_GLEAN_10003282	MGG_05450	0	99.55	locus=scaffold_26:198957:200297:-	1341	84.3428	15.307	58.1574	0	34.9694	72.2764	{NADH kinase POS5 [Magnaporthe oryzae 70-15]}
Mo_GLEAN_10003283	MGG_05451	0	99.77	locus=scaffold_26:202107:203481:+	1299	109.049	18.2806	135.738	0	51.5715	74.6133	{1-acyl-sn-glycerol-3-phosphate acyltransferase 2 [Magnaporthe oryzae 70-15]}
Mo_GLEAN_10003285	MGG_05452	1e-122	100	locus=scaffold_26:207368:207865:+	498	1.26	9.6984	0	0	26.9042	0	{hypothetical protein MGG_05452 [Magnaporthe oryzae 70-15]}
Mo_GLEAN_10003287	MGG_16364	1e-105	100	locus=scaffold_26:210089:210592:+	504	63.4952	22.3602	20.1835	0	53.1677	0	{hypothetical protein MGG_16364 [Magnaporthe oryzae 70-15]}
Mo_GLEAN_10003288	MGG_05454	3e-72	100	locus=scaffold_26:214369:214749:+	381	392.794	338.044	204.696	0	457.159	317.988	{hypothetical protein MGG_05454 [Magnaporthe oryzae 70-15]}
Mo_GLEAN_10003289	MGG_16365	7e-87	100	locus=scaffold_26:217185:217882:+	369	0	1.09074	0	0	0	0	{hypothetical protein MGG_16365 [Magnaporthe oryzae 70-15]}
Mo_GLEAN_10003290	MGG_13068	0	100	locus=scaffold_26:218172:219869:-	1425	51.9599	24.0078	76.145	0	84.6207	0	{venom protein 2 [Magnaporthe oryzae 70-15]}
Mo_GLEAN_10003292	MGG_05456	4e-126	100	locus=scaffold_26:224118:224782:+	585	29.2289	25.4562	5.79629	0	274.836	869.819	{hypothetical protein MGG_05456 [Magnaporthe oryzae 70-15]}
Mo_GLEAN_10003293	MGG_05457	0	100	locus=scaffold_26:225893:227591:-	1395	23.6149	0.288519	0	0	0	0	{hypothetical protein MGG_05457 [Magnaporthe oryzae 70-15]}
Mo_GLEAN_10003296	MGG_05459	0	84.17	locus=scaffold_26:234497:236417:+	1146	4.10656	2.45845	23.6707	0	0	0	{hypothetical protein MGG_05459 [Magnaporthe oryzae 70-15]}
Mo_GLEAN_10003297	MGG_05462	2e-144	100	locus=scaffold_26:240022:240618:+	597	31.269	36.4055	45.4383	0	11.2213	0	{tetratricopeptide repeat domain-containing protein [Magnaporthe oryzae 70-15]}
Mo_GLEAN_10003298	MGG_05463	0	93.22	locus=scaffold_26:241557:242671:-	1053	24.5809	2.67558	119.146	222.691	50.8956	0	{hypothetical protein MGG_05463 [Magnaporthe oryzae 70-15]}
Mo_GLEAN_10003299	MGG_05464	0	100	locus=scaffold_26:243877:245094:+	1218	6.56847	3.63491	13.9197	192.524	33.0007	39.7876	{endo-1,4-beta-xylanase [Magnaporthe oryzae 70-15]}
Mo_GLEAN_10003300	MGG_05465	6e-145	100	locus=scaffold_26:245333:245908:-	576	0.817034	2.09627	0	0	0	0	{hypothetical protein MGG_05465 [Magnaporthe oryzae 70-15]}
Mo_GLEAN_10003301	MGG_05466	0	100	locus=scaffold_26:247428:248856:-	1329	2.83288	0.605694	10.2057	0	0	0	{hypothetical protein MGG_05466 [Magnaporthe oryzae 70-15]}
Mo_GLEAN_10003302	MGG_05467	0	100	locus=scaffold_26:251180:253440:+	1989	245.362	1602.45	175.594	530.53	154.932	182.735	{sodium/nucleoside cotransporter 1 [Magnaporthe oryzae 70-15]}
Mo_GLEAN_10003305	MGG_15181	0	94.22	locus=scaffold_26:259215:264766:-	2922	0.053686	0	2.3209	0	0	0	{hypothetical protein MGG_15181 [Magnaporthe oryzae 70-15]}
Mo_GLEAN_10003306	-	-	-	locus=scaffold_26:265821:266437:-	321	0.488693	0	0	0	0	0	{hypothetical protein MGG_13076 [Magnaporthe oryzae 70-15]}
Mo_GLEAN_10003320	-	-	-	locus=scaffold_26:281243:281425:-	183	0	2.19936	0	0	0	0	{hypothetical protein MGG_16372 [Magnaporthe oryzae 70-15]}
Mo_GLEAN_10003321	MGG_05477	0	100	locus=scaffold_26:282224:283747:-	1359	160.68	148.081	144.715	345.098	147.884	178.298	{26S protease regulatory subunit 4 [Magnaporthe oryzae 70-15]}
Mo_GLEAN_10003322	MGG_05478	0	100	locus=scaffold_26:284891:285756:+	720	108.284	106.211	145.994	0	139.565	0	{hypothetical protein MGG_05478 [Magnaporthe oryzae 70-15]}
Mo_GLEAN_10003323	MGG_05479	0	100	locus=scaffold_26:286653:288368:-	1716	0.914164	0	0	0	0	28.2409	{xylosidase/arabinosidase [Magnaporthe oryzae 70-15]}
Mo_GLEAN_10003324	MGG_05480	0	100	locus=scaffold_26:289435:290747:-	1002	657.854	748.33	274.109	1287.14	548.233	870.563	{succinyl-CoA ligase subunit alpha [Magnaporthe oryzae 70-15]}
Mo_GLEAN_10003325	MGG_05481	0	100	locus=scaffold_26:291728:293437:+	1710	25.3195	104.504	57.5053	274.262	27.4234	70.8499	{elongator complex protein 3 [Magnaporthe oryzae 70-15]}
Mo_GLEAN_10003326	MGG_05482	0	100	locus=scaffold_26:293749:294661:-	747	0	1.0776	0	0	0	0	{hypothetical protein MGG_05482 [Magnaporthe oryzae 70-15]}
Mo_GLEAN_10003327	MGG_13079	0	99.07	locus=scaffold_26:295884:297928:+	1938	4.45195	2.49216	1.74965	0	0	25.0059	{Ser/Thr protein phosphatase [Magnaporthe oryzae 70-15]}
Mo_GLEAN_10003328	MGG_05483	0	99.5	locus=scaffold_26:298286:299631:-	1206	0.78045	0	95.5956	0	61.1032	0	{putative membrane-associated or secreted protein [Magnaporthe grisea]}
Mo_GLEAN_10003329	MGG_05484	0	100	locus=scaffold_26:301694:303079:+	1314	47.7536	47.7834	36.1276	0	71.3759	36.8808	{AP-2 complex subunit mu-1 [Magnaporthe oryzae 70-15]}
Mo_GLEAN_10003330	MGG_16373	0	99.71	locus=scaffold_26:303259:305718:-	2067	3.03571	2.53134	4.92138	0	12.964	0	{hypothetical protein MGG_16373 [Magnaporthe oryzae 70-15]}
Mo_GLEAN_10003331	MGG_16374	0	100	locus=scaffold_26:306613:307965:-	1053	163.723	3.0578	54.7428	0	76.3434	0	{hypothetical protein MGG_16374 [Magnaporthe oryzae 70-15]}
Mo_GLEAN_10003332	MGG_16375	0	100	locus=scaffold_26:308539:309565:-	975	884.911	26.0066	0	120.253	151.16	173.964	{aldehyde reductase [Magnaporthe oryzae 70-15]}
Mo_GLEAN_10003333	MGG_16376	2e-27	97.83	locus=scaffold_26:310536:312001:-	369	19.5557	1.09074	0	0	18.1548	0	{hypothetical protein MGG_16376 [Magnaporthe oryzae 70-15]}
Mo_GLEAN_10003334	-	-	-	locus=scaffold_26:312839:313009:-	171	3.66949	0	0	0	0	0	{hypothetical protein MGG_11004 [Magnaporthe oryzae 70-15]}
[truncated: 9,076 more rows]

## Sheet: rice.gene.rpkm
GeneID	Co_0h（RPKM）	Co_8h（RPKM）	Co_24h（RPKM）	Co_48h（RPKM）	Co_72h（RPKM）
BGIOSGA033513	37805.3	7733.39	21553.7	26461.8	25422.2
BGIOSGA018498	41358.4	3886.5	6501.35	12515.4	7110.35
BGIOSGA034421	16745.1	2444.68	6399.84	10196.2	7857.3
BGIOSGA035064	13629.8	2223.16	5902.13	3798.48	2218.8
BGIOSGA016539	8821.48	65.009	1117.35	3196.07	1993.9
BGIOSGA004082	12205.3	1769.98	774.007	2457.85	1008.16
BGIOSGA008865	7939.34	471.825	1849.65	2724.34	1975.44
BGIOSGA027799	20436.2	325.152	3377.08	7976.48	4524.23
BGIOSGA004313	2691.54	1258.65	798.11	1045.54	1059.48
BGIOSGA037112	7385.75	97.4338	444.396	3112.96	949.809
BGIOSGA037257	14264.6	1883.22	3590.79	5281.91	4083.23
BGIOSGA023784	1346.27	659.257	321.173	627.709	466.18
BGIOSGA030566	7649.11	2940.01	20236.7	3142.58	5182.56
BGIOSGA028019	2389.48	223.619	753.942	1267.33	1289.54
BGIOSGA003595	5091.07	2121.76	3510.2	1852.58	2194.52
BGIOSGA036501	3645.64	70.4245	462.744	536.459	443.473
BGIOSGA007980	2409.28	180.892	175.637	420.496	304.801
BGIOSGA014182	3651.01	854.381	584.146	1439.64	1068.02
BGIOSGA013524	3002.16	1512.21	1975.66	2209.49	1446.58
BGIOSGA025153	11367	977.186	7162.4	3737.26	3863.64
BGIOSGA020897	1443.8	769.223	550.966	545.694	630.738
BGIOSGA020710	2130.32	380.976	500.087	506.862	432.856
BGIOSGA002954	21298.4	11338.7	32647.3	17298	9530.31
BGIOSGA037260	7603.33	147.715	1099.18	2238.48	1241.19
BGIOSGA012530	926.496	154.436	252.466	140.565	142.216
BGIOSGA011520	2585.74	1788.37	4055.39	2601.64	1947.55
BGIOSGA038889	3233.33	612.82	295.83	777.258	527.458
BGIOSGA027483	9567.96	5366	7617.23	5611.75	4235.28
BGIOSGA003260	3112.06	540.618	2002.5	951.194	1005.96
BGIOSGA011768	2661.61	789.827	1097.5	1348.07	981.797
BGIOSGA004881	4369.2	8.02276	230.702	992.479	688.127
BGIOSGA022117	7573.45	2002.38	2890.18	2489.76	2128.46
BGIOSGA038154	6575.76	603.693	1032.04	2753.26	1475.83
BGIOSGA020508	1824.23	526.546	476.32	629.182	462.478
BGIOSGA014643	1476.54	9.32542	62.4507	296.591	162.593
BGIOSGA021999	1780.64	292.277	634.132	877.977	705.871
BGIOSGA004711	6521.23	16.1426	529.036	999.257	464.228
BGIOSGA025793	3104.75	396.758	1089.86	1248.14	1046.96
BGIOSGA024240	2515.07	2.4341	84.16	232.316	188.863
BGIOSGA037300	2874.82	424.056	528.003	1394	984.195
BGIOSGA006945	3949	1026.08	4411.22	1308.99	1908.48
BGIOSGA040274	7395.79	1080.69	1924.26	2147.46	2476.83
BGIOSGA037113	6994.29	896.478	5159.05	2171.78	2709.92
BGIOSGA030982	6914.78	962.072	5854.53	2740.81	3106.98
BGIOSGA009376	2466.69	343.788	549.861	888.497	834.985
BGIOSGA003498	1620.53	1395.37	852.59	682.965	266.015
BGIOSGA036799	1017.9	278.923	700.242	695.367	538.386
BGIOSGA025165	2508.81	1467.42	1389.97	1374.11	1168.72
BGIOSGA001791	9790.27	757.639	542.038	3061.5	1964.89
BGIOSGA024990	2503.69	746.269	747.997	547.533	633.764
BGIOSGA025944	3410.13	401.511	3184.81	1172.2	1422.61
BGIOSGA026484	4338.62	1542.82	2878.06	1257.84	1285.66
BGIOSGA014062	1638.09	512.526	3124.95	1196.41	1204.04
BGIOSGA040203	6124.14	1057.6	534.642	1551.26	1594.1
BGIOSGA013052	3175.04	559.492	3402	1510.06	1920.53
BGIOSGA022091	2205.7	98.3039	439.968	744.383	684.56
BGIOSGA026840	970.605	143.685	236.503	281.661	131.11
BGIOSGA025934	3411.97	1739.51	1062	2141.79	1454.39
BGIOSGA010945	1732.75	12.6942	161.719	304.311	156.811
BGIOSGA001422	1709.24	114.651	363.797	383.903	365.134
BGIOSGA000728	5801.72	1078.86	2927.02	1828.44	1597.24
BGIOSGA014826	1889.79	454.031	283.073	670.625	573.65
BGIOSGA040239	8411.05	3568.31	4804.31	4875.78	3336.78
BGIOSGA024963	1397.01	1371.21	1324.59	1403.78	1112.32
BGIOSGA000281	6960.69	3771.93	4557.9	5296.67	6818.13
BGIOSGA026003	2540.14	1818.02	2467.27	978.731	1008.19
BGIOSGA025897	3010.95	2200.81	2486.93	1171.77	1289.98
BGIOSGA003922	2434.63	893.056	1960.95	311.539	641.155
BGIOSGA024096	2144.95	706.957	1755.95	759.535	388.929
BGIOSGA007302	1683.55	576.694	287.453	707.729	503.146
BGIOSGA019234	1086.26	143.845	13.8419	235.312	53.6524
BGIOSGA010991	2862.99	434.655	1153.53	1222.21	1079.87
BGIOSGA016698	1340.79	902.176	954.102	854.504	878.373
BGIOSGA031606	1121.02	149.352	305.506	229.571	150.267
BGIOSGA026841	1070.35	165.614	248.702	257.375	129.542
BGIOSGA011293	966.832	173.671	178.873	405.461	335.975
BGIOSGA017793	1956.76	214.492	300.34	461.691	336.241
BGIOSGA024424	906.71	52.9909	130.852	233.896	231.024
BGIOSGA009722	2312.76	827.164	1142.54	551.735	570.576
BGIOSGA008773	1849.35	76.1487	488.133	898.639	935.557
BGIOSGA017100	3314.34	113.239	868.789	976.848	796.879
BGIOSGA008808	804.661	14.6448	108.752	71.4501	57.6778
BGIOSGA037874	978.264	178.955	167.568	700.483	432.184
BGIOSGA020439	908.056	7.15753	159.174	145.72	149.672
BGIOSGA013669	2569.73	2.23614	241.238	412.439	126.149
BGIOSGA034284	730.682	118.686	216.021	275.678	222.214
BGIOSGA009868	1113.4	818.079	823.129	1218.9	1086.01
BGIOSGA033735	469.978	139.726	367.216	366.943	319.049
BGIOSGA023247	1408.41	192.507	390.89	625.752	471.316
BGIOSGA016334	666.608	227.595	398.656	670.348	492.641
BGIOSGA033874	1209.33	3.52203	12.5566	167.914	37.2545
BGIOSGA011944	1709.77	591.864	650.709	656.988	590.145
BGIOSGA006093	629.708	153.261	600.994	1040.02	767.591
BGIOSGA028743	932.999	250.142	380.199	479.796	435.183
BGIOSGA007314	1133.2	322.259	358.8	664.612	697.721
BGIOSGA031235	523.885	253.613	284.445	247.68	195.648
BGIOSGA008536	901.581	128.413	387.074	619.957	497.696
BGIOSGA031378	842.24	165.568	559.505	234.489	286.591
BGIOSGA009738	1282.3	940.441	1457.09	1226.31	1067.92
BGIOSGA021491	2882.21	344.609	667.429	729.879	596.849
BGIOSGA035097	1645.44	68.8724	364.147	413.459	208.921
BGIOSGA031634	984.353	397.823	331.802	395.399	282.557
BGIOSGA010848	981.497	270.909	62.5998	78.1961	56.3256
BGIOSGA022794	883.646	73.6644	335.524	348.687	362.449
BGIOSGA012333	975.073	43.7867	1666.76	1586.18	1596.67
BGIOSGA002276	643.442	3.72615	2.50647	52.0722	85.2961
BGIOSGA016479	558.722	397.081	174.363	184.173	282.753
BGIOSGA005364	539.066	51.5315	208.447	212.876	211.171
BGIOSGA004351	1575.02	220.19	186.928	32.8448	19.703
BGIOSGA015713	1175.78	30.5927	188.529	515.097	342.537
BGIOSGA014811	1604.03	759.837	1451.84	448.829	837.949
BGIOSGA026721	1021.85	3485.33	1316.38	969.456	1174.26
BGIOSGA013023	1102.83	740.219	1014.79	786.657	840.732
BGIOSGA017239	235.525	32.8955	82.4184	165.422	126.801
BGIOSGA018301	797.946	151.168	133.493	448.2	287.769
BGIOSGA008660	1364.03	116.181	84.7171	412.376	364.731
BGIOSGA004865	1146.37	45.0224	194.481	365.426	353.076
BGIOSGA014978	1536.71	306.886	599.499	259.089	244.298
BGIOSGA024841	1519.94	1153.95	969.951	492.346	546.778
BGIOSGA013787	1875.37	565.906	678.831	659.269	671.49
BGIOSGA006435	330.084	41.4604	74.4509	99.7738	73.9101
BGIOSGA036503	2102.08	1398.91	1552.91	1123.31	1033.42
BGIOSGA022122	700.405	1.25714	9.10693	126.207	34.4733
BGIOSGA037302	1711.21	1155.07	1330.43	680.619	673.174
BGIOSGA025224	1062.62	137.123	302.58	386.154	331.058
BGIOSGA025316	371.012	116.194	132.262	170.463	117.793
BGIOSGA033278	2078.62	15.2088	94.8163	400.195	190.581
BGIOSGA002978	307.668	32.5524	34.234	83.9072	57.4262
BGIOSGA008528	567.177	19.7953	249.11	320.7	213.368
BGIOSGA027683	627.789	4.47421	50.1961	1125.63	897.227
BGIOSGA008480	416.619	65.1011	115.378	174.881	141.043
BGIOSGA005544	851.176	83.2401	348.019	552.937	496.868
BGIOSGA021716	590.242	980.193	368.524	222.383	250.533
BGIOSGA024785	1649.08	388.765	949.8	907.41	772.857
BGIOSGA027389	1105.96	339.713	396.454	535.771	418.527
BGIOSGA000555	570.227	277.098	531.622	371.451	377.945
BGIOSGA000901	1123.8	15.5129	33.5151	456.89	361.612
BGIOSGA013686	832.203	1234.78	1206.66	1027.87	978.228
BGIOSGA000239	245.209	19.4528	100.966	89.615	123.055
BGIOSGA008607	469.633	1297	487.406	447.777	293.292
BGIOSGA023473	567.181	611.854	776.243	1397.55	1521.26
BGIOSGA028273	423.629	20.4838	58.7994	258.203	178.252
BGIOSGA005733	767.575	196.756	223.445	363.446	273.757
BGIOSGA022800	1231.34	2034.72	3048	759.741	1016.94
BGIOSGA013626	2484.48	118.092	190.251	606.407	269.947
BGIOSGA002607	973.021	26.0055	369.228	351.903	268.551
BGIOSGA006000	406.802	83.3247	107.325	436.423	617.618
BGIOSGA006257	1217.04	29.4497	169.724	217.81	216.943
BGIOSGA016912	1008.7	328.399	767.033	1305.94	1164.23
BGIOSGA017166	1175.65	81.4808	87.4497	243.496	169.383
BGIOSGA024728	1031.8	48.4028	164.334	449.711	355.338
BGIOSGA016373	1983.86	962.013	2067.76	652.478	778.502
BGIOSGA029453	536.084	54.0201	203.672	519.078	448.619
BGIOSGA007410	1610.26	398.9	2114.08	1439.98	1219.89
BGIOSGA018827	694.122	280.021	155.605	130.339	97.4178
BGIOSGA020460	547.78	15.7279	151.229	201.459	173.509
BGIOSGA032683	519.899	1.04759	10.0449	123.467	25.5482
BGIOSGA023890	532.023	236.786	132.415	419.867	351.954
BGIOSGA017623	487.784	863.966	793.713	327.886	339.018
BGIOSGA025595	1804	1069.12	1301.53	468.438	525.494
BGIOSGA003099	803.58	194.576	139.24	328.173	241.236
BGIOSGA007734	523.202	421.567	304.059	281.539	323.737
BGIOSGA009042	572.816	351.214	302.638	256.222	235.252
BGIOSGA017254	787.434	10.6689	259.816	655.247	847.751
BGIOSGA014703	367.416	0.49136	1.91704	38.4803	16.1135
BGIOSGA032771	148.163	16.6824	29.7644	54.5723	37.1868
BGIOSGA005776	266.068	40.356	17.2662	43.2945	43.2907
BGIOSGA013545	891.382	46.912	186.136	217.294	249.66
BGIOSGA000331	424.246	194.009	206.029	172.424	169.466
BGIOSGA027049	523.39	24.1234	38.9864	42.2724	16.8393
BGIOSGA020573	393.652	38.357	92.782	147.262	116.677
BGIOSGA029436	749.395	175.438	204.768	216.567	144.659
BGIOSGA031703	258.25	7.20661	9.74385	24.8029	17.2383
BGIOSGA008985	1567.13	147.744	343.262	356.589	280.687
BGIOSGA035835	716.299	74.2048	164.682	287.264	317.043
BGIOSGA011571	1036.15	874.51	828.924	847.753	767.886
BGIOSGA030816	612.558	317.821	678.725	1266.22	665.854
BGIOSGA000410	444.415	23.2272	47.5223	136.135	39.9331
BGIOSGA005795	428.413	0.264152	3.31684	16.3438	7.60942
BGIOSGA018973	224.233	31.6398	209.926	381.705	318.474
BGIOSGA023730	2038.22	530.812	1034.62	663.497	547.149
BGIOSGA009068	708.802	224.148	940.558	736.853	693.841
BGIOSGA040473	758.287	16.1436	143.902	271.476	136.118
BGIOSGA013692	569.262	88.0107	487.575	838.706	490.505
BGIOSGA001681	296.305	53.5181	104.29	156.225	173.655
BGIOSGA015013	1526.92	89.3686	528.453	911.509	451.226
BGIOSGA027879	902.182	74.5171	282.507	331.62	254.013
BGIOSGA031353	737.821	56.9969	68.5864	154.401	140.389
BGIOSGA011458	929.132	1085.36	355.711	537.115	301.506
BGIOSGA025904	322.458	45.3991	174.874	451.647	172.787
BGIOSGA004044	608.516	37.6089	28.5071	55.0748	16.0434
BGIOSGA005031	731.867	146.558	181.056	266.175	153.298
BGIOSGA035792	1564.88	31.9697	114.278	263.497	117.594
BGIOSGA006268	498.849	229.686	122.187	147.021	113.051
BGIOSGA028821	524.706	88.2633	127.344	133.489	78.2098
BGIOSGA013462	551.321	201.119	637.049	519.768	377.49
BGIOSGA005033	1212.48	168.453	586.789	530.961	622.92
BGIOSGA019149	545.37	371.903	364.291	299.454	258.192
BGIOSGA025249	1207.68	0	3.77114	195.131	61.7633
BGIOSGA027743	1085.35	271.897	677.541	402.556	357.5
BGIOSGA005654	567.764	230.511	468.44	523.469	471.813
BGIOSGA028037	847.127	38.8435	93.2622	323.459	219.846
BGIOSGA003591	326.591	20.6266	183.309	130.484	129.778
BGIOSGA018038	546.819	383.034	120.867	149.13	153.638
BGIOSGA014188	531.955	13.2853	151.989	370.064	172.308
BGIOSGA003753	376.414	6.3732	27.0085	56.6971	55.5399
BGIOSGA025620	725.669	40.0132	405.569	938.512	892.129
BGIOSGA024779	768.771	3.66342	70.5524	142.341	83.2714
BGIOSGA012984	650.35	168.704	274.313	292.021	279.953
BGIOSGA012789	1521.07	2126.25	2982.18	1279.31	1178.33
BGIOSGA010894	365.685	12.5472	37.4458	48.949	38.9765
BGIOSGA005531	231.916	2.69471	8.61766	57.5559	2.37528
BGIOSGA007489	341.36	6.78681	47.2649	57.1333	39.373
BGIOSGA023315	441.872	350.448	288.018	298.869	316.66
BGIOSGA010051	299.695	211.224	214.161	182.152	182.261
BGIOSGA025390	507.657	92.7154	37.7638	107.961	71.0479
BGIOSGA031527	487.614	295.98	270.3	409.639	430.821
BGIOSGA024866	405.405	37.8999	113.883	159.11	120.947
BGIOSGA029186	571.262	384.635	210.757	338.025	244.003
BGIOSGA026526	667.535	467.169	726.132	546.996	624.487
BGIOSGA009058	1929.9	57.6427	151.154	397.146	300.61
BGIOSGA018546	460.626	40.5783	19.2188	172.194	110.122
BGIOSGA018373	392.226	119.603	81.9513	98.2901	68.409
BGIOSGA012776	352.392	42.8109	387.899	203.063	207.045
BGIOSGA010721	577.962	43.2767	127.502	170.387	136.76
BGIOSGA001439	545.415	148.998	208.933	502.301	560.783
BGIOSGA002038	549.457	647.566	343.72	269.422	257.751
BGIOSGA003091	486.129	100.25	454.415	311.055	283.7
BGIOSGA005132	1057.79	13.8643	46.7427	158.408	90.3619
BGIOSGA031307	322.014	32.0463	37.5245	45.0893	37.778
BGIOSGA001333	1009.6	32.3024	250.404	236.981	231.192
BGIOSGA026796	302.724	487.114	326.242	311.008	260.242
BGIOSGA009964	346.445	70.0978	56.6831	107.849	111.202
BGIOSGA016881	450.115	398.382	325.187	329.319	354.622
BGIOSGA005774	871.965	101.312	49.0236	191.73	191.651
BGIOSGA013958	533.467	55.3365	282.916	386.566	412.163
BGIOSGA008379	225.507	86.8888	98.8215	115.94	91.5105
BGIOSGA019176	401.444	102.46	297.831	209.939	186.445
BGIOSGA026016	359.218	60.6981	210.334	493.649	632.71
BGIOSGA034226	658.937	23.6502	141.965	230.928	140.906
BGIOSGA031231	389.754	42.8208	188.255	248.638	205.525
BGIOSGA014204	290.649	10.2768	23.1073	66.6575	39.1568
BGIOSGA037478	2313.08	1882.4	1865.47	1009.38	775.511
BGIOSGA034472	123.836	77.2739	45.0219	102.789	94.6502
BGIOSGA011349	786.669	37.858	131.812	283.373	146.838
BGIOSGA019256	517.418	208.313	413.3	249.574	242.848
BGIOSGA029219	1442.5	56.1638	251.705	415.651	311.605
BGIOSGA024697	266.003	186.573	105.464	106.645	154.396
BGIOSGA020347	1269.96	967.628	987.275	470.878	587.036
BGIOSGA020498	120.945	52.3843	32.1885	61.9769	37.8535
BGIOSGA019112	308.312	369.927	300.784	578.148	510.311
BGIOSGA035794	447.796	6.79248	67.6398	213.885	140.865
BGIOSGA015140	182.258	28.1989	38.4454	12.8386	18.3984
BGIOSGA001769	836.44	581.573	372.743	647.173	593.134
BGIOSGA020499	416.794	65.4121	84.8977	83.4988	107.706
BGIOSGA007196	1702.53	0.974542	44.0528	223.538	98.2576
BGIOSGA031873	525.926	23.654	105.239	189.431	131.994
BGIOSGA015180	221.095	385.803	310.409	291.642	315.174
BGIOSGA030841	335.685	64.3198	107.746	319.608	233.186
BGIOSGA000249	390.478	81.8273	47.3721	141.086	79.9119
BGIOSGA007908	360.377	37.3523	51.5257	46.7513	28.7946
BGIOSGA024086	136.452	47.0068	105.72	79.1832	97.7228
BGIOSGA002229	264.359	270.958	84.0757	159.619	123.157
BGIOSGA008374	642.587	69.0098	141.437	314.664	308.565
BGIOSGA002259	349.624	0.724376	109.343	153.864	142.157
BGIOSGA011981	329.752	52.0441	198.163	105.554	111.546
BGIOSGA018911	325.753	789.749	524.203	219.914	301.09
BGIOSGA004282	429.365	115.192	183.287	528.75	313.048
BGIOSGA004016	258.855	67.6124	51.1855	68.2887	46.4996
BGIOSGA035960	881.881	238.594	387.276	275.21	278.182
BGIOSGA003877	412.657	15.6225	10.0786	64.9505	63.3419
BGIOSGA016988	275.225	47.5517	120.918	112.39	110.838
BGIOSGA022718	353.994	28.1781	13.118	76.1876	17.8044
BGIOSGA031426	357.745	40.9266	116.844	44.2295	73.9765
BGIOSGA011642	434.595	342.101	532.816	194.217	269.663
BGIOSGA021872	484.912	119.953	1002.4	548.23	386.092
BGIOSGA036847	145.866	15.5008	18.8223	13.7546	13.0345
BGIOSGA005631	234.782	21.0866	96.026	85.0093	71.0543
BGIOSGA009855	318.211	90.1231	178.195	161.972	210.193
BGIOSGA002081	342.695	117.357	152.957	174.488	164.478
BGIOSGA026448	621.88	6.20095	26.2786	100.638	71.6964
BGIOSGA003059	252.464	7.27146	33.4204	52.9061	79.8315
BGIOSGA004778	195.285	135.063	59.211	101.135	97.7541
BGIOSGA029371	523.648	26.1641	127.073	296.579	173.317
BGIOSGA000237	402.299	20.733	138.461	179.946	152.272
BGIOSGA002795	344.585	57.7173	120.32	163.905	135.739
BGIOSGA019624	253.673	67.7267	172.924	262.177	233.035
BGIOSGA022007	223.977	22.0603	182.336	374.275	276.87
BGIOSGA018738	441.024	389.669	414.896	296.123	226.159
BGIOSGA019338	2366.32	285.164	1831.87	984.399	1423.2
BGIOSGA020574	363.111	67.3495	208.431	236.937	289.285
BGIOSGA021734	707.781	23.2527	13.8759	136.394	43.1084
BGIOSGA033452	746.454	169.327	350.357	456.448	364.737
BGIOSGA001680	158.387	35.2567	70.1162	104.517	100.35
BGIOSGA022438	662.738	112.11	239.189	303.615	310.79
BGIOSGA004380	192.243	60.2393	56.968	52.5855	58.7238
BGIOSGA001873	199.103	4.20431	5.44413	22.3656	20.9346
BGIOSGA020760	410.012	211.037	467.554	222.09	417.832
BGIOSGA020416	172.149	13.7863	43.6704	49.1458	49.0272
BGIOSGA011175	261.94	43.1677	77.877	65.5261	60.7875
BGIOSGA024095	525.563	277.433	331.183	269.838	221.512
BGIOSGA016904	894.744	217.98	478.802	631.498	549.657
BGIOSGA037886	159.003	14.302	14.8107	14.2117	12.0197
BGIOSGA022618	151.591	25.2706	37.7835	55.2893	55.1053
BGIOSGA029359	338.703	77.9963	255.593	387.893	370.301
BGIOSGA005083	763.428	53.0056	36.6544	288.63	221.294
BGIOSGA001195	186.8	52.4559	89.2519	87.8778	94.9537
BGIOSGA023639	906.885	1123.74	2017.12	505.355	840.255
BGIOSGA006111	493.117	73.5326	93.9018	157.476	135.843
BGIOSGA028033	130.624	7.65669	34.9694	47.2902	55.0219
BGIOSGA024701	1204.29	770.379	1600.48	1946.07	1513.38
BGIOSGA001542	287.068	5.54412	3.02276	21.5153	14.535
BGIOSGA005687	197.692	18.7453	66.4367	83.8734	104.696
BGIOSGA031509	556.984	3.78784	9.27463	80.5094	19.0953
BGIOSGA010395	294.312	30.8547	161.606	169.568	172.247
BGIOSGA012819	766.795	0.261401	3.4464	102.069	21.4139
BGIOSGA003095	168.681	54.8778	81.9368	53.9479	39.4486
BGIOSGA036809	604.671	43.6791	270.933	310.417	250.858
BGIOSGA002548	302.347	84.8129	159.544	515.788	280.713
BGIOSGA013440	247.816	66.8607	122.823	142.887	143.594
BGIOSGA024241	490.539	8.42211	204.113	181.175	176.391
BGIOSGA013767	257.024	263.199	257.115	179.991	156.552
BGIOSGA001088	962.229	190.582	408.459	644.133	683.514
BGIOSGA007464	47.3344	167.124	49.6227	27.8346	43.5883
BGIOSGA014088	277.85	190.365	234.017	251.811	263.32
BGIOSGA026439	150.142	65.0283	23.8571	60.8589	41.6027
BGIOSGA021046	94.7393	41.7572	40.2697	53.7397	43.8556
BGIOSGA005103	188.676	57.7507	34.0938	71.6958	61.6268
BGIOSGA017799	1354.86	130.781	176.335	309.573	211.568
BGIOSGA017272	146.745	319.585	860.798	596.52	750.753
BGIOSGA014475	148.617	19.9366	46.7113	36.7545	35.5096
BGIOSGA011407	211.584	15.7605	36.3133	96.612	91.946
BGIOSGA019575	212.822	109.967	326.922	332.232	209.475
BGIOSGA014316	120.459	4.51087	82.7755	97.1281	63.3952
BGIOSGA011421	178.622	19.0484	52.3465	28.949	40.3819
BGIOSGA021263	644.023	56.7557	158.36	287.585	219.36
BGIOSGA029796	177.279	87.9759	125.675	214.323	172.583
BGIOSGA015373	135.354	70.7881	95.5533	108.131	130.473
BGIOSGA020787	394.195	171.165	129.774	198.936	103.942
BGIOSGA017473	382.488	215.559	342.804	283.514	239.231
BGIOSGA007099	213.289	66.1832	71.6023	81.0801	80.9994
BGIOSGA008676	422.371	934.238	1632.79	579.836	591.176
BGIOSGA016718	221.44	122.388	72.1536	74.0074	95.8406
BGIOSGA000935	135.874	37.4368	38.1978	27.7302	27.3391
BGIOSGA030140	396.076	71.101	86.7931	107.169	138.904
BGIOSGA024189	157.679	387.418	235.989	186.5	156.367
BGIOSGA001205	1414.16	539.264	415.328	660.364	337.896
BGIOSGA017276	286.133	22.2219	247.554	307.651	201.607
BGIOSGA000277	182.775	30.5709	56.1434	94.9383	68.5203
BGIOSGA014143	887.105	1888.99	1749.12	1298.73	1358.16
BGIOSGA033612	993.944	6.46372	62.3038	277.548	143.073
BGIOSGA005667	359.248	98.7278	254.842	437.464	655.804
BGIOSGA034619	598.403	5.50015	31.0783	305.925	369.287
BGIOSGA011829	234.333	113.804	61.0965	190.044	149.495
BGIOSGA026730	186.14	38.5021	1206.88	1319.82	523.647
BGIOSGA009321	450.597	7.29389	37.7792	289.782	335.965
BGIOSGA023694	217.951	763.159	251.309	318.674	268.876
BGIOSGA031510	532.204	762.996	349.409	333.895	287.142
BGIOSGA036763	615.516	0.480277	5.20141	41.1096	6.26913
BGIOSGA020171	290.22	22.2055	131.446	102.858	109.944
BGIOSGA011343	140.123	25.8333	56.0788	61.0603	47.1025
BGIOSGA026515	329.883	7.91091	60.6994	127.471	110.793
BGIOSGA007194	474.031	110.826	152.689	145.705	110.349
BGIOSGA036500	472.353	35.8226	159.014	236.322	171.486
BGIOSGA018078	148.262	195.831	93.4808	210.275	257.679
BGIOSGA002114	317.134	43.5222	204.933	109.362	160.455
BGIOSGA030358	859.768	214.413	249.507	409.139	486.233
BGIOSGA007218	450.841	20.0756	54.6923	172.907	163.297
BGIOSGA005558	480.092	16.0911	36.6213	141.123	84.1538
BGIOSGA031648	218.245	2.00407	8.61601	7.79346	10.0402
BGIOSGA036427	88.8594	650.68	541.991	133.466	130.107
BGIOSGA001929	293.185	343.7	29.9271	44.8858	40.4306
BGIOSGA039664	514.275	264.109	163.878	282.691	143.69
BGIOSGA037878	369.935	66.4744	145.559	140.678	136.742
BGIOSGA027135	243.364	16.3723	74.5226	64.2027	77.0269
BGIOSGA013887	152.659	128.132	182.727	158.859	124.151
BGIOSGA021660	95.6056	15.2448	33.2699	34.0876	30.2128
BGIOSGA005536	1686.57	230.598	321.913	488.563	500.654
BGIOSGA020927	431.595	407.416	448.281	371.122	342.062
BGIOSGA027973	324.624	40.9092	116.808	235.438	179.429
BGIOSGA001785	126.869	23.0695	32.2985	43.8811	41.5812
BGIOSGA023845	331.494	220.885	386.334	1072.76	795.619
BGIOSGA012596	162.307	36.5549	40.69	45.1019	39.311
BGIOSGA000726	138.033	26.9989	67.8379	65.4004	73.8224
BGIOSGA012535	192.71	727.387	756.976	276.738	417.201
BGIOSGA038094	1072.35	303.335	211.863	1009.84	609.15
BGIOSGA011532	334.309	20.2131	98.2852	142.692	138.761
BGIOSGA012602	945.912	287.516	684.059	330.401	341.134
BGIOSGA004212	290.864	152.603	91.2586	109.441	118.29
BGIOSGA006902	257.34	8.70083	30.4774	78.5778	41.5512
BGIOSGA003839	344.394	23.1751	9.90823	14.3577	16.3829
BGIOSGA027913	358.788	819.95	2225.51	1790.82	2937.3
BGIOSGA010878	194.313	129.15	103.207	99.6475	89.1978
BGIOSGA029203	277.171	55.971	130.795	190.63	186.866
BGIOSGA024238	247.205	0.413077	2.13957	20.0625	3.7186
BGIOSGA034972	143.107	193.757	204.608	115.006	121.919
BGIOSGA017455	309.472	112.568	221.425	192.204	186.795
BGIOSGA013573	337.998	2.57379	24.3731	108.64	131.81
BGIOSGA012046	228.449	5.03827	40.0566	39.7895	45.1809
BGIOSGA020514	572.622	415.886	601.596	516.433	366.492
BGIOSGA029755	327.396	8.83213	79.083	76.5835	89.8571
BGIOSGA017217	161.833	20.1869	35.0718	38.294	29.5775
BGIOSGA036841	165.333	3.52329	12.4595	24.6187	12.2985
BGIOSGA028994	101.076	78.5164	65.9058	51.5266	55.6743
BGIOSGA005591	349.624	26.8488	24.279	221.393	69.9
BGIOSGA016747	230.061	34.4986	307.933	288.841	400.834
BGIOSGA007573	169.267	63.924	22.9333	25.4913	19.5829
BGIOSGA001752	243.854	92.8709	108.568	126.243	123.089
BGIOSGA007082	249.014	5721.43	719.707	1583.19	1728.61
BGIOSGA005235	622.803	580.052	350.742	459.481	1451.22
BGIOSGA003087	629.27	38.2656	73.6393	209.611	101.844
BGIOSGA028667	1063.76	59.101	227.048	407.356	338.224
BGIOSGA004408	216.25	8.77829	17.9715	41.1114	29.1185
BGIOSGA019863	312.732	23.9192	29.2965	237.357	98.2032
BGIOSGA034240	102.277	79.0691	75.4019	56.8155	60.731
BGIOSGA004862	311.725	402.205	371.852	427.222	409.125
BGIOSGA011991	141.721	170.718	115.537	77.9499	89.5632
BGIOSGA027401	308.816	256.074	80.5593	289.482	158.258
BGIOSGA020440	180.77	2.19272	30.4392	30.8517	22.8829
BGIOSGA003133	549.214	0.247236	12.3401	250.619	156.464
BGIOSGA004752	130.939	6.95747	39.8728	27.9092	25.16
BGIOSGA008589	429.424	205.638	538.122	588.621	631.302
BGIOSGA025892	174.11	3.25078	17.4723	13.8021	15.5599
BGIOSGA007969	100.698	19.346	26.7849	23.9792	35.9951
BGIOSGA002257	231.256	6.04814	62.9533	62.352	51.0077
BGIOSGA026307	379.818	51.7628	260.369	277.169	244.638
BGIOSGA032619	298.239	128.291	179.607	79.3466	97.7889
BGIOSGA030361	157.447	21.0517	42.0514	70.1269	53.2466
BGIOSGA006134	127.072	402.283	571.705	198.725	270.872
BGIOSGA002311	180.982	35.0646	41.2176	53.795	31.4897
BGIOSGA030322	335.713	485.735	520.948	472.435	420.606
BGIOSGA025248	533.719	2.49696	1.41089	113.108	27.648
BGIOSGA028866	118.947	35.6899	44.6916	46.0166	41.2653
BGIOSGA013853	829.29	54.1099	135.887	209.669	145.779
BGIOSGA014122	214.855	73.8072	72.1917	47.5838	40.1405
BGIOSGA005405	109.795	19.3556	36.7998	41.3449	39.0284
BGIOSGA023662	417.047	85.4407	838.39	918.072	756.064
BGIOSGA026938	643.376	24.3247	146.724	147.177	126.95
BGIOSGA027777	360.12	68.6433	107.361	266.227	193.3
BGIOSGA023475	1036.08	78.0164	199.823	237.045	190.565
BGIOSGA000527	251.188	230.797	183.038	231.599	289.549
BGIOSGA017636	160.022	42.6567	81.3565	113.022	74.8634
BGIOSGA031908	562.8	53.1731	182.417	1186.38	428.853
BGIOSGA012338	153.687	64.9635	60.1999	139.809	133.471
BGIOSGA034500	196.623	71.0059	174.558	199.842	171.739
BGIOSGA019852	281.65	161.507	146.56	195.313	178.385
BGIOSGA009668	675.101	1034.94	994.417	531.592	858.438
BGIOSGA022638	24.0349	85.9009	55.4605	39.0547	38.8124
BGIOSGA019167	187.525	112.925	100.912	117.502	135.378
BGIOSGA030741	67.866	151.563	53.5482	39.2666	36.6946
BGIOSGA017418	395.319	115.493	92.1575	108.652	92.8041
BGIOSGA035198	330.04	53.1031	52.6013	70.3796	62.0874
BGIOSGA018783	232.528	161.859	133.309	167.077	154.129
BGIOSGA023593	183.55	105.244	67.8002	87.5258	87.0362
BGIOSGA019723	190.386	109.257	302.073	429.389	390.979
BGIOSGA025136	265.16	13.1664	18.0466	88.2637	51.6354
BGIOSGA008346	162.857	43.2829	80.6907	88.5064	79.4462
BGIOSGA011205	192.049	82.1015	105.321	538.793	507.731
BGIOSGA016844	459.548	24.5267	163.609	192.858	109.579
BGIOSGA007209	240.699	256.071	92.06	70.6267	51.7273
BGIOSGA012917	104.932	29.4892	78.9545	112.245	77.1587
BGIOSGA009486	462.027	24.2924	134.241	115.714	79.8403
BGIOSGA009801	133.488	11.1899	31.7386	34.9601	105.323
BGIOSGA017056	285.193	91.5877	61.0172	91.2206	69.9411
BGIOSGA016330	308.511	11.5112	84.1229	149.679	145.905
BGIOSGA005530	157.782	14.3397	31.9799	32.432	30.0733
BGIOSGA006693	263.798	16.2027	8.93196	57.1375	33.441
BGIOSGA011688	148.237	2.44643	18.501	30.3732	25.8272
BGIOSGA031290	211.118	93.2985	102.789	133.325	119.468
BGIOSGA013429	383.643	318.055	513.395	555.558	657.98
BGIOSGA005316	208.256	60.0381	44.5021	45.2461	44.615
BGIOSGA004168	529.809	177.53	426.39	296.547	222.78
BGIOSGA019239	128.659	249.646	134.029	86.4849	113.098
BGIOSGA008278	818.823	621.347	669.912	389.345	457.784
BGIOSGA025682	329.757	735.1	654.777	494.437	269.73
BGIOSGA019866	294.426	581.206	541.859	362.594	341.277
BGIOSGA033884	969.136	99.3937	138.551	310.437	109.409
BGIOSGA017541	225.517	62.1059	139.097	152.081	114.809
BGIOSGA000371	284.659	48.4533	51.6237	104.885	61.7169
BGIOSGA036769	171.393	421.325	111.627	106.108	174.123
BGIOSGA000243	972.028	190.817	318.219	998.36	643.269
BGIOSGA037059	145.876	67.9377	110.894	79.325	81.6345
BGIOSGA000563	135.081	53.3084	51.5736	97.4051	66.3985
BGIOSGA001162	718.001	46.1295	137.624	366.988	206.636
BGIOSGA006958	109.142	35.9294	15.5435	38.7665	11.8764
BGIOSGA030195	97.9825	15.1793	34.3658	28.4601	30.7801
BGIOSGA011286	145.338	4.40387	11.2263	19.0594	14.6958
BGIOSGA020354	184.813	44.29	68.3019	181.916	125.27
BGIOSGA007846	162.998	66.9186	74.8362	109.919	99.7361
BGIOSGA027612	100.254	3.26518	15.5235	17.5755	12.8479
BGIOSGA033480	175.999	38.5214	112.668	54.147	58.7686
BGIOSGA021930	285.603	1.95346	24.7646	65.9005	51.674
BGIOSGA019320	64.213	68.393	31.8838	32.8558	36.5123
BGIOSGA008254	380.378	95.1372	158.879	188.812	149.514
BGIOSGA026313	183.765	10.6225	39.831	88.103	66.7625
BGIOSGA025365	163.758	69.847	70.2011	83.4045	84.8023
BGIOSGA013854	172.505	328.894	258.572	251.778	293.428
BGIOSGA038222	623.759	261.248	231.943	386.154	219.023
BGIOSGA030624	321.787	561.016	823.09	575.263	790.976
BGIOSGA002610	322.118	115.038	137.572	361.273	313.472
BGIOSGA010034	371.653	18.3959	24.4799	38.4615	20.3404
BGIOSGA027355	136.361	50.9972	32.0405	46.6437	33.6046
BGIOSGA036922	342.406	41.7011	281.852	202.837	217.765
BGIOSGA017120	157.74	2.30068	11.4752	26.1424	17.336
BGIOSGA037177	267.653	4.93186	21.037	56.0815	23.6351
BGIOSGA026928	377.684	572.768	861.38	163.918	257.439
BGIOSGA003748	236.271	43.7709	90.299	54.8121	83.5443
BGIOSGA018513	222.426	7.86091	60.7041	37.2196	38.7576
BGIOSGA017625	182.637	3.47844	65.7965	25.0426	13.5095
BGIOSGA012965	143.418	2.11404	6.41505	19.1269	13.0397
BGIOSGA024582	164.052	92.4769	77.3657	78.2324	85.1891
BGIOSGA007546	249.738	291.672	116.354	99.3079	122.705
BGIOSGA008976	264.174	159.125	410.631	280.687	442.016
BGIOSGA040594	182.873	53.6086	45.7494	74.7737	61.3881
BGIOSGA016283	134.173	183.607	168.873	99.5952	130.419
BGIOSGA007951	143.47	77.7731	109.044	75.5584	78.7642
BGIOSGA001740	189.247	355.287	108.385	104.265	73.3603
BGIOSGA012321	320.521	84.1194	43.4372	78.0125	123.929
BGIOSGA016673	132.448	5.64167	13.041	27.6227	39.8384
BGIOSGA027059	203.036	36.7676	48.8581	75.0613	58.1768
BGIOSGA014723	174.469	28.8319	14.2618	45.7484	38.0149
BGIOSGA013494	199.558	137.131	196.798	149.186	175.226
BGIOSGA032058	171.237	91.1048	71.3025	101.503	101.377
BGIOSGA016507	364.528	76.3035	96.2591	228.984	154.46
BGIOSGA021521	420.651	55.844	341.728	333.125	359.326
BGIOSGA035071	146.76	56.5242	54.0835	45.9744	52.3654
BGIOSGA003157	218.884	142.1	183.859	96.8924	147.031
BGIOSGA028104	309.769	0	16.6817	30.7319	20.7926
BGIOSGA026475	92.1545	253.534	216.131	103.164	91.5275
BGIOSGA020055	150.587	18.4817	24.1115	55.5259	43.8072
BGIOSGA011367	477.668	3.50783	94.5299	114.964	83.3175
BGIOSGA010819	317.308	252.558	337.269	279.272	248.011
BGIOSGA005099	110.505	195.387	87.3578	59.496	89.0132
BGIOSGA002040	230.379	158.258	147.933	105.189	148.1
BGIOSGA015000	471.786	118.798	58.0755	129.146	89.6409
BGIOSGA006116	175.188	3.0809	20.4035	17.0137	17.4461
BGIOSGA007208	171.348	223.852	234.122	107.973	124.927
BGIOSGA001032	540.916	181.05	414.656	558.501	638.631
BGIOSGA002756	201.76	5.39789	22.8213	28.7185	18.8168
BGIOSGA014235	222.435	13.537	77.452	96.2927	77.6008
BGIOSGA008523	130.864	13.524	31.2741	33.0947	26.7163
BGIOSGA006800	215.473	5.08085	68.505	91.5327	82.1066
BGIOSGA016469	150.459	45.4132	52.0896	77.3309	100.915
BGIOSGA016795	209.88	20.0028	15.5266	17.8386	13.7507
BGIOSGA010856	215.422	34.1235	30.0244	91.2683	76.2358
BGIOSGA002397	341.199	408.427	410.498	351.757	393.288
BGIOSGA005453	208.649	270.657	298.168	313.575	338.258
BGIOSGA010463	547.082	168.991	260.855	223.932	273.087
BGIOSGA004796	363.189	28.2576	34.1579	109.721	76.5039
BGIOSGA011088	196.728	99.6919	116.494	365.812	222.2
BGIOSGA034845	125.493	216.385	186.227	185.879	223.527
BGIOSGA019786	165.389	2.70769	28.5957	71.6133	64.5939
BGIOSGA016340	195.632	16.2713	44.0276	285.427	172.059
BGIOSGA001187	108.232	4.3146	13.5043	41.7397	26.1604
BGIOSGA009033	52.0927	73.2966	53.3961	37.657	37.5591
BGIOSGA017514	385.298	229.693	935.079	577.056	518.156
BGIOSGA018986	399.35	29.785	47.7067	193.302	172.279
BGIOSGA033901	99.9833	104.139	63.3151	43.4649	69.2527
BGIOSGA010387	106.599	6.8297	59.5975	125.524	105.14
BGIOSGA036554	156.821	120.675	192.274	104.879	113.285
BGIOSGA009884	179.066	249.258	47.96	53.1367	49.1675
BGIOSGA013344	179.284	55.8946	131.645	128.548	155.422
BGIOSGA028795	118.024	18.3584	38.4562	32.4256	34.0585
BGIOSGA006068	540.025	177.419	203.811	193.999	125.471
BGIOSGA012028	148.744	144.403	51.9085	65.7138	58.1011
BGIOSGA008441	287.613	129.228	179.896	144.643	158.441
BGIOSGA007432	107.212	6.49653	36.5284	56.8449	58.5403
BGIOSGA026182	311.19	166.864	280.799	159.769	130.875
BGIOSGA012050	138.581	141.982	132.622	76.0557	92.071
BGIOSGA014756	104.538	0.747229	10.5554	26.1708	11.7717
BGIOSGA005842	287.522	73.9083	119.134	87.6119	74.1153
BGIOSGA023200	219.584	20.3646	44.9141	149.862	77.3517
BGIOSGA002932	157.388	70.5664	109.189	373.451	295.544
BGIOSGA000029	255.276	168.623	369.185	260.036	200.973
BGIOSGA030618	488.773	23.7737	155.062	201.827	174.911
BGIOSGA002120	106.24	34.5448	51.0534	57.7265	54.6655
BGIOSGA008606	212.289	49.8058	152.619	90.6429	102.663
BGIOSGA005757	72.106	154.257	138.892	82.0075	92.9023
BGIOSGA034871	219.719	410.407	353.987	343.248	322.123
BGIOSGA003874	942.936	78.135	150.926	298.94	146.838
BGIOSGA001013	38.4167	139.241	25.0342	23.061	25.9403
BGIOSGA022057	160.665	211.163	151.779	195.509	219.075
BGIOSGA035427	410.412	40.2505	243.344	283.163	200.63
BGIOSGA029046	266.328	76.8165	141.339	166.381	165.324
BGIOSGA005402	86.9993	97.3538	98.8267	158.89	121.645
BGIOSGA017825	450.965	665.417	838.304	801.746	722.647
BGIOSGA018956	203.045	29.2144	37.859	38.4232	57.881
BGIOSGA034285	342.959	258.747	487.544	297.728	326.138
BGIOSGA039200	1147.52	485.631	314.212	793.382	376.084
BGIOSGA007157	105.988	168.995	156.504	108.857	159.957
BGIOSGA009736	142.804	50.8053	105.061	140.573	112.477
BGIOSGA001414	679.596	55.25	752.664	567.873	532.679
BGIOSGA004698	541.755	366.817	852.038	729.869	771.108
BGIOSGA014628	111.594	7.43797	12.7655	104.36	42.1772
BGIOSGA017682	158.62	248.47	206.213	85.685	91.3421
BGIOSGA034607	140.595	178.118	486.862	228.688	336.645
BGIOSGA034622	129.086	321.112	88.6123	88.4031	133.44
BGIOSGA009032	61.1099	75.8554	46.4389	37.9258	45.4899
BGIOSGA009039	441.458	22.8884	22.8534	86.4602	109.973
BGIOSGA013211	92.6375	6.82803	14.1245	11.0009	12.9238
BGIOSGA031289	177.831	38.3139	132.405	160.754	164.588
BGIOSGA014165	164.138	5.70329	64.8428	96.5384	58.9966
BGIOSGA012177	190.787	453.993	44.7654	164.069	334.295
BGIOSGA002948	365.748	17.809	203.435	305.186	133.461
BGIOSGA005765	165.915	164.14	142.687	117.587	95.0031
BGIOSGA025983	112.203	39.4953	45.5194	49.5719	46.5287
BGIOSGA030223	346.453	313.681	224.094	200.063	179.733
BGIOSGA017325	375.79	29.3964	27.4587	125.96	56.3686
BGIOSGA028722	343.113	16.5842	18.2895	45.3311	37.3234
BGIOSGA024271	34.64	60.0679	43.1116	36.4564	34.4217
BGIOSGA011947	232.569	310.757	249.849	108.072	135.809
BGIOSGA012200	231.663	4.57605	25.9957	41.7387	26.0455
BGIOSGA007487	45.9371	60.6193	44.0919	30.5733	35.2638
BGIOSGA018065	109.14	57.498	63.1947	24.9045	60.0324
BGIOSGA001137	1333.73	589.507	668.118	395.153	703.751
BGIOSGA027836	177.63	77.0394	108.933	70.0612	88.1181
BGIOSGA025582	41.5953	115.169	77.1494	78.099	72.7198
BGIOSGA004915	81.3105	3.06854	4.35915	26.4105	8.28707
BGIOSGA033358	453.553	3.77142	16.9389	47.4322	45.4421
BGIOSGA026133	319.65	363.614	303.267	714.975	760.515
BGIOSGA015157	421.044	8.36482	342.544	322.314	322.096
BGIOSGA008703	282.723	49.6454	121.66	140.451	137.663
BGIOSGA011326	233.798	1431.29	799.683	435.29	355.36
BGIOSGA013423	267.426	57.0641	99.224	129.599	168.81
BGIOSGA002594	189.909	111.15	157.588	122.557	97.7451
BGIOSGA027817	325.471	70.1385	246.411	127.641	105.107
BGIOSGA029381	124.539	755.729	91.3486	47.0315	30.6999
BGIOSGA028041	207.941	213	180.316	81.2682	74.494
BGIOSGA013410	294.34	36.0673	112.681	158.573	159.937
BGIOSGA024040	227.681	67.017	99.5344	123.228	83.1861
BGIOSGA036265	124.214	75.4447	90.8064	123.855	94.6475
BGIOSGA010448	243.251	13.7742	14.3137	124.099	109.033
BGIOSGA013101	183.596	77.6733	92.1666	63.4395	58.3049
BGIOSGA031142	103.821	13.9338	24.1421	24.7851	20.642
BGIOSGA009456	202.526	23.6416	87.4401	66.1796	61.351
BGIOSGA037533	68.3359	16.298	22.0345	36.3737	37.9456
BGIOSGA023331	456.304	236.605	176.118	213.476	214.878
BGIOSGA004259	66.1761	0.782165	3.60114	12.036	7.27589
BGIOSGA000334	240.357	178.976	274.969	162.567	166.232
BGIOSGA008933	198.583	213.598	354.302	697.068	562.107
BGIOSGA002865	192.084	6.87868	16.6747	43.2463	36.8098
BGIOSGA030891	168.931	150.567	214.591	169.804	198.574
BGIOSGA018092	251.769	24.9272	51.3612	73.0474	47.5906
BGIOSGA029767	66.8783	23.2224	46.1736	70.8605	73.3889
BGIOSGA005777	120.754	106.098	729.838	307.203	390.311
BGIOSGA008721	91.8042	95.2176	98.9266	52.523	76.426
BGIOSGA009782	159.583	13.882	4.72649	16.6375	8.84393
BGIOSGA031436	232.211	91.8317	50.4842	89.6641	82.8084
BGIOSGA005350	250.598	216.366	121.403	185.005	157.907
BGIOSGA030958	145.721	12.3496	18.2361	33.7314	41.9791
BGIOSGA032809	74.0212	141.245	63.3047	64.3105	70.9921
BGIOSGA010577	40.4638	12.1203	29.5471	17.9619	22.2185
BGIOSGA001079	427.76	1243.05	963.435	374.648	355.931
BGIOSGA008784	173.758	1399.83	137.996	237.124	191.618
BGIOSGA029741	165.573	88.3687	45.5579	18.6321	21.5196
BGIOSGA024623	68.8663	5.84908	20.4341	25.677	25.2657
BGIOSGA028525	255.309	21.1598	45.9475	131.857	117.439
BGIOSGA020826	241.032	52.5002	80.226	117.339	100.171
BGIOSGA000010	339.059	26.6118	115.195	351.355	53.5867
BGIOSGA011542	158.49	425.786	63.8437	59.837	51.8744
BGIOSGA036337	60.9033	13.5577	20.5793	33.4078	27.5558
BGIOSGA008764	101.392	7.57039	28.6494	35.2581	19.5616
BGIOSGA009293	48.4769	39.5204	22.969	21.7469	22.5603
BGIOSGA010739	151.086	0.836482	0.787749	20.3133	5.27111
BGIOSGA024097	166.716	5.42271	3.47696	36.507	12.8792
BGIOSGA001314	297.823	72.4951	147.241	196.056	152.834
BGIOSGA024334	163.936	12.5188	14.0402	36.5576	18.4412
BGIOSGA035824	98.6619	38.3959	36.159	29.0802	25.1828
BGIOSGA022973	49.3293	116.489	52.3441	32.609	39.7691
BGIOSGA004621	113.977	9.30603	22.9209	7.95562	10.3823
BGIOSGA019551	635.125	15.1011	95.3664	189.232	136.342
BGIOSGA015619	189.666	342.559	199.188	156.045	250.647
BGIOSGA027691	287.875	210.47	137.221	163.298	158.498
BGIOSGA029729	165.262	0.813246	2.18819	3.24029	0.941269
BGIOSGA004794	166.806	0.703583	31.8044	55.9381	49.4035
BGIOSGA009095	66.0265	125.635	203.033	153.576	96.8103
BGIOSGA021774	75.7094	88.3773	99.5025	80.9445	121.811
BGIOSGA040597	267.829	33.5851	87.067	65.5082	69.6398
BGIOSGA026256	134.136	35.7951	78.2101	130.509	112.441
BGIOSGA029263	89.5366	66.75	53.1582	31.9768	70.332
BGIOSGA005922	164.772	2.79474	5.59284	29.2303	34.5933
BGIOSGA036362	81.6286	40.4973	93.552	77.5636	71.8221
BGIOSGA012515	471.941	326.228	305.016	635.223	464.761
BGIOSGA030181	589.926	103.724	195.756	206.753	205.573
BGIOSGA005794	115.173	83.6209	145.721	52.9861	84.4751
BGIOSGA014907	56.9683	53.5079	41.8523	32.5039	33.5942
BGIOSGA006316	175.974	50.0638	97.3587	63.4361	64.1096
BGIOSGA031327	158.05	2.13809	12.717	17.8574	14.6889
BGIOSGA030775	457.24	661.581	286.659	296.197	287.222
BGIOSGA004205	118.218	30.5351	31.2981	24.8242	27.6401
BGIOSGA033472	273.403	77.5292	40.2764	120.203	139.586
BGIOSGA030097	137.774	20.5676	47.4503	22.0524	37.828
BGIOSGA022966	101.762	157.633	168.754	145.578	158.691
BGIOSGA018789	276.04	133.771	374.212	385.583	286.561
BGIOSGA005401	96.8427	36.6019	58.1672	78.6708	73.0758
BGIOSGA004496	461.277	27.4058	92.0423	128.294	107.602
BGIOSGA017515	205.393	147.77	424.553	331.656	230.277
BGIOSGA031470	970.672	490.039	248.797	473.977	298.696
BGIOSGA015687	173.91	88.8632	141.677	139.632	93.066
BGIOSGA013431	165.256	134.392	183.236	57.8773	72.8034
BGIOSGA010705	47.1909	42.4204	35.7776	31.2619	32.2064
BGIOSGA009164	63.9869	53.6614	37.716	30.4132	31.5516
BGIOSGA034434	498.465	478.781	1757.3	291.351	776.527
BGIOSGA004349	137.846	8.0142	30.1892	48.9436	50.5918
BGIOSGA031299	179.846	347.663	284.944	221.611	188.372
BGIOSGA026994	345.304	96.8646	390.645	208.523	351.508
BGIOSGA020912	209.047	5.17098	50.2727	77.8158	65.5808
BGIOSGA018017	96.1094	4.4099	17.9963	218.255	164.781
BGIOSGA020649	1075.55	1038.28	1388.41	1838.75	1233.3
BGIOSGA002278	93.9344	0.34282	0.258278	2.37389	2.4689
BGIOSGA025000	72.1478	21.1932	46.3216	48.1678	54.6253
BGIOSGA011454	122.686	59.1833	98.1722	102.075	104.046
BGIOSGA024084	143.205	517.777	243.657	221.816	231.304
BGIOSGA022008	178.893	612.147	760.705	666.394	418.25
BGIOSGA008605	204.227	288.473	344.197	196.411	237.166
BGIOSGA033172	57.3904	96.0154	28.8376	35.2752	37.5173
BGIOSGA032707	228.729	14.7018	648.341	489.68	467.782
BGIOSGA022643	99.3517	90.1637	14.5324	34.9828	27.5848
BGIOSGA030180	282.425	56.4625	97.4839	68.9847	87.7263
BGIOSGA024662	274.925	11.8332	51.8762	68.6757	62.4452
BGIOSGA012108	44.2036	87.0269	64.8426	49.1526	54.2467
BGIOSGA000632	322.055	184.982	226.872	234.221	182.23
BGIOSGA027951	141.036	538.562	253.198	910.867	863.72
BGIOSGA023017	106.924	45.0823	60.0393	54.7921	74.8466
BGIOSGA022875	149.789	58.4606	286.116	120.082	115.418
BGIOSGA021421	139.534	0.416506	0.0980601	8.61235	0.0937364
BGIOSGA031408	225.437	1.68419	96.2746	82.6083	65.3456
BGIOSGA032914	86.5723	44.1093	112.132	99.6485	103.695
BGIOSGA002246	57.0774	417.502	236.204	7.25883	13.7424
BGIOSGA009337	222.178	1.84026	37.812	86.241	62.8015
BGIOSGA021014	126.095	182.98	179.302	203.133	216.406
BGIOSGA019148	52.2183	7.9515	47.6727	32.8988	55.5283
BGIOSGA015104	220.209	80.6014	252.758	112.202	91.4091
BGIOSGA031332	112.209	559.115	289.258	219.087	236.131
BGIOSGA004272	287.566	2.82448	38.2621	62.4783	57.3074
BGIOSGA037263	110.772	17.8468	53.972	27.8011	29.7938
BGIOSGA017769	103.236	27.4397	38.7985	27.7435	22.0275
BGIOSGA026310	58.6899	78.9319	146.488	118.919	119.521
BGIOSGA020484	86.215	29.7731	56.7549	38.8293	33.871
BGIOSGA000343	166.567	32.6165	72.8618	113.196	115.172
BGIOSGA014400	186.902	61.5632	80.2031	29.1256	25.8542
BGIOSGA010427	158.236	23.2848	73.1698	43.744	67.2284
BGIOSGA023500	120.644	20.1677	38.0721	36.4897	33.9064
BGIOSGA004812	301.266	16.19	40.5128	168.386	187.386
BGIOSGA034018	160.626	88.663	66.1941	64.0427	81.7031
BGIOSGA005357	103.769	3.58492	3.67616	34.9377	14.128
BGIOSGA003476	112.78	115.374	69.9586	81.199	79.6714
BGIOSGA032923	172.294	529.433	132.566	283.12	203.255
BGIOSGA009876	233.778	7.01565	71.4903	72.1443	64.6136
BGIOSGA001661	98.632	21.0961	35.7894	58.0842	50.3915
BGIOSGA033357	187.745	259.578	31.4181	1338.45	1332.51
BGIOSGA037714	15.0918	13.1772	12.7533	9.69461	10.5161
BGIOSGA005926	193.157	525.702	292.674	187.714	187.372
BGIOSGA022236	123.313	135.635	166.652	94.6854	90.1884
BGIOSGA026328	67.6829	8.10866	76.8617	70.2885	70.4193
BGIOSGA012376	198.206	142.021	156.428	193.824	171.771
BGIOSGA019033	495.117	781.235	326.824	260.429	146.4
BGIOSGA025967	94.9327	161.546	62.8089	80.2332	83.5713
BGIOSGA010964	81.5872	114.58	162.553	62.0516	56.4039
BGIOSGA014578	109.484	253.273	41.6614	88.8253	66.6069
BGIOSGA030559	136.414	22.9404	86.3143	173.811	144.754
BGIOSGA020852	58.3048	230.989	137.281	72.293	87.7896
BGIOSGA012582	79.5881	12.8317	32.6211	40.2446	53.7164
BGIOSGA012402	256.576	20.198	90.3029	81.2335	87.9743
BGIOSGA010466	200.772	394.638	292.32	166.483	232.955
BGIOSGA003061	87.8557	185.804	105.966	105.45	106.412
BGIOSGA018707	136.262	1.63304	2.56317	11.2035	1.4701
BGIOSGA035365	438.663	33.2236	85.8757	164.183	158.77
BGIOSGA027930	158.308	45.0806	34.7572	42.865	51.6189
BGIOSGA010030	38.5471	58.7403	33.8527	34.5122	33.0599
BGIOSGA002182	110.177	11.7463	107.1	64.1022	93.3259
BGIOSGA023965	357.125	496.697	526.977	442.468	566.839
BGIOSGA017534	54.2048	20.1632	27.7811	31.8703	26.635
BGIOSGA026800	500.52	63.9504	430.34	573.002	560.389
BGIOSGA014328	37.5009	27.9976	37.3596	63.9691	85.2718
BGIOSGA013463	163.595	49.2595	130.416	182.733	150.364
BGIOSGA006207	111.351	36.3281	18.2576	112.919	77.8841
BGIOSGA019971	282.974	15.425	39.6765	68.8611	81.0355
BGIOSGA014256	188.997	4.92652	9.71396	57.5973	35.4795
BGIOSGA020501	137.055	6.37142	59.2654	79.4453	86.4375
BGIOSGA007345	92.7039	0.302799	1.78224	64.1405	140.449
BGIOSGA035748	118.968	33.8483	29.7696	44.4338	48.5082
BGIOSGA011181	211.681	0.865326	47.5909	45.6061	39.8839
BGIOSGA030750	164.578	14.5319	42.0696	122.679	105.503
BGIOSGA005804	239.501	38.4259	88.8064	65.8045	74.6544
BGIOSGA000679	70.3065	46.0977	32.0707	34.4701	41.1349
BGIOSGA004904	101.892	33.9882	35.547	46.7432	43.0008
BGIOSGA031403	199.629	306.71	172.532	158.847	118.858
BGIOSGA033221	118.845	52.9229	46.8971	36.9062	50.1913
BGIOSGA013359	58.384	122.807	47.0388	54.9206	59.1027
BGIOSGA006150	139.762	6.67651	26.5594	49.487	22.6941
BGIOSGA029288	111.809	14.5502	42.3216	38.6154	34.4038
BGIOSGA011631	298.706	31.9831	673.989	1949.93	871.505
BGIOSGA023367	414.531	28.6794	42.442	153.017	109.725
BGIOSGA011009	93.3449	397.432	151.291	146.214	119.535
BGIOSGA018714	56.5096	3.12224	15.4039	31.3727	23.7441
BGIOSGA026918	146.653	4.2328	41.3426	69.4379	52.8018
BGIOSGA012159	143.701	57.1893	152.857	116.28	82.3511
BGIOSGA002596	223.2	167.911	227.463	143.743	177.236
BGIOSGA011245	96.7068	104.78	134.332	105.315	119.618
BGIOSGA009285	204.594	41.0328	50.7779	66.2071	71.8926
BGIOSGA031896	30.4016	17.9138	30.5371	23.8196	27.3535
BGIOSGA021085	120.487	12.9971	25.1389	76.923	76.8616
BGIOSGA035736	138.699	448.585	1610.92	1043.5	926.573
BGIOSGA026471	101.617	188.483	151.678	128.528	120.914
BGIOSGA030331	80.8136	58.7908	46.8184	55.7604	60.5461
BGIOSGA035211	172.077	29.8538	190.825	213.605	244.341
BGIOSGA026105	261.169	12.7116	56.7592	93.3766	72.2106
BGIOSGA029694	258.256	0.217268	7.57058	28.0003	22.4927
BGIOSGA018130	130.047	5.05184	26.9938	38.0239	36.2832
BGIOSGA002328	179.01	88.8888	33.3132	71.6768	47.3583
BGIOSGA005843	266.172	99.9277	80.3292	255.199	263.387
BGIOSGA010314	496.895	7.5916	64.3439	186.181	90.3619
BGIOSGA019161	201.041	30.1476	15.0022	23.2285	11.8735
BGIOSGA016973	240.797	13.9871	104.603	89.8123	84.8068
BGIOSGA008180	134.449	287.466	104.048	93.5561	79.0925
BGIOSGA023175	183.036	44.873	69.3514	101.651	109.222
BGIOSGA025399	313.792	151.372	207.005	132.676	118.63
BGIOSGA008763	82.3089	1.83274	15.6001	26.0328	13.7066
BGIOSGA020786	180.644	500.65	281.11	216.317	236.642
BGIOSGA019596	270.966	23.7003	32.1664	38.2131	26.7739
BGIOSGA018896	34.2273	191.921	82.3682	50.0475	53.768
BGIOSGA031103	103.691	52.9524	34.7561	56.6713	44.9402
BGIOSGA026039	117.225	226.052	226.739	127.458	138.083
BGIOSGA026411	284.405	82.2609	216.266	267.482	341.392
BGIOSGA016858	125.924	50.0805	42.0587	34.8205	34.3492
BGIOSGA007079	18.8378	12.227	15.6684	19.1517	18.014
BGIOSGA019435	107.234	13.6795	41.9553	20.001	29.7046
BGIOSGA007537	23.9311	18.9809	17.6222	19.8043	14.9488
BGIOSGA019233	62.9224	35.7793	75.6854	51.7207	32.6497
BGIOSGA024992	263.988	39.2386	64.667	69.9903	80.2988
BGIOSGA040521	113.285	6.17559	70.6205	65.1446	77.5665
BGIOSGA013815	274.535	25.2134	31.5846	210.005	131.689
BGIOSGA033233	93.0377	97.9532	99.1727	80.6041	72.2458
BGIOSGA005869	197.189	78.6236	15.0022	47.4455	19.1209
BGIOSGA020924	194.936	53.7496	39.281	55.2813	34.9542
BGIOSGA026501	126.261	46.3451	49.954	60.7326	39.2491
BGIOSGA016954	82.6771	5.18451	28.142	17.8672	54.9042
BGIOSGA024719	109.62	35.7536	4.41139	8.4586	7.22895
BGIOSGA016502	89.1093	114.54	86.1761	46.3235	35.4443
BGIOSGA035799	140.343	243.336	204.314	180.567	237.946
BGIOSGA004201	290.99	24.4575	19.1939	132.557	108.48
BGIOSGA029398	270.046	151.04	281.137	278.003	261.922
BGIOSGA017249	85.4781	39.0692	39.4818	69.2966	69.6652
BGIOSGA003611	375.159	76.6041	283.279	220.069	200.936
BGIOSGA000181	232.444	137.046	32.0244	39.9945	34.3006
BGIOSGA036144	127.519	18.6802	56.9087	62.8798	95.1231
BGIOSGA016517	81.0249	205.839	109.835	55.155	55.171
BGIOSGA017116	25.3564	34.5273	13.8841	24.0699	25.2327
BGIOSGA019139	167.054	145.548	460.694	560.774	677.714
BGIOSGA020798	57.9223	28.3275	50.6962	34.7459	26.1477
BGIOSGA020537	327.01	54.5406	137.697	207.027	137.893
BGIOSGA012566	340.347	43.5374	70.8974	57.5741	49.5357
BGIOSGA006176	78.0469	10.2327	49.9527	21.5571	36.2826
BGIOSGA007064	93.2249	412.6	60.1411	62.3009	48.0329
BGIOSGA014066	24.9427	14.5854	23.3275	17.8512	21.5549
BGIOSGA005446	93.5662	124.593	129.959	80.8247	123.776
BGIOSGA021953	73.5492	206.757	93.3498	66.9172	61.0922
BGIOSGA015093	100.848	2.53205	1.44776	2.26126	4.88443
BGIOSGA025039	716.611	523.766	1323.42	1534.09	756.491
BGIOSGA023650	135.158	73.0352	50.8127	92.5646	62.7938
BGIOSGA013910	81.6182	43.6489	104.703	55.1244	68.3998
BGIOSGA011916	146.5	16.5095	48.26	44.9666	22.9472
BGIOSGA002924	165.955	21.7236	16.0842	96.2502	69.727
BGIOSGA031412	27.2689	69.3425	61.9598	36.3916	38.1242
BGIOSGA009112	193.448	73.0974	123.185	109.657	156.165
BGIOSGA026041	126.297	115.24	60.5077	48.0493	52.2823
BGIOSGA021804	98.8733	113.015	138.756	191.956	240.588
BGIOSGA020639	66.6891	90.6795	76.1491	51.4172	58.004
BGIOSGA015158	105.986	60.2074	119.931	104.969	88.1939
BGIOSGA013117	136.832	16.6881	29.5553	46.1132	45.6294
BGIOSGA036044	59.5501	130.188	85.1892	69.2241	82.1649
BGIOSGA021220	84.5757	62.5052	68.9401	54.8581	54.6052
BGIOSGA014711	147.837	262.382	32.1858	210.806	276.536
BGIOSGA011443	140.839	2.05377	38.5614	46.5409	41.9455
BGIOSGA029976	152.543	43.9327	21.6031	27.5442	24.2801
BGIOSGA007136	139.194	73.5	133.637	111.975	117.998
BGIOSGA025123	129.958	237.743	129.251	142.863	184.685
BGIOSGA010648	96.629	5.49773	27.4738	42.1289	23.3887
BGIOSGA007756	98.8071	25.0035	7.87749	10.1435	8.2668
BGIOSGA024281	363.61	259.309	400.807	518.733	512.653
BGIOSGA023355	69.288	483.284	610.651	170.203	228.264
BGIOSGA016459	48.4769	47.2366	31.5521	59.9278	61.0869
BGIOSGA003857	70.3636	62.3303	81.3226	58.7598	66.3979
BGIOSGA011980	60.0343	36.6169	18.5199	27.2247	32.2151
BGIOSGA005376	65.8146	6.28124	27.2219	73.3715	74.5513
BGIOSGA006323	162.922	107.029	41.7127	201.655	136.768
BGIOSGA000307	110.841	27.4599	37.2889	38.1801	48.3288
BGIOSGA035814	177.681	494.79	716.593	278.818	387.308
BGIOSGA012354	87.2811	34.1902	72.5035	105.442	101.109
BGIOSGA035541	109.55	9.09738	31.1891	24.3804	48.9537
BGIOSGA023470	57.2034	0.962088	11.4261	11.9259	17.3699
BGIOSGA036592	251.472	10.3677	64.3513	85.2076	100.331
BGIOSGA027440	88.4105	107.678	217.497	130.207	151.524
BGIOSGA012367	222.868	144.084	116.981	116.852	115.588
BGIOSGA028016	108.124	12.09	24.7806	57.454	40.1507
BGIOSGA012174	152.609	13.6227	26.1983	25.9275	27.754
BGIOSGA002994	142.795	85.5768	177.909	296.603	451.446
BGIOSGA017028	70.0688	14.6991	34.1081	38.5262	39.9357
BGIOSGA009468	88.5648	26.6891	11.6186	31.6413	15.7907
BGIOSGA011417	74.8047	962.45	364.034	210.462	273.574
BGIOSGA027051	170.844	8.74258	38.5743	118.337	83.2204
BGIOSGA011698	29.4304	44.24	25.5394	30.1917	36.3811
BGIOSGA000049	319.156	129.883	133.774	330.863	286.42
BGIOSGA029031	161.042	150.413	99.4443	144.07	105.837
BGIOSGA012502	75.2297	36.9964	33.288	31.0992	23.7523
BGIOSGA018920	264.824	484.146	544.502	565.335	308.965
BGIOSGA017186	137.068	249.105	232.365	472.71	495.808
BGIOSGA020155	41.43	93.6568	56.1037	37.4832	44.8945
BGIOSGA025135	138.487	344.267	100.673	86.1676	47.8175
BGIOSGA029256	161.639	57.9581	88.5303	67.0987	78.3323
BGIOSGA023715	117.25	75.6225	90.4847	137.632	230.789
BGIOSGA025913	104.654	77.4083	137.507	154.247	152.303
BGIOSGA003264	97.5147	162.593	147.77	42.9869	59.2467
BGIOSGA013743	82.1666	22.6608	53.7272	176.961	151.345
BGIOSGA033374	70.5986	19.5675	18.8155	7.72571	10.4454
BGIOSGA019893	456.704	374.418	424.13	898.747	673.316
BGIOSGA034927	225.032	405.675	263.776	270.223	213.672
BGIOSGA011089	44.7329	189.341	163.048	102.949	121.581
BGIOSGA002587	190.582	26.2098	31.51	66.1467	49.5317
BGIOSGA027742	126.43	102.721	173.382	158.683	151.084
BGIOSGA037854	317.172	1203.6	968.348	830.111	682.455
BGIOSGA034717	222.107	25.8549	168.599	149.405	192.068
BGIOSGA015602	97.9135	9.38648	16.4165	46.1505	34.4893
BGIOSGA000325	48.5859	89.399	85.2649	41.4585	48.6037
BGIOSGA009353	33.9106	49.426	39.4239	23.8315	31.0264
BGIOSGA015083	89.0982	54.9896	41.6754	35.0896	38.5806
BGIOSGA008105	177.887	40.2557	28.0636	102.74	82.518
BGIOSGA036967	253.621	7.4538	64.8138	181.129	125.701
BGIOSGA023476	228.712	280.52	332.121	496.268	652.098
BGIOSGA022295	112.928	68.0265	25.7714	26.9583	33.9106
BGIOSGA025298	234.662	43.9729	113.393	78.6035	82.4863
BGIOSGA001968	452.044	3778.83	353.86	891.058	643.329
BGIOSGA037662	89.9572	10.9761	14.9214	17.9626	9.88084
BGIOSGA037317	14.09	47.3467	38.1123	34.4951	34.3225
BGIOSGA024257	105.602	18.6	75.5456	285.518	420.286
BGIOSGA008311	50.9039	61.7594	67.8313	54.0499	55.2362
BGIOSGA021171	341.816	483.026	1095.02	1529.39	934.245
BGIOSGA035204	64.1442	19.4687	86.7913	66.5677	66.3488
BGIOSGA026022	93.1744	37.7568	100.34	106.901	93.1805
BGIOSGA027085	226.697	1165.1	609.591	986.933	926.007
BGIOSGA018680	127.341	27.3068	52.1462	84.8662	53.0335
BGIOSGA015106	202.727	27.4124	312.442	165.744	181.268
BGIOSGA026369	197.184	69.2058	329.193	225.696	407.511
BGIOSGA013519	96.5592	11.6338	34.498	23.9497	20.2535
BGIOSGA028488	230.866	11.5112	37.0748	85.6889	44.3519
BGIOSGA011835	33.4188	17.3295	7.40672	17.7243	21.3304
BGIOSGA019189	171.257	140.974	159.862	117.79	156.514
BGIOSGA028862	189.068	298.293	115.933	176.319	182.258
BGIOSGA011549	178.671	41.2266	31.3974	56.7163	75.0326
BGIOSGA025213	67.9725	57.6218	47.1365	41.3174	43.8304
BGIOSGA029700	65.2252	55.3583	55.276	37.5707	46.0056
BGIOSGA026785	273.638	2611.48	2150.56	2504.96	1300.81
BGIOSGA020520	101.845	318.787	328.052	263.26	267.482
BGIOSGA000974	139.502	30.507	17.4761	28.9345	48.8511
BGIOSGA023570	207.509	20.912	55.9302	67.1746	44.6162
BGIOSGA004522	87.3934	226.247	46.0189	64.0479	82.2627
BGIOSGA000856	282.111	344.478	247.872	752.286	199.977
BGIOSGA001812	397.213	3163.91	1893.24	485.009	378.436
BGIOSGA029008	59.463	200.275	72.9069	113.707	87.2777
BGIOSGA032200	70.8297	1.43192	5.05688	12.2567	6.1874
BGIOSGA000995	71.0263	19.8455	36.3629	33.6086	47.8996
BGIOSGA019984	59.7306	65.9712	58.1416	40.5345	53.9994
BGIOSGA012921	150.23	308.172	236.181	73.1396	69.2866
BGIOSGA034482	90.3311	10.2596	4.09107	13.8674	13.1466
BGIOSGA027038	111.224	29.476	61.7338	51.0055	37.702
BGIOSGA027635	80.8346	23.9311	32.8664	42.6751	82.9564
BGIOSGA012823	60.1096	208.925	144.126	59.5181	80.6126
BGIOSGA037870	52.2249	21.5942	23.7846	28.2261	20.5544
BGIOSGA021738	60.5393	45.1326	44.8547	27.8568	29.7273
BGIOSGA000765	154.772	38.8405	49.9744	153.109	170.508
BGIOSGA030823	113.814	3.64369	7.85904	37.8693	17.9877
BGIOSGA004799	155.764	1.93034	7.87749	51.2087	38.6645
BGIOSGA006256	75.4634	1.24693	6.23839	9.81873	5.1916
BGIOSGA027267	71.2586	16.1164	17.6031	26.4702	23.5842
BGIOSGA014390	220.56	122.735	107.205	87.104	77.2183
BGIOSGA004745	258.102	65.6727	91.2616	146.605	138.667
BGIOSGA001183	158.056	105.446	72.514	64.9354	68.8752
BGIOSGA011087	201.029	17.4932	54.3253	116.767	74.0517
BGIOSGA028434	106.013	137.168	193.3	166.143	184.777
BGIOSGA000016	122.343	42.9648	64.3328	55.8265	53.5097
BGIOSGA020457	83.2439	30.0961	124.74	97.8654	85.4712
BGIOSGA014123	99.1244	57.6967	54.1416	84.3722	59.0685
BGIOSGA014399	44.3503	21.3384	8.37662	11.0368	6.8456
BGIOSGA024998	56.0073	31.1859	49.351	26.2369	31.485
BGIOSGA027518	165.145	91.612	91.4544	179.191	169.274
BGIOSGA007551	75.7036	61.2542	50.4656	38.3873	44.3271
BGIOSGA012803	21.1812	78.8272	44.8871	35.041	35.1717
BGIOSGA004018	58.6146	284.999	35.5502	98.6705	57.9314
BGIOSGA032176	172.186	4.16731	57.1616	243.96	287.56
BGIOSGA032204	81.115	44.4701	27.9731	35.381	29.0449
BGIOSGA003012	24.3062	33.8704	42.1827	34.7499	38.6571
BGIOSGA024282	103.42	6.01392	12.2539	27.4472	19.3914
BGIOSGA006238	75.2297	7.23802	37.003	28.2272	25.7052
BGIOSGA003269	123.942	21.4908	42.5755	60.1159	38.9287
BGIOSGA016012	251.164	727.606	1691.03	479.116	502.967
BGIOSGA011718	121.097	59.5353	24.3559	40.3885	41.9537
BGIOSGA013802	133.506	163.149	179.474	211.841	187.978
BGIOSGA004145	204.521	272.454	256.172	243.644	275.389
BGIOSGA029344	91.6222	295.275	91.3115	75.0332	68.9141
BGIOSGA007623	116.858	196.023	542.902	419.81	371.986
BGIOSGA027774	117.735	12.6727	24.2233	30.0476	30.6101
BGIOSGA010010	269.107	29.8266	99.3914	101.779	62.737
BGIOSGA000587	56.9232	111.011	72.2707	72.6375	80.6802
BGIOSGA037688	72.2252	137.383	73.6201	173.428	147.619
BGIOSGA002777	24.0735	71.294	50.9249	27.8229	40.0604
BGIOSGA009717	321.53	190.443	340.243	399.709	432.004
BGIOSGA017624	82.6467	122.645	102.851	123.817	104.918
BGIOSGA011279	165.029	6.5387	54.9205	154.495	58.067
BGIOSGA013604	91.0367	197.143	143.082	750.145	997.848
BGIOSGA017595	251.575	30.4911	18.8043	62.5423	55.3831
BGIOSGA017519	80.8167	85.4685	173.386	119.214	122.277
BGIOSGA026971	41.0824	107.296	70.3372	48.6082	44.6256
BGIOSGA019783	97.7357	11.8647	26.8955	20.7012	38.3754
BGIOSGA011556	24.7971	9.48368	7.95275	6.55887	6.8347
BGIOSGA020299	64.3193	143.496	102.886	89.938	99.2233
BGIOSGA005243	36.5216	53.5795	22.3887	30.865	32.2974
BGIOSGA011810	188.686	0.40804	3.26628	50.4276	20.3865
BGIOSGA030474	164.332	101.446	57.9917	75.4848	66.6499
BGIOSGA008101	95.7469	119.043	198.825	47.4714	78.6932
BGIOSGA022827	67.7507	165.829	76.8401	81.2249	69.1585
BGIOSGA002387	149.008	65.5199	162.16	117.181	133.364
BGIOSGA011301	114.805	16.19	40.228	53.7788	29.9338
BGIOSGA033055	81.3223	79.1712	109.508	95.0087	113.589
BGIOSGA031477	80.0622	265.496	158.945	169.026	160.879
BGIOSGA028594	111.932	58.1071	53.001	58.3448	45.8389
BGIOSGA013664	103.631	123.837	136.697	124.09	73.8125
BGIOSGA011788	82.956	14.921	42.6662	26.6133	33.4583
BGIOSGA008481	69.5391	5.23908	16.9467	17.6719	21.0525
BGIOSGA016928	345.604	325.662	663.841	376.717	443.656
BGIOSGA004352	150.954	1188.35	103.703	278.818	121.87
BGIOSGA013575	76.9969	76.2097	53.4506	46.5684	48.5164
BGIOSGA002052	114.924	45.5231	50.3526	44.7521	31.445
BGIOSGA017910	278.9	114.149	333.448	152.166	233.894
BGIOSGA019048	326.712	11.1133	35.7863	60.6813	39.0492
BGIOSGA004190	167.545	191.747	118.422	57.4633	52.9593
BGIOSGA008650	155.851	13.7035	4.19416	20.2632	11.7193
BGIOSGA008869	53.8496	52.8522	32.7733	23.2808	24.9348
BGIOSGA028585	106.693	41.8632	45.498	42.1792	31.2466
BGIOSGA001467	69.815	87.4655	26.9982	33.7071	36.8782
BGIOSGA020618	72.2491	87.6516	81.7212	42.532	49.1907
BGIOSGA008765	190.12	111.928	121.228	193.279	149.343
BGIOSGA032367	33.3863	29.7962	44.2089	30.1106	39.2055
BGIOSGA006222	210.993	42.0186	45.9459	99.906	104.862
BGIOSGA012218	357.193	7.90377	47.2649	75.2543	48.7385
BGIOSGA033508	169.901	12.2183	57.3552	48.8115	45.5194
BGIOSGA001073	61.5796	172.272	127.544	82.051	112.305
BGIOSGA037609	30.4779	99.9034	48.8607	40.1211	44.9979
BGIOSGA006149	104.972	7.93685	49.2435	73.9753	35.8295
BGIOSGA002542	33.1652	115.866	80.2914	57.6322	64.4683
BGIOSGA014816	107.805	958.752	746.854	482.23	510.069
BGIOSGA013461	48.769	5.86624	12.072	12.2763	16.1849
BGIOSGA006001	153.797	45.3927	124.05	350.24	528.447
BGIOSGA019000	179.532	95.9788	91.8936	174.808	123.843
BGIOSGA033590	90.1551	975.918	571.063	261.079	271.448
BGIOSGA036109	111.08	11.1531	6.5354	106.192	103.972
BGIOSGA001244	50.9483	94.5802	76.5446	45.6453	50.2465
BGIOSGA000766	207.927	52.9772	207.003	370.064	377.344
BGIOSGA018673	353.639	22.9209	39.0773	192.697	126.293
BGIOSGA023691	180.794	6.88074	2.85877	10.7049	3.09708
BGIOSGA024760	41.7476	3.31789	11.0901	14.292	13.1252
BGIOSGA033267	26.6569	13.8452	11.2683	11.3642	10.6103
BGIOSGA012283	137.728	17.6047	16.1428	38.9124	56.4414
BGIOSGA003257	309.8	17.4267	29.2124	121.343	93.4994
BGIOSGA036752	78.1282	167.179	289.467	139.397	217.201
BGIOSGA031177	153.303	69.8505	456.082	123.41	200.752
BGIOSGA021601	210.075	21.3066	64.6549	63.9794	60.0992
BGIOSGA029201	218.314	41.332	38.9241	118.307	93.241
BGIOSGA029063	191.142	266.238	192.711	62.1492	183.632
BGIOSGA026505	145.068	38.7452	96.6853	92.7649	108.758
BGIOSGA022061	483.269	342.048	413.568	318.472	235.236
BGIOSGA033586	37.2993	61.052	56.1073	36.0804	40.5188
BGIOSGA012245	54.1544	19.2564	13.5865	26.6333	25.8648
BGIOSGA009850	71.5954	9.85998	28.085	33.6563	46.1995
BGIOSGA014363	157.662	153.592	161.237	76.8541	85.235
BGIOSGA010462	292.01	69.3399	122.827	112.099	104.035
BGIOSGA031512	503.526	475.084	337.837	242.992	230.012
BGIOSGA023563	92.3131	25.7218	35.0548	14.9836	47.7224
BGIOSGA007830	64.2178	1.23654	24.797	18.4682	27.8943
BGIOSGA027218	43.5814	101.317	102.213	43.2758	47.4956
BGIOSGA023697	92.736	66.7081	106.718	86.0143	83.4474
BGIOSGA007475	59.4345	11.5509	13.995	100.111	85.2539
BGIOSGA013075	97.2684	18.5721	11.8683	27.6431	22.3914
BGIOSGA011510	109.037	28.7502	37.2284	19.546	19.9689
BGIOSGA031384	10.7628	8.29346	5.08015	7.57625	7.99448
BGIOSGA002563	341.158	14763.3	2432.13	181.477	176.871
BGIOSGA011042	108.131	0	19.5099	26.0915	31.6378
BGIOSGA017477	51.4128	5.10098	4.41728	6.65393	4.01139
BGIOSGA009190	81.0809	172.036	494.356	149.724	175.787
BGIOSGA014164	149.176	46.0779	48.5555	58.3184	69.5447
BGIOSGA019023	209.131	3.36194	6.106	13.1643	6.05295
BGIOSGA001172	83.126	51.6256	70.5366	72.8644	60.4424
BGIOSGA005196	81.876	63.1135	11.4609	17.5112	21.4015
BGIOSGA039556	359.362	464.559	252.34	178.317	145.998
BGIOSGA005338	214.889	6.45996	7.01955	53.0483	45.6283
BGIOSGA025931	33.7539	54.4429	69.0965	46.918	52.0319
BGIOSGA018106	70.6889	6.22244	15.5751	5.90569	6.3386
BGIOSGA005482	69.4335	19.1733	41.2715	32.8509	42.0625
BGIOSGA009282	141.58	193.186	90.6557	53.4918	30.0712
BGIOSGA007386	114.238	27.3516	29.2593	49.8015	57.7312
BGIOSGA002159	93.1416	2.49858	45.6281	30.1944	54.2758
BGIOSGA000519	253.126	69.0836	103.427	96.2544	79.9968
BGIOSGA030899	117.688	18.4255	25.5101	12.6955	17.3297
BGIOSGA023775	24.7586	37.7502	35.5236	31.0203	30.3637
BGIOSGA008302	116.524	90.4219	11.0456	30.4306	16.5745
BGIOSGA009415	103.828	100.621	45.8916	143.989	113.116
BGIOSGA029406	132.116	23.5454	58.9353	41.8631	54.5239
BGIOSGA016806	55.4222	27.3403	21.6401	33.682	31.7614
BGIOSGA031952	98.231	13.7298	15.755	35.0645	38.4298
BGIOSGA022927	255.871	70.9257	184.814	207.24	144.2
BGIOSGA022186	101.56	83.4092	146.634	75.7367	142.75
BGIOSGA022463	117.508	116.969	170.57	106.511	134.92
BGIOSGA016535	67.3735	52.7301	50.4808	31.4666	32.3129
BGIOSGA031358	27.4401	33.0165	32.8017	30.9434	29.9262
BGIOSGA030746	429.341	14.1948	40.1036	136.519	71.6506
BGIOSGA023780	150.194	3.90161	85.5111	182.843	121.813
BGIOSGA019063	272.467	92.9782	121.798	158.422	43.1536
BGIOSGA018039	108.155	33.4593	50.5122	33.5305	35.7539
BGIOSGA000605	62.9519	95.3887	52.314	88.2309	51.5492
BGIOSGA005263	208.271	98.1527	142.959	121.03	139.994
BGIOSGA010962	107.636	15.1854	22.057	32.7983	27.4561
BGIOSGA001218	128.144	93.4711	90.6273	85.4675	117.166
BGIOSGA004533	64.6651	43.6829	61.0506	49.1631	50.7588
BGIOSGA021301	73.5109	271.232	139.469	179.673	176.833
BGIOSGA018995	82.5148	275.741	140.487	88.9069	110.274
BGIOSGA001845	119.978	2.7402	31.3741	36.2019	23.6291
BGIOSGA016975	134.685	2.4285	17.3813	16.6607	15.0117
BGIOSGA009254	41.5448	62.2742	34.5199	38.6154	41.5395
BGIOSGA010258	177.35	78.3801	78.6408	128.376	25.7627
BGIOSGA008288	64.6159	161.305	211.41	125.949	129.028
BGIOSGA020201	48.6005	7.27036	9.05543	8.17644	4.59199
BGIOSGA031636	45.9876	21.6763	27.8984	39.2354	37.7759
BGIOSGA012527	319.437	481.041	444.29	446.676	393.769
BGIOSGA016694	170.892	155.937	123.9	62.5712	102.819
BGIOSGA000998	33.5098	35.5015	32.0194	31.412	46.2036
BGIOSGA012303	103.371	169.966	110.206	69.2139	63.3209
BGIOSGA006302	61.4097	18.5141	35.8513	28.5325	38.4875
BGIOSGA000603	147.773	32.6228	64.4829	91.5391	95.6868
BGIOSGA005313	47.9448	90.0842	77.7708	43.4591	51.2016
BGIOSGA000849	81.6101	29.9946	33.9338	38.9391	44.9136
BGIOSGA000517	79.265	45.9584	35.3129	23.4873	48.3834
BGIOSGA022143	42.6224	109.494	84.0916	58.8296	68.2144
BGIOSGA017413	43.9374	5.12568	14.28	27.267	38.3077
BGIOSGA019046	90.1771	71.5576	74.303	83.5753	86.12
BGIOSGA003406	175.858	61.342	90.6921	109.121	68.9299
BGIOSGA009733	138.554	3.37972	45.1961	59.4832	38.1832
BGIOSGA014059	199.395	182.239	141.565	722.163	222.834
BGIOSGA032684	126.386	112.732	214.801	201.691	212.837
BGIOSGA021743	85.9319	26.0394	13.3489	48.3702	51.8919
BGIOSGA021895	75.5068	42.3325	121.427	92.1826	101.511
BGIOSGA013921	165.688	6.09582	51.8575	103.378	68.0458
BGIOSGA026410	117.048	40.41	48.6192	79.5266	64.5997
BGIOSGA029783	161.461	18.6473	29.1436	61.4335	48.7526
BGIOSGA009628	302.591	66.5468	118.688	180.205	188.421
BGIOSGA012326	54.6119	19.5925	44.5478	100.41	53.0332
BGIOSGA010963	184.5	34.9733	42.5598	57.6609	87.7042
BGIOSGA020739	65.6594	93.8314	84.4071	96.072	125.357
BGIOSGA006452	40.5716	34.1584	51.6387	68.5375	59.2522
BGIOSGA011435	50.246	172.997	212.109	113.999	170.349
BGIOSGA033928	17.3041	1.62175	1.54736	4.41236	5.16738
BGIOSGA004888	80.5926	314.053	457.487	277.667	349.906
BGIOSGA001884	42.7172	91.6172	121.964	105.015	110.601
BGIOSGA022231	58.1174	525.942	122.997	145.153	99.4756
BGIOSGA028739	102.586	36.6278	37.8358	79.8392	70.0533
BGIOSGA010917	80.3047	52.778	50.8286	50.7593	53.4282
BGIOSGA034684	345.928	129.118	828.146	577.58	795.493
BGIOSGA024440	68.5993	19.9905	45.0219	51.1326	44.1854
BGIOSGA000597	20.8025	26.2833	29.4006	24.0849	21.5901
BGIOSGA035752	52.9467	72.422	87.8397	59.8462	57.1423
BGIOSGA026801	41.2649	28.7087	23.1738	19.7711	21.6905
BGIOSGA010237	114.23	17.3457	73.6423	61.3962	105.849
BGIOSGA010307	60.2737	192.053	162.425	95.5283	122.644
BGIOSGA007047	95.5524	115.601	96.2099	108.777	115.201
BGIOSGA027082	58.8659	406.2	227.079	284.471	291.401
BGIOSGA020951	232.647	159.85	235.505	310.82	323.318
BGIOSGA009834	84.2006	87.3581	53	52.2075	55.8618
BGIOSGA009875	155.107	75.1865	91.4276	96.1656	91.9319
BGIOSGA006930	61.4261	97.6151	122.715	44.7265	65.2844
BGIOSGA032772	170.223	20.6285	35.4487	67.6996	42.6922
BGIOSGA011196	112.004	17.8044	58.6191	35.8648	60.8302
BGIOSGA006754	22.5987	16.0967	53.8836	44.617	45.4616
BGIOSGA004255	70.3378	5.73336	15.9488	17.4753	16.3572
BGIOSGA038872	130.366	12.0977	43.57	20.9114	21.6339
BGIOSGA024756	261.091	295.229	336.106	215.476	314.79
BGIOSGA009056	99.8675	5.52078	16.1882	20.5144	23.3811
BGIOSGA011994	72.3625	49.9157	24.2758	40.2097	29.7653
BGIOSGA026358	25.2833	45.1605	24.3368	26.1088	22.6621
BGIOSGA012485	229.148	9.23015	79.8615	193.077	97.113
BGIOSGA012277	46.8746	64.1992	26.5552	24.3904	18.7855
BGIOSGA009155	49.282	16.7504	29.0275	16.2894	23.2631
BGIOSGA001973	141.089	147.888	115.051	104.44	116.088
BGIOSGA025995	103.786	7.88308	19.9206	23.3764	18.5691
BGIOSGA037214	55.3716	87.1296	179.356	110.224	106.327
BGIOSGA036710	78.5136	0	0.0937797	2.10699	0.179289
BGIOSGA005933	88.5254	2.13331	19.1386	24.1886	21.9335
BGIOSGA004038	68.4616	12.5038	29.8472	54.95	41.1944
BGIOSGA001977	35.2954	24.8029	126.589	66.0412	88.7468
BGIOSGA035766	60.95	54.9909	91.0288	68.5303	67.8411
BGIOSGA031427	146.824	13.62	46.9135	18.8411	26.3695
BGIOSGA004584	193.237	303.594	439.749	600.052	703.405
BGIOSGA027556	19.5344	31.5111	28.6213	21.1208	24.3368
BGIOSGA002427	90.8304	286.678	197.228	185.18	202.898
BGIOSGA009195	381.992	77.9634	304.239	172.457	310.125
BGIOSGA021779	30.0345	69.843	67.6141	45.9847	47.1123
BGIOSGA001633	55.1544	48.9906	63.1969	61.15	78.559
BGIOSGA017008	24.1661	4.38574	37.2593	34.13	64.3098
BGIOSGA023642	32.9644	58.7578	64.5968	50.096	48.2209
BGIOSGA021615	130.834	8.39279	16.44	38.5831	49.1097
BGIOSGA002654	23.2715	10.4498	23.8152	29.2601	25.9905
BGIOSGA002700	47.5328	24.6371	31.4717	17.4778	32.2799
BGIOSGA004395	162.371	7.94658	31.9038	13.4751	16.1898
BGIOSGA002270	104.195	0.80517	1.76928	7.35653	1.08724
BGIOSGA009804	81.0166	5.42583	24.6642	45.9611	59.7403
BGIOSGA037891	58.076	16.979	45.997	25.1777	22.2201
BGIOSGA013917	145.951	20.3011	17.8792	26.5752	26.9055
BGIOSGA000751	39.3662	45.9726	46.7387	32.4889	33.7485
BGIOSGA030822	24.8996	0.772632	1.3946	12.6633	14.2875
BGIOSGA023829	85.7153	19.8757	70.8974	40.1531	54.9768
BGIOSGA010611	104.995	198.307	147.303	58.08	25.5903
BGIOSGA017412	265.365	9.96903	23.6325	99.5139	86.3389
BGIOSGA037480	496.709	1124.75	1198.59	635.544	290.201
BGIOSGA024258	70.3056	60.0442	78.5457	109.615	140.8
BGIOSGA006498	12.0302	10.8263	12.4203	12.0372	14.8584
BGIOSGA009427	86.9208	239.302	220.783	158.506	184.998
BGIOSGA017565	27.8649	25.0401	33.5462	31.2617	31.8713
BGIOSGA016801	55.6895	27.6655	54.4945	31.7615	50.527
BGIOSGA033356	164.605	306.925	277.53	315.194	320.9
BGIOSGA017681	80.0782	36.3113	57.4844	42.7498	37.7604
BGIOSGA031994	101.699	5.70932	25.6331	27.5824	22.949
BGIOSGA024304	37.9865	114.115	114.006	122.724	131.257
BGIOSGA036882	328.567	115.821	688.775	607.697	849.17
BGIOSGA027603	415.399	26.7311	188.032	91.8164	88.3975
BGIOSGA022854	263.563	308.748	607.599	478.697	496.99
BGIOSGA026370	35.3204	52.601	61.1998	46.8862	53.2818
BGIOSGA012617	202.88	136.952	398.484	445.463	470.555
BGIOSGA013583	59.4104	27.9088	32.2462	52.1788	69.953
BGIOSGA011714	107.139	6.62606	31.9968	172.603	90.8695
BGIOSGA035072	84.3838	137.353	327.404	254.588	290.677
BGIOSGA000301	186.599	182.304	434.652	336.465	409.951
BGIOSGA010981	26.9058	84.0984	41.6414	61.3962	69.9473
BGIOSGA020072	183.531	42.6727	31.2816	82.0809	56.9673
BGIOSGA011536	19.3645	14.1493	58.176	29.8539	45.2963
BGIOSGA028102	49.4984	13.1697	69.4782	26.6552	35.6847
BGIOSGA033488	82.6052	11.6998	27.494	26.9214	22.246
BGIOSGA032222	34.6471	82.098	40.0234	21.9647	27.1086
BGIOSGA012419	114.331	71.6984	198.542	145.981	135.131
BGIOSGA013086	83.2187	0.666225	1.77766	1.38827	2.19907
BGIOSGA005448	122.433	42.9722	103.643	72.0883	75.0063
BGIOSGA005788	108.279	9.13844	35.9268	78.5421	53.9298
BGIOSGA015072	67.4895	11.5054	10.7498	14.8118	16.4739
BGIOSGA019432	144.919	76.8396	121.643	49.953	63.2183
BGIOSGA037595	51.218	24.8882	31.661	25.3909	23.7045
BGIOSGA002688	63.244	8.67673	53.7539	35.9974	46.9422
BGIOSGA003418	59.9903	2211.7	37.6144	261.368	65.8102
BGIOSGA008440	57.1423	766.207	160.614	113.835	140.87
BGIOSGA013409	216.942	9.04568	18.4113	92.0482	78.0159
BGIOSGA028713	45.8605	217.877	47.9052	50.9442	49.4653
BGIOSGA020526	136.406	207.374	131.753	122.706	141.501
BGIOSGA016279	36.5423	89.0767	69.3405	88.3749	109.687
BGIOSGA037474	124.71	18.6945	32.8317	58.6357	51.7003
BGIOSGA011228	28.2183	20.5786	27.2393	20.2679	20.7551
BGIOSGA017414	27.028	0.401511	0.240622	3.37007	0.85433
BGIOSGA000478	44.1372	64.7926	62.6457	45.2882	67.2348
BGIOSGA006261	51.7992	15.6315	12.2783	34.3143	39.6911
BGIOSGA006992	252.301	31.4107	124.432	146.449	135.543
BGIOSGA022076	19.0391	28.1089	36.9045	24.8532	33.9553
BGIOSGA016474	56.7967	134.657	86.1337	73.1799	86.4872
BGIOSGA029108	87.9471	38.2392	52.329	54.7051	54.1095
BGIOSGA009872	63.3377	1.37976	14.7804	31.5989	30.2759
BGIOSGA021302	73.7191	5.64373	18.4124	7.94794	15.4232
BGIOSGA035913	67.3617	191.455	285.324	125.234	159.75
BGIOSGA024993	57.997	160.081	87.5858	26.9179	38.3289
BGIOSGA017959	72.2621	24.946	29.6455	28.9425	28.2492
BGIOSGA025941	137.733	3.96228	52.5956	54.076	41.614
BGIOSGA025787	33.7356	108.281	72.8559	47.1136	49.8821
BGIOSGA005635	61.4713	13.0525	14.0367	20.7331	21.7566
BGIOSGA018364	153.936	109.235	146.561	112.358	135.353
BGIOSGA017992	259.302	603.691	1093.8	864.395	767.435
BGIOSGA009480	39.6547	100.106	22.3509	28.2181	31.509
BGIOSGA009316	57.5495	177.719	199.124	161.862	185.498
BGIOSGA012047	69.8973	2.49983	21.731	217.581	334.529
BGIOSGA011800	26.287	24.9137	25.4032	21.283	25.6503
BGIOSGA015731	144.489	55.7655	85.9022	112.82	116.359
BGIOSGA026027	76.9792	80.0052	84.5373	88.8847	70.9713
BGIOSGA018726	120.717	129.057	222.82	111.933	149.052
BGIOSGA001611	85.698	7.69406	3.67864	23.6792	16.4101
BGIOSGA019550	91.9898	47.3936	113.436	53.035	74.0052
BGIOSGA034924	122.757	4.7476	10.3791	16.7964	20.6062
BGIOSGA014010	37.1144	14.1269	7.64367	14.0806	14.4745
BGIOSGA009022	34.0157	13.842	11.6611	15.2596	17.3773
BGIOSGA024776	110.215	41.6461	68.527	75.2647	88.4393
BGIOSGA016914	66.5334	7.91972	11.5344	25.0646	15.5024
BGIOSGA019799	39.0772	12.8453	26.1846	14.1263	15.1742
BGIOSGA002497	118.784	83.7032	81.9363	74.6267	61.2321
BGIOSGA001476	65.0635	37.5286	18.8208	14.9591	17.5839
BGIOSGA021860	56.2465	5.55049	12.2948	6.01485	13.0898
BGIOSGA021576	19.3725	20.1133	19.7529	31.3853	22.5662
BGIOSGA026375	80.796	6.97693	70.1556	44.4813	78.7121
BGIOSGA026950	23.1886	10.3026	15.0859	17.0216	15.5255
BGIOSGA011281	193.737	38.0464	49.8061	119.375	108.094
BGIOSGA025853	76.3454	46.1483	30.9425	22.2938	20.2931
BGIOSGA025561	76.8338	0.856101	3.42646	14.5116	4.23872
BGIOSGA025447	299.665	5.85537	53.1731	63.1522	66.6419
BGIOSGA018089	53.5914	8.82607	18.103	28.8464	43.9016
BGIOSGA010357	27.2059	84.016	78.4046	50.1356	69.9465
BGIOSGA021876	77.3374	3.67764	3.56524	9.25853	14.7033
BGIOSGA001658	76.6764	12.2255	15.654	41.7714	28.7691
BGIOSGA007471	57.295	40.5526	44.6937	52.1307	51.7593
BGIOSGA018972	269.243	36.6039	178.043	364.741	307.434
BGIOSGA032075	37.8941	15.8071	38.8946	25.3375	25.6329
BGIOSGA002830	75.2297	7.2906	14.1297	37.0911	50.6026
BGIOSGA005339	43.3141	33.0943	43.4265	17.0844	27.5467
BGIOSGA000001	161.693	52.687	33.5774	128.427	113.259
BGIOSGA012250	65.4292	0.368359	12.8353	21.7876	22.549
BGIOSGA038191	102.763	12.728	0.953472	37.28	20.7025
BGIOSGA006951	82.9276	745.831	135.09	182.637	112.742
BGIOSGA016450	78.5438	35.1543	84.6396	116.952	115.54
BGIOSGA022921	450.426	1.27061	9.57265	42.7702	9.72248
BGIOSGA031740	101.959	36.5272	71.7777	40.524	54.243
BGIOSGA011971	79.4278	333.51	1037.72	871	938.009
BGIOSGA031380	71.1592	16.8973	37.9825	49.7202	47.8067
BGIOSGA035032	31.704	60.6748	61.3178	44.1318	52.8859
BGIOSGA017671	112.725	19.7569	37.5119	36.0103	43.7466
BGIOSGA021923	189.482	191.094	294.458	217.34	182.657
BGIOSGA033494	138.954	74.3977	56.3472	44.6727	55.9889
BGIOSGA009907	43.7988	31.0811	30.0883	29.594	30.3254
BGIOSGA000379	167.138	47.1113	107.684	100.864	75.0174
BGIOSGA003813	43.8141	191.987	79.1849	85.8318	83.9794
BGIOSGA027353	94.3389	552.749	728.942	300.585	537.581
BGIOSGA030565	56.1827	168.948	125.237	95.7698	91.0094
BGIOSGA036999	88.6839	4.9304	53.932	46.4454	33.1175
BGIOSGA008065	38.2288	1.14686	41.6076	13.2885	15.1423
BGIOSGA022026	40.0652	143.512	79.5131	37.7879	54.4237
BGIOSGA005796	67.94	240.245	98.9266	71.8425	72.4121
BGIOSGA018367	120.212	15.6948	66.7556	63.3637	75.9226
BGIOSGA033701	129.084	16.1123	90.5185	78.905	84.36
BGIOSGA037593	37.0963	26.2387	16.841	25.1839	32.8676
BGIOSGA013554	52.8426	378.085	316.575	166.609	132.472
BGIOSGA016379	185.673	24.0266	57.8241	97.0519	77.865
BGIOSGA016335	36.475	18.0407	23.2621	19.0151	22.0003
BGIOSGA008745	82.9135	361.098	186.365	122.565	163.875
BGIOSGA012938	97.5668	209.331	77.3186	64.3589	94.5383
BGIOSGA000827	38.0671	189.182	61.5736	86.357	49.4275
BGIOSGA011974	77.7486	309.872	633.329	493.035	518.572
BGIOSGA036886	292.701	132.853	432.534	314.764	417.259
BGIOSGA008317	41.2694	490.591	512.802	290.702	303.74
[truncated: 25,106 more rows]
