# Supplementary material for: Global Genome and Transcriptome Analyses of Magnaporthe oryzae Epidemic Isolate 98-06 Uncover Novel Effectors and Pathogenicity-Related Genes, Revealing Gene Gain and Lose Dynamics in Genome Evolution
Source: PLoS Pathog. 2015 Apr 2;11(4):e1004801. doi: 10.1371/journal.ppat.1004801 (PMC4383609; doi:10.1371/journal.ppat.1004801)
Supplement: S14 Table — The locations of IUG6 and IUG9 are based on their flank sequences corresponding to chromosome of 70–15. IUG6 and IUG9 locate on the subtelomeric positions of chromosome II and chromosome I, respectively. (XLS) [file ppat.1004801.s029.xls]

## Sheet: Sheet1
Gene	Gene ID	Gene locus: chain (+or -)
IUG6	Mo_GLEAN_10000617	scaffold_56:88897~90015:+
IUG9	Mo_GLEAN_10000765	scaffold_51:39333~39945:-
Start of the alignment region in 70-15	End of the alignment region in 70-15	Start of the alignment region in 98-06	End of the alignment region in 98-06	length of the alignment region in 70-15	length of the alignment region in 98-06	percent identity of the alignment	length of the 70-15 chromosome	length of the 98-06 scaffold	Chromosome of 70-15	scaffold of 98-06
34930	35485	113744	113193	556	552	98.38	8319966	113969	Chromosome_Ⅱ	scaffold_56
35561	41189	112920	107292	5629	5629	99.72	8319966	113969	Chromosome_Ⅱ	scaffold_56
43046	55984	107296	94356	12939	12941	99.85	8319966	113969	Chromosome_Ⅱ	scaffold_56
62914	63979	84828	85893	1066	1066	100	8319966	113969	Chromosome_Ⅱ	scaffold_56
63964	71959	85932	93932	7996	8001	99.8	8319966	113969	Chromosome_Ⅱ	scaffold_56
72635	114041	84844	43488	41407	41357	99.72	8319966	113969	Chromosome_Ⅱ	scaffold_56
114043	128457	43314	28888	14415	14427	99.86	8319966	113969	Chromosome_Ⅱ	scaffold_56
128393	130400	28909	26904	2008	2006	99.65	8319966	113969	Chromosome_Ⅱ	scaffold_56
130395	132802	26651	24244	2408	2408	99.83	8319966	113969	Chromosome_Ⅱ	scaffold_56
1662119	1662355	2045	2281	237	237	86.5	6606598	113969	Chromosome_Ⅲ	scaffold_56
6473707	6473923	17065	16849	217	217	99.54	6606598	113969	Chromosome_Ⅲ	scaffold_56
3758614	3758869	11560	11815	256	256	100	5546968	113969	Chromosome_Ⅳ	scaffold_56
208019	209299	141277	139997	1281	1281	99.92	7978604	141277	Chromosome_Ⅰ	scaffold_51
209183	225046	139997	124129	15864	15869	99.49	7978604	141277	Chromosome_Ⅰ	scaffold_51
395162	398678	15264	11750	3517	3515	98.04	7978604	141277	Chromosome_Ⅰ	scaffold_51
258972	259876	110571	109667	905	905	99.67	3415785	141277	Chromosome_Ⅶ	scaffold_51
